# Supplementary material for: Development of a transcriptomic database for 14 species of scleractinian corals
Source: BMC Genomics. 2019 May 17;20:387. doi: 10.1186/s12864-019-5744-8 (PMC6525400; doi:10.1186/s12864-019-5744-8)
Supplement: Supplementary file 1 — Table S1. Information on published transcriptome datasets from Scleractinia. Table S2. Symbiotic algae types determined by BLAST coral transcriptomes against the ITS2 and rRNA genes (i.e. 18S, 28S 23S rRNA) from GenBank database. Table S3. The accession numbers of sequences in the GenBank database used for symbiotic algae clade identification. (XLSX 179 kb) [file 12864_2019_5744_MOESM1_ESM.xlsx]

## Sheet: Table S1
Table S1. Information on published transcriptome datasets from Scleractinia.
Family	Organism Name	Instrument	Submitter	Study Accession	Study Title	Library Strategy	Library Selection	Reference	sample collected site
Acroporidae	Acropora aspera	Illumina Genome Analyzer II	University of Queensland	SRP049570	Acropora aspera Transcriptome or Gene expression	RNA-Seq	PolyA		reef flat, Heron Island, Australia
	Acropora cervicornis	Illumina HiSeq 2000	GEO	SRP127239	Gene expression dataset for nursery-reared Staghorn coral (Acropora cervicornis) under thermal stress	RNA-Seq	cDNA	Parkinson et al., 2018	Miami, Tavernier and Summerland Key, USA
		Illumina Genome Analyzer II	Northeastern University	SRP031519	RNA-seq profiles of Immune Related Genes the Staghorn Coral Acropora cervicornis infected with White Band Disease	RNA-Seq	unspecified	Libro et al., 2013	Crawl Cay reef in Bocas del Toro, Panama
	Acropora digitifera	Illumina HiSeq 2000	Marine Science Institute, University of the Philip	SRP099017	Acropora digitifera transcriptome raw sequence reads	RNA-Seq	unspecified		Philippines
		Illumina Genome Analyzer IIx	OIST	DRP003228	Functional analysis of Brachyury in the coral Acropora digitifera	RNA-Seq	RANDOM
		Illumina HiSeq 2000	GEO	SRP115457	Deciphering the nature of the coral-Chromera association	RNA-Seq	cDNA	Mohamed et al., 2018	Sesoko Station of the Tropical Biosphere Research Center at the University of the Ryukyus in Sesoko Island, Okinawa, Japan
		Illumina HiSeq 2000	GEO	SRP068580	The transcriptomic response of the coral Acropora digitifera to a competent Symbiodinium strain: the symbiosome as an arrested early phagosome	RNA-Seq	cDNA	Mohamed et al., 2016	Sesoko Station of the Tropical Biosphere Research Center at the University of the Ryukyus in Sesoko Island, Okinawa, Japan
		Illumina Hiseq X-TEN	Department of biology Hong Kong Baptist University	SRP175052	transcriptome data of stony corals	RNA-Seq	cDNA_oligo_dT	this study	Hong Kong, China
	Acropora gemmifera	Illumina HiSeq 2000	GEO	SRP102323	Coral larvae of A. gemmifera in responses to elevated CO2	RNA-Seq	cDNA	Yuan et al., 2018	Luhuitou fringing reef, Sanya Bay, China
		Illumina HiSeq 2500, Illumina HiSeq 2000	University of Calgary	SRP062488	Acropora gemmifera Transcriptome or Gene expression	RNA-Seq	PolyA
	Acropora hyacinthus	Illumina HiSeq 2000	GEO	SRP040628	Mechanisms of coral response to climate change	RNA-Seq	cDNA
		Illumina Genome Analyzer IIx	Stanford University	SRP017155	Acropora hyacinthus transcriptome assembly and gene expression profiling	RNA-Seq	RANDOM	Barshis et al., 2013	two back reef pools on the south side of Ofu Island, American Samoa
		Illumina HiSeq 4000	South China Sea Institute	SRP103173	eight coral species Transcriptome or Gene expression	RNA-Seq	PCR
	Acropora millepora	Illumina HiSeq 2000	GEO	SRP102428	Transcriptomic analysis of the response of Acropora millepora to hypo-osmotic stress provides insights into DMSP biosynthesis by corals	RNA-Seq	cDNA	Aguilar et al., 2017	Trunk Reef, GBR, Australia
		Illumina HiSeq 2500	University of Texas Austin	SRP056536	Genomic determinants of coral heat tolerance across latitudes--gene_expression	RNA-Seq	cDNA
		Illumina Genome Analyzer IIx	University of Queensland	SRP051056	Acropora millepora Transcriptome or Gene expression	RNA-Seq	unspecified		Heron Island, GBR
		Illumina Genome Analyzer IIx	GEO	SRP010485	Whole Transcriptome analysis of the coral acropora millepora reveals complex responses to ocean acidification during the initiation of calcification	RNA-Seq	cDNA	Moya et al., 2012	off the coast of Orpheus Island, Queensland, Australia
		Illumina Genome Analyzer	GEO	SRP021845	The acute transcriptional response of the coral Acropora millepora to immune challenge: expression of GiMAP/IAN genes links the innate immune response of corals with those of mammals and plants	RNA-Seq	cDNA	Weiss et al., 2013	reef flat adjacent to Heron Island on the Southern Great Barrier Reef
	Acropora muricata	Illumina HiSeq 2000	University of Chicago	SRP105781	Acropora muricata Transcriptome	WGS	other	Lee et al., 2018	Otsuki-Kochi, Shikoku, Japan
	Acropora palmata	454 GS FLX Titanium	Penn State University	SRP006958	Acropora palmata transcriptome	FL-cDNA	other	Polato et al., 2011	upper Florida Keys, Puerto Rico, and Curacao
	Acropora tenuis	Roche 454	http://comparative.reefgenomics.org/datasets.html					Yuyama et al., 2011	Akajima Marine Science Laboratory, Okinawa, Japan
	Astreopora sp.		http://comparative.reefgenomics.org/datasets.html
	Montipora peltiformis	Illumina Hiseq X-TEN	Department of biology Hong Kong Baptist University	SRP175052	transcriptome data of stony corals	RNA-Seq	cDNA_oligo_dT	this study	Hong Kong, China
	Montipora aequituberculata	Illumina MiSeq	Matz Lab at University of Texas Austin	SRP125476	Coral Response to Bacterial Challenges and Heat stress - Raw sequence reads	RNA-Seq	cDNA
		Illumina HiSeq 4000	University of Southern California	SRP113312	Montipora aequituberculata transcriptome	RNA-Seq	RT-PCR
	Montipora capitata	Illumina HiSeq	Tropical Conservation Biology and Environmental Science, University of Hawaii	TSA: GFRO00000000.1 GI:1216400280
Merulinidae	Cyphastrea serailia	Illumina HiSeq 2000	Third Institute of Oceanography, State Oceanic Adm	SRP072336	coral Cyphastrea serailia with zooxanthellae Transcriptome	RNA-Seq	unspecified		China
	Orbicella faveolata	Illumina HiSeq 2500	University of Texas at Arlington	SRP094633	Coral holobiont Transcriptome or Gene expression	RNA-Seq	other	Anderson et al., 2016	Media Luna reef in La Parguera, Puerto Rico
		Illumina Genome Analyzer IIx	University of Wisconsin Milwaukee	SRP035584	Transcriptome sequencing of Montastraea faveolata	RNA-Seq	unspecified	Anderson et al., 2016	Media Luna Reef in La Parguera, Puerto Rico
	Dipsastraea rotumana	Illumina Hiseq X-TEN	Department of biology Hong Kong Baptist University	SRP175052	transcriptome data of stony corals	RNA-Seq	cDNA_oligo_dT	this study	Hong Kong, China
	Favites acuticollis	Illumina Hiseq X-TEN	Department of biology Hong Kong Baptist University	SRP175052	transcriptome data of stony corals	RNA-Seq	cDNA_oligo_dT	this study	Hong Kong, China
	Hydnophora exesa	Illumina Hiseq X-TEN	Department of biology Hong Kong Baptist University	SRP175052	transcriptome data of stony corals	RNA-Seq	cDNA_oligo_dT	this study	Hong Kong, China
	Platygyra carnosa	Illumina HiSeq 2000	Department of biology Hong Kong Baptist University	SRS290700	Platygyra carnosa Transcriptome or Gene expression		cDNA	Sun et al., 2013	Hong Kong, China
		Illumina Hiseq X-TEN	Department of biology Hong Kong Baptist University	SRP175052	transcriptome data of stony corals	RNA-Seq	cDNA_oligo_dT	this study	Hong Kong, China
Euphylliidae	Galaxea acrhelia	Illumina HiSeq 4000	Australian Institute of Marine Science	SRP092657	Galaxea archelia reference transcriptome	RNA-Seq	RT-PCR	Kenkel & Bay, 2017	Great Barrier Reef Marine Park, Australia
	Galaxea astreata	Illumina HiSeq 4000	Australian Institute of Marine Science	SRS1785830	Galaxea astreata transcriptome	RNA-Seq	RT-PCR	Kenkel & Bay, 2017	Great Barrier Reef Marine Park, Australia
	Galaxea fascicularis	Illumina Hiseq X-TEN	Department of biology Hong Kong Baptist University	SRP175052	transcriptome data of stony corals	RNA-Seq	cDNA_oligo_dT	this study	Hong Kong, China
		Illumina HiSeq 2500	Key Lab of Marine Biogenetic Resources, TIO, China	SRP107304	Galaxea fascicularis Transcriptome	RNA-Seq	PolyA	Lin et al., 2017	eastern and western pools of Hainan island, China
Pocilloporidae	Pocillopora acuta	Illumina HiSeq 2500	National University of Singapore	SRP136297	Coral holobiont which composed of the coral host (Pocillopora acuta) and its algal symbionts (Symbiodinium sp) Transcriptome	RNA-Seq	cDNA
	Pocillopora damicornis	Illumina Genome Analyzer IIx	Academia Sinica	SRP033085	Transcriptome analysis of Pocillopora damicornis and their Symbiodinium in changed environment	RNA-Seq	PolyA		upwelling reefs of Southern Taiwan
		Illumina HiSeq 2000	Academia Sinica	SRP032365	Coral and their Symbiodinium Transcriptome or Gene expression	RNA-Seq	unspecified
	Madracis auretenra	Illumina	http://comparative.reefgenomics.org/datasets.html
	Seriatopora hystrix	Illumina HiSeq 2000	Oregon State University	SRP063463	Anthopleura elegantissma, Fungia scutaria, Montastraea cavernosa, Seriatopora hystrix transcriptomes	RNA-Seq	PolyA	Kitchen et al., 2015	Nanwan Bay, Taiwan
		Illumina HiSeq 2000	KAUST	SRP035521	Stylophora pistillata Transcriptome or Gene expression	RNA-Seq	PolyA	Liew et al., 2014	Centre Scientifique de Monaco, Principality of Monaco
	Seriatopora sp.	Illumina MiSeq	http://comparative.reefgenomics.org/datasets.html
Poritidae	Goniopora columna	Illumina HiSeq 4000	Australian Institute of Marine Science	SRP092021	Goniopora columna transcriptome	RNA-Seq	RT-PCR	Kenkel & Bay, 2017	Great Barrier Reef Marine Park, Australia
	Goniopora lobata	Illumina Hiseq X-TEN	Department of biology Hong Kong Baptist University	SRP175052	transcriptome data of stony corals	RNA-Seq	cDNA_oligo_dT	this study	Hong Kong, China
	Porites astreoides	Illumina HiSeq 2500	University of Texas at Arlington	SRP094633	Coral holobiont Transcriptome or Gene expression	RNA-Seq	other	Anderson et al., 2016	Media Luna reef in La Parguera, Puerto Rico
	Porites australiensis	Illumina HiSeq 2000	OIST	DRP000939	Porites australiensis transcriptome assembly	RNA-Seq	RANDOM	Shinzato et al., 2014	Sesoko island, Okinawa, Japan
	Porites lobata	Illumina HiSeq 4000	Australian Institute of Marine Science	SRP094814	Porites lobata transcriptome	RNA-Seq	RT-PCR
	Porites lutea	PacBio RS II, Ion S5	National Center for Genetic Engineering and Biotec	SRP127643	Transcriptome sequencing of Porites lutea	RNA-Seq	cDNA		Maiton Island in the Andaman Sea
		Illumina Hiseq X-TEN	Department of biology Hong Kong Baptist University	SRP175052	transcriptome data of stony corals	RNA-Seq	cDNA_oligo_dT	this study	Hong Kong, China
	Porites porites	Illumina HiSeq 2500	University of Texas at Arlington	SRP094633	Coral holobiont Transcriptome or Gene expression	RNA-Seq	other	Anderson et al., 2016	Media Luna reef in La Parguera, Puerto Rico
Mussidae	Pseudodiploria strigosa	Illumina HiSeq 2500	University of Texas at Arlington	SRP094633	Coral holobiont Transcriptome or Gene expression	RNA-Seq	other	Anderson et al., 2016	Media Luna reef in La Parguera, Puerto Rico
		Illumina HiSeq 2000	Institute of Genetics	ERP006513	To characterize the immunotrascriptome of the reef-building coral from the Caribbean, Pseudodiploria strigosa, after immune-challenge. This study contributes to understand the complexity that define the health and disease balance in corals, as well as the alarming morbidity and mortality of corals in the Caribbean.	RNA-Seq	unspecified		Caribbean
Sphenopidae	Protopalythoa variabilis	Illumina HiSeq 2000	Fed Univ Ce	SRP056879	Protopalythoa variabilis: Transcriptome and Gene expression	RNA-Seq	cDNA
Agariciidae	Pavona decussata	Illumina Hiseq X-TEN	Department of biology Hong Kong Baptist University	SRP175052	transcriptome data of stony corals	RNA-Seq	cDNA_oligo_dT	this study	Hong Kong, China
	Agaricia lamarcki	Illumina HiSeq	Department of Marine Sciences UPRM, Marine Genomic Biodiversity Lab	TSA: GGLC00000000.3 GI:1464633188
Dendrophylliidae	Turbinaria peltata	Illumina Hiseq X-TEN	Department of biology Hong Kong Baptist University	SRP175052	transcriptome data of stony corals	RNA-Seq	cDNA_oligo_dT	this study	Hong Kong, China
	Tubastraea coccinea	Illumina Hiseq X-TEN	Department of biology Hong Kong Baptist University	SRP175052	transcriptome data of stony corals	RNA-Seq	cDNA_oligo_dT	this study	Hong Kong, China
Fungiidae	Lithophyllon undulatum	Illumina Hiseq X-TEN	Department of biology Hong Kong Baptist University	SRP175052	transcriptome data of stony corals	RNA-Seq	cDNA_oligo_dT	this study	Hong Kong, China
	Lobactis scutaria	Illumina HiSeq 2000	Oregon State University	SRP063463	Anthopleura elegantissma, Fungia scutaria, Montastraea cavernosa, Seriatopora hystrix transcriptomes	RNA-Seq	PolyA	Kitchen et al., 2015	Coconut Island, Hawaii, USA
Montastraeidae	Montastraea cavernosa	Illumina HiSeq 2000	Oregon State University	SRP063463	Anthopleura elegantissma, Fungia scutaria, Montastraea cavernosa, Seriatopora hystrix transcriptomes	RNA-Seq	PolyA	Kitchen et al., 2015	Florida Keys, Florida, USA
Faviidae	Favia sp.	Illumina GAIIx	NCBI BP PRJNA176860					Mehr et al. 2013; Bhattacharya et al., 2016
Scleractinia incertae sedis	Leptastrea purpurea	Illumina Hiseq X-TEN	Department of biology Hong Kong Baptist University	SRP175052	transcriptome data of stony corals	RNA-Seq	cDNA_oligo_dT	this study	Hong Kong, China
References:
Aguilar, C., Raina, J. B., Motti, C. A., Fôret, S., Hayward, D. C., Lapeyre, B., ... & Miller, D. J. (2017). Transcriptomic analysis of the response of Acropora millepora to hypo-osmotic stress provides insights into DMSP biosynthesis by corals. BMC genomics, 18(1), 612.
Anderson, D. A., Walz, M. E., Weil, E., Tonellato, P., & Smith, M. C. (2016). RNA-Seq of the Caribbean reef-building coral Orbicella faveolata (Scleractinia-Merulinidae) under bleaching and disease stress expands models of coral innate immunity. PeerJ, 4, e1616.
Barshis, D. J., Ladner, J. T., Oliver, T. A., Seneca, F. O., Traylor-Knowles, N., & Palumbi, S. R. (2013). Genomic basis for coral resilience to climate change. Proceedings of the National Academy of Sciences, 110(4), 1387-1392.
Bhattacharya, D., Agrawal, S., Aranda, M., Baumgarten, S., Belcaid, M., Drake, J. L., ... & Kamel, B. (2016). Comparative genomics explains the evolutionary success of reef-forming corals. Elife, 5, e13288.
Kenkel, C. D., & Bay, L. K. (2017). Novel transcriptome resources for three scleractinian coral species from the Indo-Pacific. GigaScience, 6(9), 1-4.
Kitchen, S. A., Crowder, C. M., Poole, A. Z., Weis, V. M., & Meyer, E. (2015). De novo assembly and characterization of four anthozoan (Phylum Cnidaria) transcriptomes. G3: Genes, genomes, genetics, g3-115.
Lee, S. T., Keshavmurthy, S., Fontana, S., Takuma, M., Chou, W. H., & Chen, C. A. (2018). Transcriptomic response in Acropora muricata under acute temperature stress follows preconditioned seasonal temperature fluctuations. BMC research notes, 11(1), 119.
Libro, S., Kaluziak, S. T., & Vollmer, S. V. (2013). RNA-seq profiles of immune related genes in the staghorn coral Acropora cervicornis infected with white band disease. PloS one, 8(11), e81821.
Liew, Y. J., Aranda, M., Carr, A., Baumgarten, S., Zoccola, D., Tambutté, S., ... & Voolstra, C. R. (2014). Identification of microRNAs in the coral Stylophora pistillata. PLoS One, 9(3), e91101.
Lin, Z., Chen, M., Dong, X., Zheng, X., Huang, H., Xu, X., & Chen, J. (2017). Transcriptome profiling of Galaxea fascicularis and its endosymbiont Symbiodinium reveals chronic eutrophication tolerance pathways and metabolic mutualism between partners. Scientific reports, 7, 42100.
Mehr, S. F. P., DeSalle, R., Kao, H. T., Narechania, A., Han, Z., Tchernov, D., ... & Gruber, D. F. (2013). Transcriptome deep-sequencing and clustering of expressed isoforms from Favia corals. Bmc Genomics, 14(1), 546.
Mohamed, A. R., Cumbo, V. R., Harii, S., Shinzato, C., Chan, C. X., Ragan, M. A., ... & Miller, D. J. (2018). Deciphering the nature of the coral–Chromera association. The ISME journal, 12(3), 776.
Mohamed, A. R., Cumbo, V., Harii, S., Shinzato, C., Chan, C. X., Ragan, M. A., ... & Miller, D. J. (2016). The transcriptomic response of the coral Acropora digitifera to a competent Symbiodinium strain: the symbiosome as an arrested early phagosome. Molecular ecology, 25(13), 3127-3141.
Moya, A., Huisman, L., Ball, E. E., Hayward, D. C., Grasso, L. C., Chua, C. M., ... & Miller, D. J. (2012). Whole transcriptome analysis of the coral Acropora millepora reveals complex responses to CO2‐driven acidification during the initiation of calcification. Molecular ecology, 21(10), 2440-2454.
Parkinson, J. E., Bartels, E., Devlin‐Durante, M. K., Lustic, C., Nedimyer, K., Schopmeyer, S., ... & Baums, I. B. (2018). Extensive transcriptional variation poses a challenge to thermal stress biomarker development for endangered corals. Molecular ecology, 27(5), 1103-1119.
Polato, N. R., Vera, J. C., & Baums, I. B. (2011). Gene discovery in the threatened elkhorn coral: 454 sequencing of the Acropora palmata transcriptome. PloS one, 6(12), e28634.
Shinzato, C., Inoue, M., & Kusakabe, M. (2014). A snapshot of a coral “holobiont”: a transcriptome assembly of the scleractinian coral, Porites, captures a wide variety of genes from both the host and symbiotic zooxanthellae. PLoS One, 9(1), e85182.
Sun, J., Chen, Q., Lun, J. C., Xu, J., & Qiu, J. W. (2013). PcarnBase: development of a transcriptomic database for the brain coral Platygyra carnosus. Marine biotechnology, 15(2), 244-251.
Weiss, Y., Forêt, S., Hayward, D. C., Ainsworth, T., King, R., Ball, E. E., & Miller, D. J. (2013). The acute transcriptional response of the coral Acropora millepora to immune challenge: expression of GiMAP/IAN genes links the innate immune responses of corals with those of mammals and plants. BMC genomics, 14(1), 400.
Yuan, X., Yuan, T., Huang, H., Jiang, L., Zhou, W., & Liu, S. (2018). Elevated CO 2 delays the early development of scleractinian coral Acropora gemmifera. Scientific reports, 8(1), 2787.
Yuyama, I., Watanabe, T., & Takei, Y. (2011). Profiling differential gene expression of symbiotic and aposymbiotic corals using a high coverage gene expression profiling (HiCEP) analysis. Marine biotechnology, 13(1), 32-40.

## Sheet: Table S2
Table S2. Symbiotic algae types determined by BLAST coral transcriptomes against the ITS2 and rRNA genes (i.e. 18S, 28S 23S rRNA) from GenBank database.
Table S2A. Symbiodinium types identified based on the ITS2 gene.
Species	Sequence ID	Best-hit	Sybiodinium type	Identity	blast_length	e value	TPM
Goniopora lobata	TRINITY_DN70636_c1_g1_i14	KT862847.1	C1	99.38	324	0	98.27
Porites lutea	TRINITY_DN69752_c4_g2_i4	KT983462.1	C15	99.69	326	0	86.62
Lithophyllon undulatum	TRINITY_DN70859_c0_g1_i1	KT862847.1	C1	100	203	2e-114	2.21
Leptastrea purpurea	TRINITY_DN280906_c0_g1_i1	KT862847.1	C1	99.32	292	9e-163	0.57
Acropora digitifera	TRINITY_DN45078_c1_g2_i7	KT862847.1	C1	99.65	287	1e-161	17.29
Turbinaria peltata	TRINITY_DN139826_c3_g4_i1	KT862847.1	C1	99.36	313	5e-175	5.43
Favites acuticollis	TRINITY_DN82620_c4_g1_i1	KT862847.1	C1	98.4	313	3e-168	0.76
Hydnophora exesa	TRINITY_DN245364_c0_g2_i1	KT862847.1	C1	99.38	325	2e-179	2.92
Pavona decussata	TRINITY_DN67242_c0_g1_i2	KT862856.1	C1	98.88	268	3e-145	2.73
Platygyra carnosa	TRINITY_DN67126_c0_g3_i4	KT862847.1	C1	99.38	324	0	98.8
Table S2B. Symbiodinium types identified based on rRNA genes.
Sequence ID	Best-hit	Sybiodinium type	Best-hit gene	Identity	blast_length	e value	TPM
Goniopora lobata
TRINITY_DN70636_c1_g1_i14	AJ278598.1	sten_2, clade C	18S rRNA gene, 5.8S rRNA gene, 28S rRNA gene, ITS 1 (ITS1) and ITS 2 (ITS2), isolate sten_2, clade C	98.99	1488	0	98.27
TRINITY_DN72021_c4_g1_i1	AF427452.1	C	18S rRNA	99.19	247	6e-136	59.62
TRINITY_DN72021_c4_g4_i1	AB016580.1	clade C	18S ribosomal RNA	99.6	248	2e-137	7.2
TRINITY_DN72494_c3_g2_i11	AB055916.1	PC-Ma1, clade C	18S rRNA	98.46	324	2e-173	154
TRINITY_DN78819_c6_g4_i1	AB055916.1	PC-Ma1, clade C	18S rRNA	98.57	280	1e-149	209.88
TRINITY_DN78819_c7_g5_i1	KC816638.1	C	clone N60.3.4_JS624 18S rRNA	99.61	256	2e-142	963.87
Porites lutea
TRINITY_DN66724_c3_g1_i7	KC816641.1	C	clone N60.3.4_JS628 18S rRNA	99.21	636	0	282.98
TRINITY_DN66724_c3_g2_i1	AB085912.1	OTcH-2, clade C	18S rRNA	100	274	3e-155	7.42
TRINITY_DN67340_c3_g3_i1	DQ838543.1	C	18S rRNA	98.73	394	0	146.4
TRINITY_DN69752_c4_g2_i2	AB778631.1	C1	ex. 5.8S rRNA, ITS2, 28S rRNA, partial and complete sequence, clone: AMMB04-c-02	98.87	974	0	86.62
TRINITY_DN69752_c4_g9_i1	DQ068032.1	Pc4, clade C	18S rRNA; ITS 1, 5.8S rRNA, and ITS 2; and 24S rRNA	98.47	262	1e-138	0.61
TRINITY_DN76085_c4_g2_i1	AB085912.1	OTcH-2, clade C	18S rRNA	100	226	5e-127	220.65
Lithophyllon undulatum
TRINITY_DN41323_c0_g1_i1	AF238259.1	C2	clone C2:0-1 18S rRNA	100	301	1e-171	2.73
TRINITY_DN46462_c0_g1_i1	AB778588.1	C3	ex. 5.8S rRNA, ITS2, 28S rRNA, partial and complete sequence, clone: SHM003-b-01	99.72	360	0	3.89
TRINITY_DN48001_c0_g1_i2	KC848882.1	C	18S rRNA	98.19	827	0	14.09
TRINITY_DN51704_c4_g1_i1	AB778666.1	C	ex. Pteraeolidia ianthina genes for 5.8S rRNA, ITS2, 28S rRNA, partial and complete sequence, clone: BLB002-c-03	99.74	761	0	3.91
TRINITY_DN51704_c5_g1_i7	AB016722.2	JCUCS-1, clade B	18S rRNA	98.05	256	6e-133	108.19
TRINITY_DN70859_c0_g1_i1	AB294634.1	C	18S rRNA, ITS1, 5.8S rRNA, ITS2, 28S rRNA, partial and complete sequence, clone: Fu-20-02	100	295	4e-168	2.21
Leptastrea purpurea
TRINITY_DN342634_c0_g1_i1	HG515028.1	C3	chloroplast partial 23S rRNA gene, isolated from Agaricia sp	98.11	423	0	0.6
TRINITY_DN280906_c0_g1_i1	AB665630.1	clade C	sunabe 10 col-3 genes for 18S rRNA, ITS1, 5.8S rRNA, ITS2, 28S rRNA	99.72	363	0	0.57
TRINITY_DN181691_c4_g2_i2	AB055911.1	CV-Ma1, clade C	18S rRNA	99.7	333	0	50.55
TRINITY_DN181691_c2_g1_i1	AB055916.1	PC-Ma1, clade C	18S rRNA	99.59	244	2e-135	8.72
TRINITY_DN180807_c3_g1_i2	AB778666.1	C	ex. Pteraeolidia ianthina genes for 5.8S rRNA, ITS2, 28S rRNA, partial and complete sequence, clone: BLB002-c-03	99.86	710	0	97.68
TRINITY_DN172854_c3_g1_i10	AB085912.1	OTcH-2, clade C	18S rRNA	99.67	603	0	63.74
TRINITY_DN169695_c0_g9_i1	AB016580.1	clade C	18S ribosomal RNA	100	242	2e-136	3.98
TRINITY_DN169695_c0_g3_i3	AB085912.1	OTcH-2, clade C	18S rRNA	98.81	252	3e-135	2.32
Galaxea fascicularis
TRINITY_DN55820_c3_g6_i1	DQ838543.1	C	18S rRNA	99.79	474	0	7.89
TRINITY_DN55820_c3_g1_i9	AB055916.1	PC-Ma1, clade C	18S rRNA	99.44	537	0	85.42
TRINITY_DN46421_c1_g3_i1	AB778631.1	C1	ex. 5.8S rRNA, ITS2, 28S rRNA, partial and complete sequence, clone: AMMB04-c-02	99.53	1073	0	3.86
TRINITY_DN31078_c0_g1_i1	HG515028.1	C3	chloroplast partial 23S rRNA gene, isolated from Agaricia sp	98.71	388	0	1.64
Acropora digitifera
TRINITY_DN76852_c0_g1_i1	KM040948.1	C1	isolate 120207-35_I09_ZooxP-E5-T7promoter ITS 1; 5.8S rRNA; and ITS 2	98.65	222	2e-117	2.81
TRINITY_DN48545_c2_g3_i1	KC816631.1	C	clone N66.1.2_JS701 18S rRNA	99.41	340	0	9.23
TRINITY_DN45078_c1_g2_i7	AB778631.1	C1	ex. 5.8S rRNA, ITS2, 28S rRNA, partial and complete sequence, clone: AMMB04-c-02	99.75	1217	0	17.29
TRINITY_DN40684_c0_g1_i1	EF419289.1	C	clone 13 18S rRNA	99.33	1186	0	14.4
Turbinaria peltata
TRINITY_DN30125_c0_g1_i1	AY725458.1	OI-S05, clade G	28S rRNA	99.2	251	4e-137	0.95
TRINITY_DN148541_c25_g2_i1	AB085912.1	OTcH-2, clade C	18S rRNA	98.97	290	6e-158	915.18
TRINITY_DN147722_c1_g1_i13	AB055916.1	PC-Ma1, clade C	18S rRNA	100	302	3e-172	2752.58
TRINITY_DN146847_c5_g1_i3	AB778588.1	C3	ex. 5.8S rRNA, ITS2, 28S rRNA, partial and complete sequence, clone: SHM003-b-01	99.2	373	0	1143.86
TRINITY_DN146330_c4_g2_i6	AB055916.1	PC-Ma1, clade C	18S rRNA	98.85	261	1e-140	1371.53
TRINITY_DN144817_c6_g1_i3	AY051089.1	AP104, clade C	small subunit rRNA	98.83	256	1e-137	474.13
TRINITY_DN143400_c1_g4_i1	AB016580.1	clade C	18S ribosomal RNA	98.23	283	1e-148	51.51
TRINITY_DN139826_c3_g6_i2	JN106180.1	C	isolate k4 28S rRNA	99.25	267	4e-134	1041.89
TRINITY_DN139826_c3_g4_i1	EU074880.1	C1	clone C1_1157 18S rRNA; ITS 1, 5.8S rRNA, and ITS 2; and 28S rRNA	99.57	690	0	5.43
TRINITY_DN139826_c3_g1_i2	U63482.1	C2	24S large subunit rRNA	99.39	330	0	3121.5
Montipora peltiformis
TRINITY_DN60395_c2_g1_i4	AB085912.1	OTcH-2, clade C	18S rRNA	98.26	288	6e-152	33.93
TRINITY_DN52633_c4_g2_i1	DQ838543.1	C	18S rRNA	98.31	474	0	3.63
TRINITY_DN51508_c2_g1_i8	AB778631.1	C1	ex. 5.8S rRNA, ITS2, 28S rRNA, partial and complete sequence, clone: AMMB04-c-02	98.81	837	0	10.24
TRINITY_DN51407_c0_g3_i1	KC816631.1	C	clone N66.1.2_JS701 18S rRNA	99.28	557	0	5.93
Dipsastraea rotumana
TRINITY_DN222540_c24_g1_i3	AB085912.1	OTcH-2, clade C	18S rRNA	100	312	3e-178	5.39
TRINITY_DN199584_c0_g1_i2	AB016580.1	clade C	18S ribosomal RNA	99.56	226	2e-124	6.79
TRINITY_DN186953_c0_g3_i2	JN106180.1	C	isolate k4 28S rRNA	99.67	301	9e-157	3.35
TRINITY_DN186953_c0_g2_i2	AB778628.1	C1	ex. 5.8S rRNA, ITS2, 28S rRNA, partial and complete sequence, clone: AMMB01-c-05	100	239	9e-135	8.08
TRINITY_DN173296_c0_g1_i10	AB016722.2	JCUCS-1, clade B	18S rRNA	100	241	6e-136	79
TRINITY_DN171045_c0_g1_i1	AB055916.1	PC-Ma1, clade C	18S rRNA	100	252	2e-142	12.87
TRINITY_DN164828_c0_g1_i2	HG515028.1	C3	chloroplast partial 23S rRNA gene, isolated from Agaricia sp	98.49	331	1e-177	1.33
TRINITY_DN161085_c0_g1_i1	AB778588.1	C3	ex. 5.8S rRNA, ITS2, 28S rRNA, partial and complete sequence, clone: SHM003-b-01	100	279	5e-146	3.53
TRINITY_DN156438_c0_g1_i2	AB055916.1	PC-Ma1, clade C	18S rRNA	99.65	287	7e-161	3.21
TRINITY_DN155973_c0_g1_i2	AB016722.2	JCUCS-1, clade B	18S rRNA	98.76	241	9e-129	10.4
Favites acuticollis
TRINITY_DN82620_c4_g1_i1	AB665630.1	clade C	sunabe 10 col-3 genes for 18S rRNA, ITS1, 5.8S rRNA, ITS2, 28S rRNA	98.73	315	2e-170	0.76
TRINITY_DN82620_c2_g2_i2	AB778631.1	C1	ex. 5.8S rRNA, ITS2, 28S rRNA, partial and complete sequence, clone: AMMB04-c-02	99.69	974	0	6.44
TRINITY_DN81875_c1_g3_i1	AB055916.1	PC-Ma1, clade C	18S rRNA	99.57	466	0	4.52
TRINITY_DN81820_c1_g2_i1	AF238258.1	C	18S rRNA	99.56	453	0	5.73
TRINITY_DN81433_c1_g1_i3	AF238258.1	C	18S rRNA	98.71	389	0	11.03
Hydnophora exesa
TRINITY_DN245557_c0_g1_i11	AB085912.1	OTcH-2, clade C	18S rRNA	99.01	506	0	140.99
TRINITY_DN245364_c0_g2_i1	AJ278598.1	sten_2, clade C	18S rRNA gene, 5.8S rRNA gene, 28S rRNA gene, ITS 1 (ITS1) and ITS 2 (ITS2), isolate sten_2, clade C	99.25	1595	0	2.92
TRINITY_DN243597_c3_g1_i1	U10893.1	clade C	from Marginopora kudakajimensis, 18S rRNA gene	100	226	5e-127	88.2
TRINITY_DN242947_c1_g3_i3	DQ838543.1	C	18S rRNA	99.38	486	0	7.74
TRINITY_DN239409_c0_g1_i9	AB055916.1	PC-Ma1, clade C	18S rRNA	99.64	277	6e-155	60.5
Tubastraea coccinea
TRINITY_DN174230_c0_g1_i1	AJ620944.1	C90	28S rRNA gene (partial) and ITS2 (partial), isolate PP100_1455x	99.75	393	0	0.56
Pavona decussata
TRINITY_DN67759_c2_g1_i5	KC816639.1	C	clone N60.3.4_JS626 18S rRNA	99.79	485	0	5.57
TRINITY_DN67242_c0_g1_i2	AB778592.1	C3	ex. 5.8S rRNA, ITS2, 28S rRNA, partial and complete sequence, clone: KIN001-b-01	99.58	1198	0	2.73
Platygyra carnosa
TRINITY_DN592_c0_g1_i1	AB055916.1	PC-Ma1, clade C	18S rRNA	99.77	427	0	25.07
TRINITY_DN67126_c0_g3_i6	AF238258.1	C	18S rRNA	99.36	629	0	98.8

## Sheet: Table S3
Table S3. The accession numbers of sequences in the GenBank database used for Symbiotic algae clade identification.
Accession No.	Species	Clade	Gene name
KF740683.1	Symbiodinium sp.	71a	isolate Pal09-509 28S rRNA
AB778572.1	Symbiodinium sp.	A	ex. Pteraeolidia ianthina genes for 5.8S rRNA, ITS2, 28S rRNA, partial and complete sequence, clone: KMG102-a-01
AB778573.1	Symbiodinium sp.	A	ex. Pteraeolidia ianthina genes for 5.8S rRNA, ITS2, 28S rRNA, partial and complete sequence, clone: KMG102-a-02
AB778575.1	Symbiodinium sp.	A	ex. Pteraeolidia ianthina genes for 5.8S rRNA, ITS2, 28S rRNA, partial and complete sequence, clone: KMG103-a-01
AB778578.1	Symbiodinium sp.	A	ex. Pteraeolidia ianthina genes for 5.8S rRNA, ITS2, 28S rRNA, partial and complete sequence, clone: KMG004-a-02
AB778579.1	Symbiodinium sp.	A	ex. Pteraeolidia ianthina genes for 5.8S rRNA, ITS2, 28S rRNA, partial and complete sequence, clone: KMG004-a-03
AB778583.1	Symbiodinium sp.	A	ex. Pteraeolidia ianthina genes for 5.8S rRNA, ITS2, 28S rRNA, partial and complete sequence, clone: SHM008-a-01
AB778584.1	Symbiodinium sp.	A	ex. Pteraeolidia ianthina genes for 5.8S rRNA, ITS2, partial and complete sequence, clone: SHM008-a-02
AB778585.1	Symbiodinium sp.	A	ex. Pteraeolidia ianthina genes for 5.8S rRNA, ITS2, 28S rRNA, partial and complete sequence, clone: SHM008-a-03
AB971141.1	Symbiodinium sp.	A	ex. Pteraeolidia ianthina chloroplast gene for 23S ribosomal RNA, country: Japan: Chiba, Kamogawa
AF238256.1	Symbiodinium sp.	A	18S rRNA
AF427444.1	Symbiodinium sp.	A	18S rRNA
AF427453.1	Symbiodinium sp.	A	28S rRNA
AF427454.1	Symbiodinium sp.	A	28S rRNA
AF427455.1	Symbiodinium sp.	A	28S rRNA
AF427456.1	Symbiodinium sp.	A	28S rRNA
AF427465.1	Symbiodinium sp.	A	18S rRNA; ITS 1, 5.8S rRNA and ITS 2; 28S rRNA
AF427466.1	Symbiodinium sp.	A	18S rRNA; ITS 1, 5.8S rRNA and ITS 2; 28S rRNA
AF427467.1	Symbiodinium sp.	A	18S rRNA; ITS 1, 5.8S rRNA and ITS 2; 28S rRNA
AF427468.1	Symbiodinium sp.	A	18S rRNA; ITS 1, 5.8S rRNA and ITS 2; 28S rRNA
AY035404.1	Symbiodinium sp.	A	isolate FLAp#4 23S rRNA; chloroplast gene for chloroplast product
AY035412.1	Symbiodinium sp.	A	isolate Tridanca 23S rRNA; chloroplast gene for chloroplast product
AY035413.1	Symbiodinium sp.	A	isolate Y109 23S rRNA; chloroplast gene for chloroplast product
AY035431.1	Symbiodinium sp.	A	isolate Tridanca 23S rRNA; chloroplast gene for chloroplast product
AY074939.1	Symbiodinium sp.	A	isolate avir1813 24S large subunit rRNA
AY074940.1	Symbiodinium sp.	A	isolate avir1 24S large subunit rRNA
AY074941.1	Symbiodinium sp.	A	isolate bar452 24S large subunit rRNA
AY074943.1	Symbiodinium sp.	A	isolate cas421 24S large subunit rRNA
AY074945.1	Symbiodinium sp.	A	isolate cer22 24S large subunit rRNA
AY074949.1	Symbiodinium sp.	A	isolate con11dna 24S large subunit rRNA
AY074953.1	Symbiodinium sp.	A	isolate cste1 24S large subunit rRNA
AY074967.1	Symbiodinium sp.	A	isolate por2 24S large subunit rRNA
AY074968.1	Symbiodinium sp.	A	isolate ppo2 24S large subunit rRNA
AY074973.1	Symbiodinium sp.	A	isolate ruf31a 24S large subunit rRNA
AY074974.1	Symbiodinium sp.	A	isolate vir21a 24S large subunit rRNA
AY074975.1	Symbiodinium sp.	A	isolate vul2b 24S large subunit rRNA
AY074976.1	Symbiodinium sp.	A	isolate rus24e 24S large subunit rRNA
AY074977.1	Symbiodinium sp.	A	isolate sma8a 24S large subunit rRNA
AY894811.1	Symbiodinium sp.	A	isolate PBC0003 18S rRNA; ITS 1, 5.8S rRNA, and ITS 2; and 28S rRNA
EF455525.1	Symbiodinium sp.	A	isolate 04Oki099 18S rRNA; ITS 1; and 5.8S rRNA
EF455526.1	Symbiodinium sp.	A	isolate Acro1 18S rRNA; ITS 1; and 5.8S rRNA
EF542840.1	Symbiodinium sp.	A	ITS 2
EF542843.1	Symbiodinium sp.	A	ITS 2
EF656428.1	Symbiodinium sp.	A	isolate Acyth.a.A1 5.8S rRNA; ITS 2; and 28S rRNA
EF656429.1	Symbiodinium sp.	A	isolate Acyth.a.A2 5.8S rRNA; ITS 2; and 28S rRNA
EF656430.1	Symbiodinium sp.	A	isolate Acyth.b.A1 5.8S rRNA; ITS 2; and 28S rRNA
EF656431.1	Symbiodinium sp.	A	isolate Acyth.b.A2 5.8S rRNA; ITS 2; and 28S rRNA
EF656432.1	Symbiodinium sp.	A	isolate Acyth.c.A1 5.8S rRNA; ITS 2; and 28S rRNA
EU006526.1	Symbiodinium sp.	A	isolate 9 23S rRNA; chloroplast
EU006527.1	Symbiodinium sp.	A	isolate 13 23S rRNA; chloroplast
EU006528.1	Symbiodinium sp.	A	isolate X19 23S rRNA; chloroplast
EU006529.1	Symbiodinium sp.	A	isolate C179 23S rRNA; chloroplast
EU446104.1	Symbiodinium sp.	A	isolate B-162 5.8S rRNA; ITS 2; and 28S rRNA
FJ390875.1	Symbiodinium sp.	A	ex Stylophora pistillata clone 1 5.8S rRNA; ITS 2; and 28S rRNA
FJ390876.1	Symbiodinium sp.	A	ex Stylophora pistillata clone 2 5.8S rRNA; ITS 2; and 28S rRNA
FJ390880.1	Symbiodinium sp.	A	ex Stylophora pistillata clone 6 5.8S rRNA; ITS 2; and 28S rRNA
FJ390881.1	Symbiodinium sp.	A	ex Stylophora pistillata clone 7b 5.8S rRNA; ITS 2; and 28S rRNA
FJ390882.1	Symbiodinium sp.	A	ex Stylophora pistillata clone 8 5.8S rRNA; ITS 2; and 28S rRNA
FJ390888.1	Symbiodinium sp.	A	ex Stylophora pistillata clone 18_1 5.8S rRNA; ITS 2; and 28S rRNA
FJ390891.1	Symbiodinium sp.	A	ex Stylophora pistillata clone 22_21 5.8S rRNA; ITS 2; and 28S rRNA
FJ626951.1	Symbiodinium sp.	A	isolate T ITS 1; 5.8S rRNA; and ITS 2
FM164863.1	Symbiodinium sp.	A	partial 28S rRNA gene, isolate TcosE08
FM164864.1	Symbiodinium sp.	A	partial 28S rRNA gene, isolate TcosJ01
FM164865.1	Symbiodinium sp.	A	partial 28S rRNA gene, isolate TcosJ02
FM164866.1	Symbiodinium sp.	A	partial 28S rRNA gene, isolate TcosJ03
FM164869.1	Symbiodinium sp.	A	partial 28S rRNA gene, isolate TmaxJ01
FM164871.1	Symbiodinium sp.	A	partial 28S rRNA gene, isolate TmaxJ02
FM164872.1	Symbiodinium sp.	A	partial 28S rRNA gene, isolate TmaxJ03
FM164874.1	Symbiodinium sp.	A	partial 28S rRNA gene, isolate TmaxJ04
FM164876.1	Symbiodinium sp.	A	partial 28S rRNA gene, isolate TmaxJ05
FM164877.1	Symbiodinium sp.	A	partial 28S rRNA gene, isolate TmaxJ06
FM164882.1	Symbiodinium sp.	A	partial 28S rRNA gene, isolate TsqJ04
FM877468.1	Symbiodinium	A	chloroplast partial 23S rRNA gene, isolate 5470X from clade A-e1
GQ370584.1	Symbiodinium sp.	A	isolate chvA11 23S rRNA; chloroplast
GQ370585.1	Symbiodinium sp.	A	isolate chvA13 23S rRNA; chloroplast
GQ370586.1	Symbiodinium sp.	A	isolate chvA14 23S rRNA; chloroplast
GQ370588.1	Symbiodinium sp.	A	isolate chvA16 23S rRNA; chloroplast
GQ370589.1	Symbiodinium sp.	A	isolate chvA17 23S rRNA; chloroplast
GQ370590.1	Symbiodinium sp.	A	isolate chvA18 23S rRNA; chloroplast
GQ370592.1	Symbiodinium sp.	A	isolate chvA20 23S rRNA; chloroplast
GQ370593.1	Symbiodinium sp.	A	isolate chvA21 23S rRNA; chloroplast
GQ370594.1	Symbiodinium sp.	A	isolate chvA22 23S rRNA; chloroplast
HM032167.1	Symbiodinium sp.	A	isolate BJ0507 23S rRNA; chloroplast
HM032168.1	Symbiodinium sp.	A	isolate BJ1018 23S rRNA; chloroplast
HM032169.1	Symbiodinium sp.	A	isolate SY0603 23S rRNA; chloroplast
HM032170.1	Symbiodinium sp.	A	isolate SY0614 23S rRNA; chloroplast
HM130509.1	Symbiodinium sp.	A	isolate 274f 5.8S rRNA; ITS 2; and 28S rRNA
HQ631380.1	Symbiodinium sp.	A	23S rRNA; chloroplast
JF920161.1	Symbiodinium sp.	A	clone 3.6 23S rRNA; chloroplast
JF920162.1	Symbiodinium sp.	A	clone 4.1 23S rRNA; chloroplast
JF920163.1	Symbiodinium sp.	A	clone 4.7 23S rRNA; chloroplast
JF920166.1	Symbiodinium sp.	A	clone 3.5 23S rRNA; chloroplast
JF920167.1	Symbiodinium sp.	A	clone 3.4 23S rRNA; chloroplast
JF920168.1	Symbiodinium sp.	A	clone 3.3 23S rRNA; chloroplast
JF920169.1	Symbiodinium sp.	A	clone 3.2 23S rRNA; chloroplast
JF920170.1	Symbiodinium sp.	A	clone 3.1 23S rRNA; chloroplast
JF920174.1	Symbiodinium sp.	A	clone 2.5 23S rRNA; chloroplast
JF920179.1	Symbiodinium sp.	A	clone 1.7 23S rRNA; chloroplast
JF920180.1	Symbiodinium sp.	A	clone 1.1 23S rRNA; chloroplast
JN242191.1	Symbiodinium sp.	A	clade A 5.8S rRNA; ITS 2; and 28S rRNA
JQ515802.1	Symbiodinium sp.	A	clone 0307_ZDM2_10 18S rRNA and ITS 1
JQ515803.1	Symbiodinium sp.	A	clone 0307_ZDM2_11 18S rRNA and ITS 1
JQ515804.1	Symbiodinium sp.	A	clone 0307_ZDM2_12 18S rRNA and ITS 1
JQ515806.1	Symbiodinium sp.	A	clone 0307_ZDM2_14 18S rRNA and ITS 1
JQ515812.1	Symbiodinium sp.	A	clone 0307_ZDM2_2 18S rRNA and ITS 1
JQ515823.1	Symbiodinium sp.	A	clone 0307_ZDM2_3 18S rRNA and ITS 1
JQ515830.1	Symbiodinium sp.	A	clone 0307_ZDM2_36 18S rRNA and ITS 1
JQ515831.1	Symbiodinium sp.	A	clone 0307_ZDM2_37 18S rRNA and ITS 1
JQ515832.1	Symbiodinium sp.	A	clone 0307_ZDM2_38 18S rRNA and ITS 1
JQ515833.1	Symbiodinium sp.	A	clone 0307_ZDM2_39 18S rRNA and ITS 1
JQ515834.1	Symbiodinium sp.	A	clone 0307_ZDM2_4 18S rRNA and ITS 1
JQ515840.1	Symbiodinium sp.	A	clone 0307_ZDM2_5 18S rRNA and ITS 1
JQ515841.1	Symbiodinium sp.	A	clone 0307_ZDM2_6 18S rRNA and ITS 1
JQ515842.1	Symbiodinium sp.	A	clone 0307_ZDM2_7 18S rRNA and ITS 1
JQ515844.1	Symbiodinium sp.	A	clone 0307_ZDM2_9 18S rRNA and ITS 1
JQ515884.1	Symbiodinium sp.	A	clone 0307_ZDT1_10 18S rRNA and ITS 1
JQ515893.1	Symbiodinium sp.	A	clone 0307_ZDT1_19 18S rRNA and ITS 1
JQ515898.1	Symbiodinium sp.	A	clone 0307_ZDT1_23 18S rRNA and ITS 1
JQ515900.1	Symbiodinium sp.	A	clone 0307_ZDT1_25 18S rRNA and ITS 1
JQ515905.1	Symbiodinium sp.	A	clone 0307_ZDT1_3 18S rRNA and ITS 1
JQ515925.1	Symbiodinium sp.	A	clone 0307_ZDT1_48 18S rRNA and ITS 1
JQ515928.1	Symbiodinium sp.	A	clone 0307_ZDT1_50 18S rRNA and ITS 1
JQ515929.1	Symbiodinium sp.	A	clone 0307_ZDT1_51 18S rRNA and ITS 1
JQ515930.1	Symbiodinium sp.	A	clone 0307_ZDT1_52 18S rRNA and ITS 1
JQ515931.1	Symbiodinium sp.	A	clone 0307_ZDT1_53 18S rRNA and ITS 1
JQ515940.1	Symbiodinium sp.	A	clone 0307_ZDT1_7 18S rRNA and ITS 1
JQ515941.1	Symbiodinium sp.	A	clone 0307_ZDT1_8 18S rRNA and ITS 1
JQ515942.1	Symbiodinium sp.	A	clone 0307_ZDT1_9 18S rRNA and ITS 1
JQ515949.1	Symbiodinium sp.	A	clone 0307_ZDT2_15 18S rRNA and ITS 1
JQ515950.1	Symbiodinium sp.	A	clone 0307_ZDT2_16 18S rRNA and ITS 1
JQ515952.1	Symbiodinium sp.	A	clone 0307_ZDT2_18 18S rRNA and ITS 1
JQ515954.1	Symbiodinium sp.	A	clone 0307_ZDT2_2 18S rRNA and ITS 1
JQ515959.1	Symbiodinium sp.	A	clone 0307_ZDT2_24 18S rRNA and ITS 1
JQ515960.1	Symbiodinium sp.	A	clone 0307_ZDT2_25 18S rRNA and ITS 1
JQ515961.1	Symbiodinium sp.	A	clone 0307_ZDT2_26 18S rRNA and ITS 1
JQ515962.1	Symbiodinium sp.	A	clone 0307_ZDT2_27 18S rRNA and ITS 1
JQ515963.1	Symbiodinium sp.	A	clone 0307_ZDT2_28 18S rRNA and ITS 1
JQ515964.1	Symbiodinium sp.	A	clone 0307_ZDT2_29 18S rRNA and ITS 1
JQ515971.1	Symbiodinium sp.	A	clone 0307_ZDT2_35 18S rRNA and ITS 1
JQ515972.1	Symbiodinium sp.	A	clone 0307_ZDT2_36 18S rRNA and ITS 1
JQ515973.1	Symbiodinium sp.	A	clone 0307_ZDT2_37 18S rRNA and ITS 1
JQ515975.1	Symbiodinium sp.	A	clone 0307_ZDT2_39 18S rRNA and ITS 1
JQ515976.1	Symbiodinium sp.	A	clone 0307_ZDT2_4 18S rRNA and ITS 1
JQ515977.1	Symbiodinium sp.	A	clone 0307_ZDT2_40 18S rRNA and ITS 1
JQ515980.1	Symbiodinium sp.	A	clone 0307_ZDT2_43 18S rRNA and ITS 1
JQ515981.1	Symbiodinium sp.	A	clone 0307_ZDT2_44 18S rRNA and ITS 1
JQ515985.1	Symbiodinium sp.	A	clone 0307_ZDT2_48 18S rRNA and ITS 1
JQ515986.1	Symbiodinium sp.	A	clone 0307_ZDT2_49 18S rRNA and ITS 1
JQ515987.1	Symbiodinium sp.	A	clone 0307_ZDT2_5 18S rRNA and ITS 1
JQ515988.1	Symbiodinium sp.	A	clone 0307_ZDT2_50 18S rRNA and ITS 1
JQ515989.1	Symbiodinium sp.	A	clone 0307_ZDT2_6 18S rRNA and ITS 1
JQ515991.1	Symbiodinium sp.	A	clone 0307_ZDT2_8 18S rRNA and ITS 1
JQ515992.1	Symbiodinium sp.	A	clone 0307_ZDT2_9 18S rRNA and ITS 1
JQ515994.1	Symbiodinium sp.	A	clone 0307_ZDT3_10 18S rRNA and ITS 1
JQ516006.1	Symbiodinium sp.	A	clone 0307_ZDT3_21 18S rRNA and ITS 1
JQ516027.1	Symbiodinium sp.	A	clone 0307_ZDT3_40 18S rRNA and ITS 1
JQ516040.1	Symbiodinium sp.	A	clone 0307_ZDT3_9 18S rRNA and ITS 1
JQ516112.1	Symbiodinium sp.	A	clone 0307_ZHM3_60 18S rRNA and ITS 1
JQ516141.1	Symbiodinium sp.	A	clone 0307_ZHT1_32 18S rRNA and ITS 1
JQ516186.1	Symbiodinium sp.	A	clone 0307_ZHT2_1 18S rRNA and ITS 1
JQ516187.1	Symbiodinium sp.	A	clone 0307_ZHT2_10 18S rRNA and ITS 1
JQ516188.1	Symbiodinium sp.	A	clone 0307_ZHT2_11 18S rRNA and ITS 1
JQ516189.1	Symbiodinium sp.	A	clone 0307_ZHT2_12 18S rRNA and ITS 1
JQ516190.1	Symbiodinium sp.	A	clone 0307_ZHT2_13 18S rRNA and ITS 1
JQ516191.1	Symbiodinium sp.	A	clone 0307_ZHT2_14 18S rRNA and ITS 1
JQ516192.1	Symbiodinium sp.	A	clone 0307_ZHT2_15 18S rRNA and ITS 1
JQ516194.1	Symbiodinium sp.	A	clone 0307_ZHT2_3 18S rRNA and ITS 1
JQ516195.1	Symbiodinium sp.	A	clone 0307_ZHT2_4 18S rRNA and ITS 1
JQ516196.1	Symbiodinium sp.	A	clone 0307_ZHT2_5 18S rRNA and ITS 1
JQ516197.1	Symbiodinium sp.	A	clone 0307_ZHT2_6 18S rRNA and ITS 1
JQ516199.1	Symbiodinium sp.	A	clone 0307_ZHT2_8 18S rRNA and ITS 1
JQ516200.1	Symbiodinium sp.	A	clone 0307_ZHT2_9 18S rRNA and ITS 1
JQ516213.1	Symbiodinium sp.	A	clone 0307_ZHT3_20 18S rRNA and ITS 1
JQ516251.1	Symbiodinium sp.	A	clone 0307_ZHT3_55 18S rRNA and ITS 1
JQ516254.1	Symbiodinium sp.	A	clone 0307_ZHT3_58 18S rRNA and ITS 1
JQ516255.1	Symbiodinium sp.	A	clone 0307_ZHT3_59 18S rRNA and ITS 1
JQ516257.1	Symbiodinium sp.	A	clone 0307_ZHT3_60 18S rRNA and ITS 1
JQ516258.1	Symbiodinium sp.	A	clone 0307_ZHT3_61 18S rRNA and ITS 1
JQ516259.1	Symbiodinium sp.	A	clone 0307_ZHT3_62 18S rRNA and ITS 1
JQ516260.1	Symbiodinium sp.	A	clone 0307_ZHT3_63 18S rRNA and ITS 1
JQ516261.1	Symbiodinium sp.	A	clone 0307_ZHT3_64 18S rRNA and ITS 1
JQ516262.1	Symbiodinium sp.	A	clone 0307_ZHT3_65 18S rRNA and ITS 1
JQ516264.1	Symbiodinium sp.	A	clone 0307_ZHT3_67 18S rRNA and ITS 1
JQ516723.1	Symbiodinium sp.	A	clone 0907_ML_z16 18S rRNA and ITS 1
JQ516766.1	Symbiodinium sp.	A	clone 0907_ZDM1_14 18S rRNA and ITS 1
JQ516767.1	Symbiodinium sp.	A	clone 0907_ZDM1_15 18S rRNA and ITS 1
JQ516774.1	Symbiodinium sp.	A	clone 0907_ZDM1_8 18S rRNA and ITS 1
JQ516778.1	Symbiodinium sp.	A	clone 0907_ZDM2_11 18S rRNA and ITS 1
JQ516783.1	Symbiodinium sp.	A	clone 0907_ZDM2_17 18S rRNA and ITS 1
JQ516796.1	Symbiodinium sp.	A	clone 0907_ZDM3_13 18S rRNA and ITS 1
JQ516799.1	Symbiodinium sp.	A	clone 0907_ZDM3_3 18S rRNA and ITS 1
JQ516824.1	Symbiodinium sp.	A	clone 0907_ZDT1_26 18S rRNA and ITS 1
JQ516831.1	Symbiodinium sp.	A	clone 0907_ZDT1_32 18S rRNA and ITS 1
JQ516832.1	Symbiodinium sp.	A	clone 0907_ZDT1_33 18S rRNA and ITS 1
JQ516833.1	Symbiodinium sp.	A	clone 0907_ZDT1_34 18S rRNA and ITS 1
JQ516838.1	Symbiodinium sp.	A	clone 0907_ZDT1_39 18S rRNA and ITS 1
JQ516840.1	Symbiodinium sp.	A	clone 0907_ZDT1_40 18S rRNA and ITS 1
JQ516844.1	Symbiodinium sp.	A	clone 0907_ZDT1_44 18S rRNA and ITS 1
JQ516870.1	Symbiodinium sp.	A	clone 0907_ZDT2_25 18S rRNA and ITS 1
JQ516888.1	Symbiodinium sp.	A	clone 0907_ZDT2_41 18S rRNA and ITS 1
JQ516911.1	Symbiodinium sp.	A	clone 0907_ZDT3_10 18S rRNA and ITS 1
JQ516914.1	Symbiodinium sp.	A	clone 0907_ZDT3_13 18S rRNA and ITS 1
JQ516953.1	Symbiodinium sp.	A	clone 0907_ZHM1_14 18S rRNA and ITS 1
JQ516962.1	Symbiodinium sp.	A	clone 0907_ZHM1_9 18S rRNA and ITS 1
JQ516988.1	Symbiodinium sp.	A	clone 0907_ZHT1_1 18S rRNA and ITS 1
JQ517003.1	Symbiodinium sp.	A	clone 0907_ZHT1_23 18S rRNA and ITS 1
JQ517011.1	Symbiodinium sp.	A	clone 0907_ZHT1_30 18S rRNA and ITS 1
JQ517015.1	Symbiodinium sp.	A	clone 0907_ZHT1_34 18S rRNA and ITS 1
JQ517017.1	Symbiodinium sp.	A	clone 0907_ZHT1_36 18S rRNA and ITS 1
JQ517019.1	Symbiodinium sp.	A	clone 0907_ZHT1_38 18S rRNA and ITS 1
JQ517021.1	Symbiodinium sp.	A	clone 0907_ZHT1_4 18S rRNA and ITS 1
JQ517033.1	Symbiodinium sp.	A	clone 0907_ZHT1_50 18S rRNA and ITS 1
JQ517036.1	Symbiodinium sp.	A	clone 0907_ZHT1_6 18S rRNA and ITS 1
JQ517037.1	Symbiodinium sp.	A	clone 0907_ZHT1_7 18S rRNA and ITS 1
JQ517039.1	Symbiodinium sp.	A	clone 0907_ZHT1_9 18S rRNA and ITS 1
JQ517071.1	Symbiodinium sp.	A	clone 0907_ZHT2_38 18S rRNA and ITS 1
JQ517077.1	Symbiodinium sp.	A	clone 0907_ZHT2_43 18S rRNA and ITS 1
JQ517105.1	Symbiodinium sp.	A	clone 0907_ZHT3_26 18S rRNA and ITS 1
JQ517119.1	Symbiodinium sp.	A	clone 0907_ZHT3_39 18S rRNA and ITS 1
JX048677.1	Symbiodinium sp.	A	clone 8.6 5.8S rRNA and ITS 2
JX048678.1	Symbiodinium sp.	A	clone 7.14 5.8S rRNA; ITS 2; and 28S rRNA
JX845321.1	Symbiodinium sp.	A	isolate gdjl 5.8S rRNA; ITS 2; and 28S rRNA
JX845324.1	Symbiodinium sp.	A	isolate spl1 5.8S rRNA; ITS 2; and 28S rRNA
JX845328.1	Symbiodinium sp.	A	isolate fll1 28S rRNA
KF751064.1	Symbiodinium sp.	A	clone 10 5.8S rRNA; ITS 2; and 28S rRNA
KF809717.1	Symbiodinium sp.	A	isolate A21 18S rRNA; ITS 1 and 5.8S rRNA; and ITS 2
KF809718.1	Symbiodinium sp.	A	isolate A31 18S rRNA; ITS 1 and 5.8S rRNA; and ITS 2
KF809719.1	Symbiodinium sp.	A	isolate PcICR5A 18S rRNA; ITS 1 and 5.8S rRNA; and ITS 2
KF809721.1	Symbiodinium sp.	A	isolate PcLPL10A 18S rRNA; ITS 1 and 5.8S rRNA; and ITS 2
KF809722.1	Symbiodinium sp.	A	isolate PcURL5a 18S rRNA; ITS 1 and 5.8S rRNA; and ITS 2
KF809725.1	Symbiodinium sp.	A	isolate BRICR4 18S rRNA; ITS 1 and 5.8S rRNA; and ITS 2
KF809726.1	Symbiodinium sp.	A	isolate BRICR2A 18S rRNA; ITS 1 and 5.8S rRNA; and ITS 2
KF809729.1	Symbiodinium sp.	A	isolate PcICR5A large subunit rRNA
KF809730.1	Symbiodinium sp.	A	isolate PcICL10B large subunit rRNA
KF809731.1	Symbiodinium sp.	A	isolate PcLPL10A large subunit rRNA
KF809736.1	Symbiodinium sp.	A	isolate BRICR2A large subunit rRNA
KF886572.1	Symbiodinium sp.	A	isolate AvirCP 18S rRNA; ITS 1 and 5.8S rRNA; and ITS 2
KF886573.1	Symbiodinium sp.	A	isolate CcCol 18S rRNA; ITS 1 and 5.8S rRNA; and ITS 2
KF886575.1	Symbiodinium sp.	A	isolate CcCol 28S rRNA
KJ189553.1	Symbiodinium sp.	A	strain 103C5_h10 5.8S rRNA; ITS 2; and 28S rRNA
KJ189554.1	Symbiodinium sp.	A	strain 103C2 5.8S rRNA; ITS 2; and 28S rRNA
KJ189555.1	Symbiodinium sp.	A	strain 103C5_m5 5.8S rRNA; ITS 2; and 28S rRNA
KJ189556.1	Symbiodinium sp.	A	strain 043G2 5.8S rRNA; ITS 2; and 28S rRNA
KJ189557.1	Symbiodinium sp.	A	strain 043B7 5.8S rRNA; ITS 2; and 28S rRNA
KJ189560.1	Symbiodinium sp.	A	strain 102A3 5.8S rRNA; ITS 2; and 28S rRNA
KJ488976.1	Symbiodinium sp.	A	isolate 80 5.8S rRNA; ITS 2; and 28S rRNA
KM041010.1	Symbiodinium sp.	A	isolate 120207-35_A04_ZooxZ-A2-T7promoter ITS 1; 5.8S rRNA; and ITS 2
KM041011.1	Symbiodinium sp.	A	isolate 120207-35_A12_ZooxZ-A6-T7promoter ITS 1; 5.8S rRNA; and ITS 2
KM041015.1	Symbiodinium sp.	A	isolate 120207-35_C10_ZooxZ-B5-T7promoter ITS 1; 5.8S rRNA; and ITS 2
KM041023.1	Symbiodinium sp.	A	isolate 120207-35_E16_ZooxZ-C8-T7promoter ITS 1; 5.8S rRNA; and ITS 2
KM041028.1	Symbiodinium sp.	A	isolate 120207-35_G16_ZooxZ-D8-T7promoter ITS 1; 5.8S rRNA; and ITS 2
KM041029.1	Symbiodinium sp.	A	isolate 120207-35_G22_ZooxZ-D11-T7promoter ITS 1; 5.8S rRNA; and ITS 2
KM041030.1	Symbiodinium sp.	A	isolate 120207-35_I02_ZooxZ-E1-T7promoter ITS 1; 5.8S rRNA; and ITS 2
KM041031.1	Symbiodinium sp.	A	isolate 120207-35_I04_ZooxZ-E2-T7promoter ITS 1; 5.8S rRNA; and ITS 2
KM041032.1	Symbiodinium sp.	A	isolate 120207-35_I10_ZooxZ-E5-T7promoter ITS 1; 5.8S rRNA; and ITS 2
KM041033.1	Symbiodinium sp.	A	isolate 120207-35_I12_ZooxZ-E6-T7promoter ITS 1; 5.8S rRNA; and ITS 2
KM041035.1	Symbiodinium sp.	A	isolate 120207-35_I16_ZooxZ-E8-T7promoter ITS 1; 5.8S rRNA; and ITS 2
KM041037.1	Symbiodinium sp.	A	isolate 120207-35_K08_ZooxZ-F4-T7promoter ITS 1; 5.8S rRNA; and ITS 2
KM041038.1	Symbiodinium sp.	A	isolate 120207-35_K18_ZooxZ-F9-T7promoter ITS 1; 5.8S rRNA; and ITS 2
KM041040.1	Symbiodinium sp.	A	isolate 120207-35_M08_ZooxZ-G4-T7promoter ITS 1; 5.8S rRNA; and ITS 2
KM041041.1	Symbiodinium sp.	A	isolate 120207-35_M10_ZooxZ-G5-T7promoter ITS 1; 5.8S rRNA; and ITS 2
KM041043.1	Symbiodinium sp.	A	isolate 120207-35_O14_ZooxZ-H7-T7promoter ITS 1; 5.8S rRNA; and ITS 2
KR002407.1	Symbiodinium sp.	A	isolate BD34 23S rRNA; chloroplast
KR002409.1	Symbiodinium sp.	A	isolate BD36 23S rRNA; chloroplast
KR002413.1	Symbiodinium sp.	A	isolate Gk5 23S rRNA; chloroplast
KR002416.1	Symbiodinium sp.	A	isolate ST38 23S rRNA; chloroplast
KR022046.1	Symbiodinium sp.	A	isolate Ti_357 28S rRNA
KR022048.1	Symbiodinium sp.	A	isolate TI_363 28S rRNA
KR022050.1	Symbiodinium sp.	A	isolate TI_371 28S rRNA
KR022051.1	Symbiodinium sp.	A	isolate TI_376 28S rRNA
KR022053.1	Symbiodinium sp.	A	isolate TI_378 28S rRNA
KR022054.1	Symbiodinium sp.	A	isolate TI_379 28S rRNA
KR022055.1	Symbiodinium sp.	A	isolate TI_380 28S rRNA
KR022057.1	Symbiodinium sp.	A	isolate TI_382 28S rRNA
KR022058.1	Symbiodinium sp.	A	isolate Cilie2 28S rRNA
KR022059.1	Symbiodinium sp.	A	isolate Cilie3 28S rRNA
KR022061.1	Symbiodinium sp.	A	isolate TI_393 28S rRNA
KR092118.1	Symbiodinium sp.	A	isolate AR10 18S rRNA
KR817718.1	Symbiodinium sp.	A	isolate TI_371 18S rRNA
KR817721.1	Symbiodinium sp.	A	isolate TI_380 18S rRNA
KR817722.1	Symbiodinium sp.	A	isolate Cilie2 18S rRNA
KR817723.1	Symbiodinium sp.	A	isolate Cilie3 18S rRNA
KT186239.1	Symbiodinium sp.	A	strain SSA01 23S rRNA; chloroplast
LN735523.3	Symbiodinium sp.	A	CassKB8 chloroplast partial 16S rRNA gene, strain CassKB8
MH220058.1	Symbiodinium sp.	A	isolate Sym/Rhodactis1-Eilat large subunit rRNA
U63480.1	Symbiodinium sp.	A	24S large subunit rRNA
AB778574.1	Symbiodinium sp.	A1	ex. 5.8S rRNA, ITS2, 28S rRNA, partial and complete sequence, clone: KMG102-a-03
AB778576.1	Symbiodinium sp.	A1	ex. 5.8S rRNA, ITS2, 28S rRNA, partial and complete sequence, clone: KMG103-a-02
AB778580.1	Symbiodinium sp.	A1	ex. 5.8S rRNA, ITS2, 28S rRNA, partial and complete sequence, clone: KMG004-a-04
AB778581.1	Symbiodinium sp.	A1	ex. 5.8S rRNA, ITS2, 28S rRNA, partial and complete sequence, clone: KMG009-a-01
AB778582.1	Symbiodinium sp.	A1	ex. 5.8S rRNA, ITS2, 28S rRNA, partial and complete sequence, clone: MUR109-a-01
JX845338.1	Symbiodinium sp.	A1	Iran isolate Kish6 5.8S rRNA; ITS 2; and 28S rRNA
KF383296.1	Symbiodinium sp.	A1	28S rRNA
KM032574.1	Symbiodinium sp.	A1	strain M5 18S rRNA; ITS 1 and 5.8S rRNA; and ITS 2
KM032603.1	Symbiodinium sp.	A1	strain UM3-25 18S rRNA; ITS 1 and 5.8S rRNA; and ITS 2
KP761332.1	Symbiodinium sp.	A1	isolate A045 23S rRNA; chloroplast
KT024953.1	Symbiodinium sp.	A1	Persian Gulf isolate ZsK2 5.8S rRNA; ITS 2; and 28S rRNA
KT069229.1	Symbiodinium sp.	A1	isolate PdA ITS 1; 5.8S rRNA; and ITS 2
KT313479.1	Symbiodinium sp.	A1	isolate 1 5.8S rRNA and ITS 2
HE578976.1	Symbiodinium sp.	A1.3	genomic DNA containing 5.8S rRNA gene, ITS2, 28S rRNA gene, isolate A1.3
HE578977.1	Symbiodinium sp.	A1.4	genomic DNA containing 5.8S rRNA gene, ITS2, 28S rRNA gene, isolate A1.4
EU449029.1	Symbiodinium sp.	A10	isolate A10(LitRS) 5.8S rRNA and ITS 2
EU449041.1	Symbiodinium sp.	A11	isolate A11(WS1) 5.8S rRNA; ITS 2; and 28S rRNA
EU792883.1	Symbiodinium sp.	A12	5.8S rRNA; ITS 2; and 28S rRNA
AF349554.1	Symbiodinium sp.	A125	from Australia 24S rRNA
JN558028.1	Symbiodinium sp.	A13	voucher 708 clone 2 23S rRNA; chloroplast
JN558095.1	Symbiodinium sp.	A13	voucher 708 clone 2 5.8S rRNA; ITS 2; and 28S rRNA
JN558096.1	Symbiodinium sp.	A13	voucher 708 clone 3 5.8S rRNA; ITS 2; and 28S rRNA
KF364599.1	Symbiodinium sp.	A13	isolate Mac-708 large subunit rRNA
KP761341.1	Symbiodinium sp.	A13	isolate A260 23S rRNA; chloroplast
KP761345.1	Symbiodinium sp.	A13	isolate A315 23S rRNA; chloroplast
KT820174.1	Symbiodinium sp.	A13	isolate HKACR_001 5.8S rRNA; ITS 2; and 28S rRNA
EU792884.1	Symbiodinium sp.	A15	5.8S rRNA; ITS 2; and 28S rRNA
AF349557.1	Symbiodinium sp.	A153	from Australia 24S rRNA
EU792885.1	Symbiodinium sp.	A15a	5.8S rRNA; ITS 2; and 28S rRNA
EU792886.1	Symbiodinium sp.	A15b	5.8S rRNA; ITS 2; and 28S rRNA
EU792887.1	Symbiodinium sp.	A15c	5.8S rRNA; ITS 2; and 28S rRNA
EU792888.1	Symbiodinium sp.	A16	5.8S rRNA; ITS 2; and 28S rRNA
KR022072.1	Symbiodinium sp.	A17	isolate TI_379 5.8S rRNA and ITS 2
KR022075.1	Symbiodinium sp.	A18	isolate TI_382 5.8S rRNA and ITS 2
KR022073.1	Symbiodinium sp.	A19	isolate TI_380 5.8S rRNA and ITS 2
EU449030.1	Symbiodinium sp.	A1a	isolate A1a 5.8S rRNA; ITS 2; and 28S rRNA
AF380521.1	Symbiodinium sp.	A2	large subunit rRNA
JN558030.1	Symbiodinium sp.	A2	voucher RT-23 clone 2 23S rRNA; chloroplast
JN558032.1	Symbiodinium sp.	A2	voucher RT-89 clone 1 23S rRNA; chloroplast
JN558100.1	Symbiodinium sp.	A2	voucher RT-89 clone 1 5.8S rRNA; ITS 2; and 28S rRNA
JN558102.1	Symbiodinium sp.	A2	voucher RT-89 clone 3 5.8S rRNA; ITS 2; and 28S rRNA
KF383297.1	Symbiodinium sp.	A2	28S rRNA
KP761337.1	Symbiodinium sp.	A2	isolate A147 23S rRNA; chloroplast
KP761347.1	Symbiodinium sp.	A2	isolate A365 23S rRNA; chloroplast
KP761348.1	Symbiodinium sp.	A2	isolate A375 23S rRNA; chloroplast
KP761353.1	Symbiodinium sp.	A2	isolate A418 23S rRNA; chloroplast
KP761356.1	Symbiodinium sp.	A2	isolate A443 23S rRNA; chloroplast
KR022079.1	Symbiodinium sp.	A20	isolate TI_393 5.8S rRNA and ITS 2
KF939534.1	Symbiodinium sp.	A21	5.8S rRNA; ITS 2; and 28S rRNA
KR022066.1	Symbiodinium sp.	A21	isolate TI_363 5.8S rRNA and ITS 2
KR022068.1	Symbiodinium sp.	A22	isolate TI_371 5.8S rRNA and ITS 2
KR022077.1	Symbiodinium sp.	A23	isolate Cilie3 5.8S rRNA and ITS 2
KR022071.1	Symbiodinium sp.	A24	isolate TI_378 5.8S rRNA and ITS 2
AF380518.1	Symbiodinium sp.	A3	large subunit rRNA
EU074856.1	Symbiodinium sp.	A3	clone A3_1012 18S rRNA; ITS 1, 5.8S rRNA, and ITS 2; and 28S rRNA
EU074858.1	Symbiodinium sp.	A3	clone A3_1032 18S rRNA; ITS 1, 5.8S rRNA, and ITS 2; and 28S rRNA
EU074859.1	Symbiodinium sp.	A3	clone A3_1040 18S rRNA; ITS 1, 5.8S rRNA, and ITS 2; and 28S rRNA
EU074860.1	Symbiodinium sp.	A3	clone A3_1027 18S rRNA; ITS 1, 5.8S rRNA, and ITS 2; and 28S rRNA
EU074861.1	Symbiodinium sp.	A3	clone A3_1014 18S rRNA; ITS 1, 5.8S rRNA, and ITS 2; and 28S rRNA
EU074862.1	Symbiodinium sp.	A3	clone A3_1054 18S rRNA; ITS 1, 5.8S rRNA, and ITS 2; and 28S rRNA
EU074925.1	Symbiodinium sp.	A3	clone 10 5.8S rRNA; ITS 2; and 28S rRNA
EU074927.1	Symbiodinium sp.	A3	clone 11 5.8S rRNA; ITS 2; and 28S rRNA
EU074928.1	Symbiodinium sp.	A3	clone 6 5.8S rRNA; ITS 2; and 28S rRNA
EU074929.1	Symbiodinium sp.	A3	clone 7 5.8S rRNA; ITS 2; and 28S rRNA
EU074930.1	Symbiodinium sp.	A3	clone 16 5.8S rRNA; ITS 2; and 28S rRNA
EU074931.1	Symbiodinium sp.	A3	clone 17 5.8S rRNA; ITS 2; and 28S rRNA
EU074932.1	Symbiodinium sp.	A3	clone 19 5.8S rRNA; ITS 2; and 28S rRNA
EU074933.1	Symbiodinium sp.	A3	clone 23 5.8S rRNA; ITS 2; and 28S rRNA
EU074934.1	Symbiodinium sp.	A3	clone 25 5.8S rRNA; ITS 2; and 28S rRNA
EU074936.1	Symbiodinium sp.	A3	clone 34 5.8S rRNA; ITS 2; and 28S rRNA
EU074937.1	Symbiodinium sp.	A3	clone 31 5.8S rRNA; ITS 2; and 28S rRNA
EU074938.1	Symbiodinium sp.	A3	clone 30 5.8S rRNA; ITS 2; and 28S rRNA
EU074962.1	Symbiodinium sp.	A3	clone A3_3028 18S rRNA; ITS 1, 5.8S rRNA, and ITS 2; and 28S rRNA
FJ811930.1	Symbiodinium sp.	A3	clone C1_10 5.8S rRNA; ITS 2; and 28S rRNA
FJ811932.1	Symbiodinium sp.	A3	clone C1_1 5.8S rRNA; ITS 2; and 28S rRNA
FJ811933.1	Symbiodinium sp.	A3	clone C1_3 5.8S rRNA; ITS 2; and 28S rRNA
FJ811934.1	Symbiodinium sp.	A3	clone C1_4 5.8S rRNA; ITS 2; and 28S rRNA
FJ811935.1	Symbiodinium sp.	A3	clone C1_5 5.8S rRNA; ITS 2; and 28S rRNA
FJ811936.1	Symbiodinium sp.	A3	clone C1_7 5.8S rRNA; ITS 2; and 28S rRNA
FJ811937.1	Symbiodinium sp.	A3	clone C1_9 5.8S rRNA; ITS 2; and 28S rRNA
FJ811938.1	Symbiodinium sp.	A3	clone C2_10 5.8S rRNA; ITS 2; and 28S rRNA
FJ811939.1	Symbiodinium sp.	A3	clone C2_11 5.8S rRNA; ITS 2; and 28S rRNA
FJ811940.1	Symbiodinium sp.	A3	clone C2_1 5.8S rRNA; ITS 2; and 28S rRNA
FJ811941.1	Symbiodinium sp.	A3	clone C2_3 5.8S rRNA; ITS 2; and 28S rRNA
FJ811942.1	Symbiodinium sp.	A3	clone C2_4 5.8S rRNA; ITS 2; and 28S rRNA
FJ811943.1	Symbiodinium sp.	A3	clone C2_5 5.8S rRNA; ITS 2; and 28S rRNA
FJ811944.1	Symbiodinium sp.	A3	clone C2_6 5.8S rRNA; ITS 2; and 28S rRNA
FJ811945.1	Symbiodinium sp.	A3	clone C2_8 5.8S rRNA; ITS 2; and 28S rRNA
FJ811946.1	Symbiodinium sp.	A3	clone C2_9 5.8S rRNA; ITS 2; and 28S rRNA
HE578978.1	Symbiodinium sp.	A3	genomic DNA containing 5.8S rRNA gene, ITS2, 28S rRNA gene, isolate A3
HQ317739.1	Symbiodinium sp.	A3	A3 5.8S rRNA; ITS 2; and 28S rRNA
JN558022.1	Symbiodinium sp.	A3	voucher 725 clone 2 23S rRNA; chloroplast
JN558023.1	Symbiodinium sp.	A3	voucher 725 clone 3 23S rRNA; chloroplast
JN558024.1	Symbiodinium sp.	A3	voucher 725 clone 4 23S rRNA; chloroplast
JN558026.1	Symbiodinium sp.	A3	voucher 725 clone 6 23S rRNA; chloroplast
JN558091.1	Symbiodinium sp.	A3	voucher 725 clone 1 5.8S rRNA; ITS 2; and 28S rRNA
JN558092.1	Symbiodinium sp.	A3	voucher 725 clone 2 5.8S rRNA; ITS 2; and 28S rRNA
JN558093.1	Symbiodinium sp.	A3	voucher 725 clone 3 5.8S rRNA; ITS 2; and 28S rRNA
KF364601.1	Symbiodinium sp.	A3	#NAME?
KF740695.1	Symbiodinium sp.	A3	fitti Caribbean isolate Stx04-30 23S rRNA; chloroplast
KP730718.1	Symbiodinium sp.	A3	isolate PM_DEEP47 ITS 2
KP730735.1	Symbiodinium sp.	A3	isolate Deep_Mx 23S rRNA; chloroplast
KY612470.1	Symbiodinium sp.	A3	isolate MNE21 ITS 2 and 28S rRNA
KY612472.1	Symbiodinium sp.	A3	isolate LNE23 ITS 2 and 28S rRNA
KY612474.1	Symbiodinium sp.	A3	isolate MNE25 ITS 2 and 28S rRNA
AF380520.1	Symbiodinium sp.	A32	large subunit rRNA
HQ896363.1	Symbiodinium sp.	A3-223	5.8S rRNA; ITS 2; and 28S rRNA
AF380525.1	Symbiodinium sp.	A36	large subunit rRNA
EU449043.1	Symbiodinium sp.	A3b	isolate A3b 5.8S rRNA; ITS 2; and 28S rRNA
KR013750.1	Symbiodinium sp.	A3c	5.8S rRNA; ITS 2; and 28S rRNA
EF134612.1	Symbiodinium sp.	A4	strain a3CAPRSM 5.8S rRNA; ITS 2; and 28S rRNA
EF134618.1	Symbiodinium sp.	A4	strain a12CAPRSA 5.8S rRNA; ITS 2; and 28S rRNA
KP761330.1	Symbiodinium sp.	A4	isolate A010 23S rRNA; chloroplast
KP761331.1	Symbiodinium sp.	A4	isolate A027 23S rRNA; chloroplast
KP761340.1	Symbiodinium sp.	A4	isolate A251 23S rRNA; chloroplast
KP761370.1	Symbiodinium sp.	A4	isolate A315 5.8S rRNA; ITS 2; and 28S rRNA
KR002395.1	Symbiodinium sp.	A4	isolate GK5 5.8S rRNA, ITS 2, and 28S rRNA
KR002397.1	Symbiodinium sp.	A4	isolate BD34 5.8S rRNA, ITS 2, and 28S rRNA
KR002398.1	Symbiodinium sp.	A4	isolate GK17 5.8S rRNA, ITS 2, and 28S rRNA
KR002401.1	Symbiodinium sp.	A4	isolate BD36 5.8S rRNA and ITS 2
KT634311.1	Symbiodinium sp.	A4	isolate zs11x 28S rRNA
KT634312.1	Symbiodinium sp.	A4	isolate zs12xd 28S rRNA
KX812415.1	Symbiodinium sp.	A4	isolate FL02_77 23S rRNA; chloroplast
KX812417.1	Symbiodinium sp.	A4	isolate FL02_82 23S rRNA; chloroplast
KX812423.1	Symbiodinium sp.	A4	isolate Bah01_4 23S rRNA; chloroplast
KX812426.1	Symbiodinium sp.	A4	isolate FGB05_60 23S rRNA; chloroplast
FN429760.1	Symbiodinium sp.	A4.1	partial ITS2, isolate 6353X
FN429761.1	Symbiodinium sp.	A4.2	partial ITS2, isolate 6353X
FN429763.1	Symbiodinium sp.	A4.3	partial ITS2, isolate 6339X
FN429762.1	Symbiodinium sp.	A4a.1	partial ITS2, isolate 6351X
AF333508.1	Symbiodinium sp.	A5	18S rRNA; ITS 1, 5.8S rRNA and ITS 2; and 24S rRNA
AF380526.1	Symbiodinium sp.	A5	large subunit rRNA
HQ896371.1	Symbiodinium sp.	A6-57	5.8S rRNA; ITS 2; and 28S rRNA
AY239360.1	Symbiodinium sp.	A7	5.8S rRNA; ITS 2; and large subunit rRNA
AY239388.1	Symbiodinium sp.	A7	large subunit rRNA
KJ801948.1	Symbiodinium sp.	A7a	5.8S rRNA; ITS 2; and large subunit rRNA
KJ801949.1	Symbiodinium sp.	A7b	5.8S rRNA; ITS 2; and large subunit rRNA
EU449038.1	Symbiodinium sp.	A8	isolate A8(millte2a) 5.8S rRNA; ITS 2; and 28S rRNA
EU449028.1	Symbiodinium sp.	A9	isolate A9(STR1) 5.8S rRNA; ITS 2; and 28S rRNA
HM031104.1	Symbiodinium sp.	AA803J	5.8S rRNA; ITS 2; and large subunit rRNA
HQ678179.1	Symbiodinium sp.	AacroV	28S rRNA
EU035778.1	Symbiodinium sp.	ACOELA18S1-12	18S rRNA
DQ312302.1	Symbiodinium sp.	Acr4	28S rRNA
DQ312307.1	Symbiodinium sp.	AcrJP3	28S rRNA
AF170131.1	Symbiodinium sp.	AcrLor1/2	large subunit rRNA
AF170132.1	Symbiodinium sp.	AcrLor7/1	large subunit rRNA
AF170133.1	Symbiodinium sp.	AcrNas4/1	large subunit rRNA
AF170134.1	Symbiodinium sp.	AcrNas4/2	large subunit rRNA
AY906972.1	Symbiodinium sp.	Ad	2.7 large subunit rRNA
AY906973.1	Symbiodinium sp.	Ad	3.14 large subunit rRNA
AY906974.1	Symbiodinium sp.	Ad	3.16 large subunit rRNA
AY906975.1	Symbiodinium sp.	Ad	3.8 large subunit rRNA
AY906976.1	Symbiodinium sp.	Ad	4.5 large subunit rRNA
EF420769.1	Symbiodinium sp.	Ae55	large subunit rRNA
HM031105.1	Symbiodinium sp.	AF104M	5.8S rRNA; ITS 2; and large subunit rRNA
HM031113.1	Symbiodinium sp.	AF1102D	5.8S rRNA; ITS 2; and large subunit rRNA
EF420765.1	Symbiodinium sp.	Ag10	large subunit rRNA
EF420767.1	Symbiodinium sp.	Ag25	large subunit rRNA
EF420768.1	Symbiodinium sp.	Ag37	large subunit rRNA
EF420766.1	Symbiodinium sp.	Ag7	large subunit rRNA
KF551188.1	Symbiodinium sp.	Agaricia/C11.N4	5.8S rRNA; ITS 2; and 28S rRNA
KF551186.1	Symbiodinium sp.	Agaricia/C3.N2	5.8S rRNA; ITS 2; and 28S rRNA
KF551187.1	Symbiodinium sp.	Agaricia/C3.N3	5.8S rRNA; ITS 2; and 28S rRNA
KF551189.1	Symbiodinium sp.	Agaricia/C3.N5	5.8S rRNA; ITS 2; and 28S rRNA
KF551190.1	Symbiodinium sp.	Agaricia/C3.N6	5.8S rRNA; ITS 2; and 28S rRNA
KF551191.1	Symbiodinium sp.	Agaricia/C3.N7	5.8S rRNA; ITS 2; and 28S rRNA
KF551185.1	Symbiodinium sp.	Agaricia/C3b.N1	5.8S rRNA; ITS 2; and 28S rRNA
AB704031.1	Symbiodinium sp.	AJIS2-C2	18S rRNA, ITS1, 5.8S rRNA, ITS2, 28S rRNA, partial and complete sequence
AF279914.1	Symbiodinium sp.	Al2A	24S large subunit rRNA
AF282676.1	Symbiodinium sp.	Al3A	24S large subunit rRNA
DQ060718.1	Symbiodinium sp.	Al4E	large subunit rRNA
AF349553.1	Symbiodinium sp.	Al5	from Australia 24S rRNA
DQ060728.1	Symbiodinium sp.	Al55.16	large subunit rRNA
DQ060712.1	Symbiodinium sp.	Al55.19	large subunit rRNA
DQ060724.1	Symbiodinium sp.	Al55.3	large subunit rRNA
DQ060721.1	Symbiodinium sp.	Al56.3	large subunit rRNA
DQ060714.1	Symbiodinium sp.	Al56.6	large subunit rRNA
DQ060713.1	Symbiodinium sp.	Al59.4	large subunit rRNA
DQ060722.1	Symbiodinium sp.	Al59.5	large subunit rRNA
DQ060729.1	Symbiodinium sp.	Al59.6	large subunit rRNA
DQ060723.1	Symbiodinium sp.	Al60.8	large subunit rRNA
AY237296.1	Symbiodinium sp.	Am8	18S rRNA; ITS 1 and 5.8S rRNA; and ITS 2
DQ060730.1	Symbiodinium sp.	Am8	large subunit rRNA
DQ865210.1	Symbiodinium sp.	Amed	5.8S rRNA and ITS 2
AY903352.1	Symbiodinium sp.	Anth	large subunit rRNA
MF084992.1	Symbiodinium sp.	AO-1	18S rRNA
FJ461476.1	Symbiodinium sp.	Ap1	23S rRNA; chloroplast
AY051089.1	Symbiodinium sp.	AP104	small subunit rRNA
FJ461477.1	Symbiodinium sp.	Ap2	23S rRNA; chloroplast
FR773855.1	Symbiodinium sp.	Ap3	chloroplast partial 23S rRNA gene, clone Ap3
AY051086.1	Symbiodinium sp.	AP309	small subunit rRNA
FR773856.1	Symbiodinium sp.	Ap4	chloroplast partial 23S rRNA gene, clone Ap4
FR773857.1	Symbiodinium sp.	Ap5	chloroplast partial 23S rRNA gene, clone Ap5
AY906977.1	Symbiodinium sp.	As	1.5 large subunit rRNA
AY906978.1	Symbiodinium sp.	As	1.2 large subunit rRNA
MF616331.1	Symbiodinium sp.	AV32	5.8S rRNA; ITS 2; and large subunit rRNA
FN552048.1	Symbiodinium sp.	AW-2009	partial 18S rRNA gene, isolate 1
AF238257.1	Symbiodinium sp.	B	18S rRNA
AF360550.1	Symbiodinium sp.	B	18S rRNA; ITS 1, 5.8S rRNA, ITS 2; 28S rRNA
AF360551.1	Symbiodinium sp.	B	18S rRNA; ITS 1, 5.8S rRNA, ITS 2; 28S rRNA
AF360552.1	Symbiodinium sp.	B	18S rRNA; ITS 1, 5.8S rRNA, ITS 2; 28S rRNA
AF360553.1	Symbiodinium sp.	B	18S rRNA; ITS 1, 5.8S rRNA, ITS 2; 28S rRNA
AF360555.1	Symbiodinium sp.	B	18S rRNA; ITS 1, 5.8S rRNA, ITS 2; 28S rRNA
AF360559.1	Symbiodinium sp.	B	18S rRNA; ITS 1, 5.8S rRNA, ITS 2; 28S rRNA
AF360560.1	Symbiodinium sp.	B	18S rRNA; ITS 1, 5.8S rRNA, ITS 2; 28S rRNA
AF360561.1	Symbiodinium sp.	B	18S rRNA; ITS 1, 5.8S rRNA, ITS 2; 28S rRNA
AF360562.1	Symbiodinium sp.	B	18S rRNA; ITS 1, 5.8S rRNA, ITS 2; 28S rRNA
AF360564.1	Symbiodinium sp.	B	18S rRNA; ITS 1, 5.8S rRNA, ITS 2; 28S rRNA
AF360566.1	Symbiodinium sp.	B	18S rRNA; ITS 1, 5.8S rRNA, ITS 2; 28S rRNA
AF360567.1	Symbiodinium sp.	B	18S rRNA; ITS 1, 5.8S rRNA, ITS 2; 28S rRNA
AF360568.1	Symbiodinium sp.	B	18S rRNA; ITS 1, 5.8S rRNA, ITS 2; 28S rRNA
AF360569.1	Symbiodinium sp.	B	18S rRNA; ITS 1, 5.8S rRNA, ITS 2; 28S rRNA
AF360570.1	Symbiodinium sp.	B	18S rRNA; ITS 1, 5.8S rRNA, ITS 2; 28S rRNA
AF360571.1	Symbiodinium sp.	B	18S rRNA; ITS 1, 5.8S rRNA, ITS 2; 28S rRNA
AF360572.1	Symbiodinium sp.	B	18S rRNA; ITS 1, 5.8S rRNA, ITS 2; 28S rRNA
AF360573.1	Symbiodinium sp.	B	18S rRNA; ITS 1, 5.8S rRNA, ITS 2; 28S rRNA
AF360574.1	Symbiodinium sp.	B	18S rRNA; ITS 1, 5.8S rRNA, ITS 2; 28S rRNA
AF360575.1	Symbiodinium sp.	B	18S rRNA; ITS 1, 5.8S rRNA, ITS 2; 28S rRNA
AF427448.1	Symbiodinium sp.	B	18S rRNA
AF427458.1	Symbiodinium sp.	B	28S rRNA
AF427459.1	Symbiodinium sp.	B	28S rRNA
AF427460.1	Symbiodinium sp.	B	28S rRNA
AF458595.1	Symbiodinium sp.	B	18S rRNA; ITS 1 and 5.8S rRNA; and ITS 2
AF458596.1	Symbiodinium sp.	B	18S rRNA; ITS 1 and 5.8S rRNA; and ITS 2
AF458597.1	Symbiodinium sp.	B	18S rRNA; ITS 1 and 5.8S rRNA; and ITS 2
AF458598.1	Symbiodinium sp.	B	18S rRNA; ITS 1 and 5.8S rRNA; and ITS 2
AF458599.1	Symbiodinium sp.	B	18S rRNA; ITS 1 and 5.8S rRNA; and ITS 2
AF458600.1	Symbiodinium sp.	B	18S rRNA; ITS 1 and 5.8S rRNA; and ITS 2
AF458601.1	Symbiodinium sp.	B	18S rRNA; ITS 1 and 5.8S rRNA; and ITS 2
AF458602.1	Symbiodinium sp.	B	18S rRNA; ITS 1 and 5.8S rRNA; and ITS 2
AF458603.1	Symbiodinium sp.	B	18S rRNA; ITS 1 and 5.8S rRNA; and ITS 2
AF458604.1	Symbiodinium sp.	B	18S rRNA; ITS 1 and 5.8S rRNA; and ITS 2
AF458605.1	Symbiodinium sp.	B	18S rRNA; ITS 1 and 5.8S rRNA; and ITS 2
AF458609.1	Symbiodinium sp.	B	18S rRNA; ITS 1 and 5.8S rRNA; and ITS 2
AF458610.1	Symbiodinium sp.	B	18S rRNA; ITS 1 and 5.8S rRNA; and ITS 2
AF458611.1	Symbiodinium sp.	B	18S rRNA; ITS 1 and 5.8S rRNA; and ITS 2
AF458612.1	Symbiodinium sp.	B	18S rRNA; ITS 1 and 5.8S rRNA; and ITS 2
AF458613.1	Symbiodinium sp.	B	18S rRNA; ITS 1 and 5.8S rRNA; and ITS 2
AF474164.1	Symbiodinium sp.	B	23S rRNA; chloroplast gene for chloroplast product
AY035415.1	Symbiodinium sp.	B	isolate Ba571 23S rRNA; chloroplast gene for chloroplast product
AY035417.1	Symbiodinium sp.	B	isolate SSPe 23S rRNA; chloroplast gene for chloroplast product
AY035418.1	Symbiodinium sp.	B	isolate Pe 23S rRNA; chloroplast gene for chloroplast product
AY035419.1	Symbiodinium sp.	B	isolate Pk702 23S rRNA; chloroplast gene for chloroplast product
AY035421.1	Symbiodinium sp.	B	isolate HIAp 23S rRNA; chloroplast gene for chloroplast product
AY035432.1	Symbiodinium sp.	B	isolate Pd 23S rRNA; chloroplast gene for chloroplast product
AY035433.1	Symbiodinium sp.	B	isolate Pk13 23S rRNA; chloroplast gene for chloroplast product
AY035434.1	Symbiodinium sp.	B	isolate FLAp#3 23S rRNA; chloroplast gene for chloroplast product
AY055233.1	Symbiodinium sp.	B	isolate Pk706 truncated 23S rRNA; chloroplast gene for chloroplast product
AY055234.1	Symbiodinium sp.	B	isolate Pk706 truncated 23S rRNA; chloroplast gene for chloroplast product
AY055235.1	Symbiodinium sp.	B	isolate FLAp3 23S rRNA; chloroplast gene for chloroplast product
AY055236.1	Symbiodinium sp.	B	isolate Pd 23S rRNA; chloroplast gene for chloroplast product
AY055237.1	Symbiodinium sp.	B	isolate Pd truncated 23S rRNA; chloroplast gene for chloroplast product
AY055238.1	Symbiodinium sp.	B	isolate Pd truncated 23S rRNA; chloroplast gene for chloroplast product
AY055239.1	Symbiodinium sp.	B	isolate 579 23S rRNA; chloroplast gene for chloroplast product
AY074946.1	Symbiodinium sp.	B	isolate cfav1 24S large subunit rRNA
AY074947.1	Symbiodinium sp.	B	isolate cmon1 24S large subunit rRNA
AY074950.1	Symbiodinium sp.	B	isolate con413 24S large subunit rRNA
AY074954.1	Symbiodinium sp.	B	isolate 43437 24S large subunit rRNA
AY074955.1	Symbiodinium sp.	B	isolate dip466 24S large subunit rRNA
AY074956.1	Symbiodinium sp.	B	isolate fav471 24S large subunit rRNA
AY074958.1	Symbiodinium sp.	B	isolate iso2 24S large subunit rRNA
AY074963.1	Symbiodinium sp.	B	isolate ocu431 24S large subunit rRNA
AY074966.1	Symbiodinium sp.	B	isolate pmona4 24S large subunit rRNA
AY074969.1	Symbiodinium sp.	B	isolate rad7 24S large subunit rRNA
AY894809.1	Symbiodinium sp.	B	isolate PBA0001 18S rRNA; ITS 1, 5.8S rRNA, and ITS 2; and 28S rRNA
AY894810.1	Symbiodinium sp.	B	isolate PBB0002 18S rRNA; ITS 1, 5.8S rRNA, and ITS 2; and 28S rRNA
AY894812.1	Symbiodinium sp.	B	isolate PBD0004 18S rRNA; ITS 1, 5.8S rRNA, and ITS 2; and 28S rRNA
DQ191042.1	Symbiodinium sp.	B	18S ribosomal RNA pseudogene
DQ200689.1	Symbiodinium sp.	B	clone s15a1_c 28S large subunit rRNA
DQ200690.1	Symbiodinium sp.	B	clone s15a3_c 28S large subunit rRNA
DQ200691.1	Symbiodinium sp.	B	clone s15a4_y 28S large subunit rRNA
DQ200692.1	Symbiodinium sp.	B	clone s15a5_p 28S large subunit rRNA
DQ200694.1	Symbiodinium sp.	B	clone s15a7_y 28S large subunit rRNA
DQ200695.1	Symbiodinium sp.	B	clone s15a8_c 28S large subunit rRNA
DQ200698.1	Symbiodinium sp.	B	clone s15b1_p 28S large subunit rRNA
DQ200699.1	Symbiodinium sp.	B	clone s15b4_y 28S large subunit rRNA
DQ200700.1	Symbiodinium sp.	B	clone s15b8_t 28S large subunit rRNA
DQ200701.1	Symbiodinium sp.	B	clone s15b10_p 28S large subunit rRNA
DQ200702.1	Symbiodinium sp.	B	clone s15c1_q 28S large subunit rRNA
DQ200703.1	Symbiodinium sp.	B	clone s15c4_p 28S large subunit rRNA
DQ200704.1	Symbiodinium sp.	B	clone s15c5_c 28S large subunit rRNA
DQ200705.1	Symbiodinium sp.	B	clone s15c7_s 28S large subunit rRNA
DQ200706.1	Symbiodinium sp.	B	clone s15c10_u 28S large subunit rRNA
DQ200707.1	Symbiodinium sp.	B	clone s15c11_p 28S large subunit rRNA
DQ200708.1	Symbiodinium sp.	B	clone s15d7_v 28S large subunit rRNA
DQ200709.1	Symbiodinium sp.	B	clone s15e6_y 28S large subunit rRNA
DQ200710.1	Symbiodinium sp.	B	clone s15e9_u 28S large subunit rRNA
DQ200711.1	Symbiodinium sp.	B	clone s15e10_u 28S large subunit rRNA
EF134620.1	Symbiodinium sp.	B	strain b7CAPRSM 5.8S rRNA; ITS 2; and 28S rRNA
EF428335.1	Symbiodinium sp.	B	isolate IM-01 5.8S rRNA; ITS 2; and 28S rRNA
EF428336.1	Symbiodinium sp.	B	isolate IM-06 5.8S rRNA; ITS 2; and 28S rRNA
EF428337.1	Symbiodinium sp.	B	isolate IK-17 5.8S rRNA; ITS 2; and 28S rRNA
EF428344.1	Symbiodinium sp.	B	isolate HM-07 23S rRNA; chloroplast
EF428346.1	Symbiodinium sp.	B	isolate HM-11 23S rRNA; chloroplast
EF428347.1	Symbiodinium sp.	B	isolate HM-15 23S rRNA; chloroplast
EF428348.1	Symbiodinium sp.	B	isolate HM-20 23S rRNA; chloroplast
EF428349.1	Symbiodinium sp.	B	isolate HM-23 23S rRNA; chloroplast
EF428350.1	Symbiodinium sp.	B	isolate HM-31 23S rRNA; chloroplast
EF428352.1	Symbiodinium sp.	B	isolate HM-35 23S rRNA; chloroplast
EF428353.1	Symbiodinium sp.	B	isolate HM-41 23S rRNA; chloroplast
EF428354.1	Symbiodinium sp.	B	isolate HM-43 23S rRNA; chloroplast
EF428355.1	Symbiodinium sp.	B	isolate HM-45 23S rRNA; chloroplast
EF428356.1	Symbiodinium sp.	B	isolate HM-46 23S rRNA; chloroplast
EF428357.1	Symbiodinium sp.	B	isolate HM-55 23S rRNA; chloroplast
EF428358.1	Symbiodinium sp.	B	isolate HK-27 23S rRNA; chloroplast
EF542841.1	Symbiodinium sp.	B	ITS 2
EF542842.1	Symbiodinium sp.	B	ITS 2
EU099813.1	Symbiodinium sp.	B	isolate WA-185 5.8S rRNA; ITS 2; and 28S rRNA
EU446106.1	Symbiodinium sp.	B	isolate KL-108 5.8S rRNA; ITS 2; and 28S rRNA
EU449064.1	Symbiodinium sp.	B	isolate Isophylia 5.8S rRNA; ITS 2; and 28S rRNA
EU449066.1	Symbiodinium sp.	B	isolate culture571 5.8S rRNA; ITS 2; and 28S rRNA
EU449069.1	Symbiodinium sp.	B	isolate B02.74 5.8S rRNA; ITS 2; and 28S rRNA
EU449070.1	Symbiodinium sp.	B	isolate BE03.7 5.8S rRNA; ITS 2; and 28S rRNA
EU449078.1	Symbiodinium sp.	B	isolate B02.71 5.8S rRNA; ITS 2; and 28S rRNA
FJ223888.1	Symbiodinium sp.	B	clone P18 ITS 2
FJ223889.1	Symbiodinium sp.	B	clone P16 ITS 2
FJ223892.1	Symbiodinium sp.	B	clone P10 ITS 2
FJ223893.1	Symbiodinium sp.	B	clone N22 ITS 2
FJ223894.1	Symbiodinium sp.	B	clone N20 ITS 2
FJ223895.1	Symbiodinium sp.	B	clone N18 ITS 2
FJ223898.1	Symbiodinium sp.	B	clone N12 ITS 2
FJ223906.1	Symbiodinium sp.	B	clone L14 ITS 2
FJ223907.1	Symbiodinium sp.	B	clone L12 ITS 2
FJ223940.1	Symbiodinium sp.	B	clone J13 ITS 2
FJ223943.1	Symbiodinium sp.	B	clone J5 ITS 2
FJ223947.1	Symbiodinium sp.	B	clone H19 ITS 2
FJ223952.1	Symbiodinium sp.	B	clone H7 ITS 2
FJ223955.1	Symbiodinium sp.	B	clone F23 ITS 2
FJ223960.1	Symbiodinium sp.	B	clone P23 ITS 2
FJ223962.1	Symbiodinium sp.	B	clone P19 ITS 2
FJ223963.1	Symbiodinium sp.	B	clone P17 ITS 2
FJ223966.1	Symbiodinium sp.	B	clone P9 ITS 2
FJ223967.1	Symbiodinium sp.	B	clone P7 ITS 2
FJ223970.1	Symbiodinium sp.	B	clone N23 ITS 2
FJ223971.1	Symbiodinium sp.	B	clone N21 ITS 2
FJ223975.1	Symbiodinium sp.	B	clone N13 ITS 2
FJ223976.1	Symbiodinium sp.	B	clone N9 ITS 2
FJ223978.1	Symbiodinium sp.	B	clone N3 ITS 2
FJ223979.1	Symbiodinium sp.	B	clone L23 ITS 2
FJ223981.1	Symbiodinium sp.	B	clone L19 ITS 2
FJ223982.1	Symbiodinium sp.	B	clone L17 ITS 2
FJ223984.1	Symbiodinium sp.	B	clone L13 ITS 2
FJ223986.1	Symbiodinium sp.	B	clone L7 ITS 2
FJ223987.1	Symbiodinium sp.	B	clone L5 ITS 2
FJ223988.1	Symbiodinium sp.	B	clone L3 ITS 2
FJ224025.1	Symbiodinium sp.	B	clone I14 ITS 2
FJ224030.1	Symbiodinium sp.	B	clone I9 ITS 2
FJ224039.1	Symbiodinium sp.	B	clone G19 ITS 2
FJ224048.1	Symbiodinium sp.	B	clone G6 ITS 2
FJ224049.1	Symbiodinium sp.	B	clone G4 ITS 2
FJ224050.1	Symbiodinium sp.	B	clone G2 ITS 2
FJ224054.1	Symbiodinium sp.	B	clone G1 ITS 2
FJ224055.1	Symbiodinium sp.	B	clone E23 ITS 2
FJ224057.1	Symbiodinium sp.	B	clone E20 ITS 2
FJ224061.1	Symbiodinium sp.	B	clone E17 ITS 2
FJ224065.1	Symbiodinium sp.	B	clone O9 ITS 2
FJ224066.1	Symbiodinium sp.	B	clone O7 ITS 2
FJ224069.1	Symbiodinium sp.	B	clone O1 ITS 2
FJ224070.1	Symbiodinium sp.	B	clone M11 ITS 2
FJ224071.1	Symbiodinium sp.	B	clone M7 ITS 2
FJ224073.1	Symbiodinium sp.	B	clone M3 ITS 2
FJ224074.1	Symbiodinium sp.	B	clone M1 ITS 2
FJ224075.1	Symbiodinium sp.	B	clone K11 ITS 2
FJ224077.1	Symbiodinium sp.	B	clone K7 ITS 2
FJ224078.1	Symbiodinium sp.	B	clone K5 ITS 2
FJ224079.1	Symbiodinium sp.	B	clone K3 ITS 2
FN377572.1	Symbiodinium sp.	B	chloroplast partial 23S rRNA gene, isolate 5472X from clade B-e1
GQ370598.1	Symbiodinium sp.	B	isolate chvB9 23S rRNA; chloroplast
GQ370601.1	Symbiodinium sp.	B	isolate chvB15 23S rRNA; chloroplast
GQ370602.1	Symbiodinium sp.	B	isolate chvB16 23S rRNA; chloroplast
GQ370603.1	Symbiodinium sp.	B	isolate chvB17 23S rRNA; chloroplast
GQ370604.1	Symbiodinium sp.	B	isolate chvB18 23S rRNA; chloroplast
GQ370605.1	Symbiodinium sp.	B	isolate chvB19 23S rRNA; chloroplast
GQ370606.1	Symbiodinium sp.	B	isolate chvB20 23S rRNA; chloroplast
GQ370607.1	Symbiodinium sp.	B	isolate chvB21 23S rRNA; chloroplast
GQ984266.1	Symbiodinium sp.	B	isolate Apuchella4-1 28S rRNA
GQ984269.1	Symbiodinium sp.	B	isolate Apuchella5-1 28S rRNA
GQ984271.1	Symbiodinium sp.	B	isolate Apuchella5-4 28S rRNA
GQ984272.1	Symbiodinium sp.	B	isolate Apuchella6-1 28S rRNA
HM130514.1	Symbiodinium sp.	B	isolate 277f 5.8S rRNA; ITS 2; and 28S rRNA
JF327758.1	Symbiodinium sp.	B	isolate chvB22 23S rRNA; chloroplast
JF920172.1	Symbiodinium sp.	B	clone 2.12 23S rRNA; chloroplast
JN602453.1	Symbiodinium sp.	B	isolate Zp 18S rRNA; ITS 1, 5.8S rRNA, and ITS 2; and 28S rRNA
JN602455.1	Symbiodinium sp.	B	isolate FLAp2-10AB 18S rRNA; ITS 1, 5.8S rRNA, and ITS 2; and 28S rRNA
JN602456.1	Symbiodinium sp.	B	isolate Dstrig102 18S rRNA; ITS 1, 5.8S rRNA, and ITS 2; and 28S rRNA
JN602457.1	Symbiodinium sp.	B	isolate Ap1 18S rRNA; ITS 1, 5.8S rRNA, and ITS 2; and 28S rRNA
JQ515134.1	Symbiodinium sp.	B	clone 0306_MLZ1 18S rRNA and ITS 1
JQ515135.1	Symbiodinium sp.	B	clone 0306_MLZ10 18S rRNA and ITS 1
JQ515137.1	Symbiodinium sp.	B	clone 0306_MLZ101 18S rRNA and ITS 1
JQ515138.1	Symbiodinium sp.	B	clone 0306_MLZ102 18S rRNA and ITS 1
JQ515139.1	Symbiodinium sp.	B	clone 0306_MLZ103 18S rRNA and ITS 1
JQ515140.1	Symbiodinium sp.	B	clone 0306_MLZ104 18S rRNA and ITS 1
JQ515141.1	Symbiodinium sp.	B	clone 0306_MLZ105 18S rRNA and ITS 1
JQ515142.1	Symbiodinium sp.	B	clone 0306_MLZ106 18S rRNA and ITS 1
JQ515143.1	Symbiodinium sp.	B	clone 0306_MLZ107 18S rRNA and ITS 1
JQ515144.1	Symbiodinium sp.	B	clone 0306_MLZ108 18S rRNA and ITS 1
JQ515145.1	Symbiodinium sp.	B	clone 0306_MLZ109 18S rRNA and ITS 1
JQ515147.1	Symbiodinium sp.	B	clone 0306_MLZ110 18S rRNA and ITS 1
JQ515149.1	Symbiodinium sp.	B	clone 0306_MLZ112 18S rRNA and ITS 1
JQ515150.1	Symbiodinium sp.	B	clone 0306_MLZ113 18S rRNA and ITS 1
JQ515151.1	Symbiodinium sp.	B	clone 0306_MLZ114 18S rRNA and ITS 1
JQ515152.1	Symbiodinium sp.	B	clone 0306_MLZ115 18S rRNA and ITS 1
JQ515153.1	Symbiodinium sp.	B	clone 0306_MLZ116 18S rRNA and ITS 1
JQ515154.1	Symbiodinium sp.	B	clone 0306_MLZ117 18S rRNA and ITS 1
JQ515155.1	Symbiodinium sp.	B	clone 0306_MLZ118 18S rRNA and ITS 1
JQ515156.1	Symbiodinium sp.	B	clone 0306_MLZ119 18S rRNA and ITS 1
JQ515157.1	Symbiodinium sp.	B	clone 0306_MLZ12 18S rRNA and ITS 1
JQ515158.1	Symbiodinium sp.	B	clone 0306_MLZ120 18S rRNA and ITS 1
JQ515159.1	Symbiodinium sp.	B	clone 0306_MLZ121 18S rRNA and ITS 1
JQ515160.1	Symbiodinium sp.	B	clone 0306_MLZ122 18S rRNA and ITS 1
JQ515161.1	Symbiodinium sp.	B	clone 0306_MLZ123 18S rRNA and ITS 1
JQ515162.1	Symbiodinium sp.	B	clone 0306_MLZ124 18S rRNA and ITS 1
JQ515163.1	Symbiodinium sp.	B	clone 0306_MLZ125 18S rRNA and ITS 1
JQ515164.1	Symbiodinium sp.	B	clone 0306_MLZ126 18S rRNA and ITS 1
JQ515165.1	Symbiodinium sp.	B	clone 0306_MLZ127 18S rRNA and ITS 1
JQ515166.1	Symbiodinium sp.	B	clone 0306_MLZ128 18S rRNA and ITS 1
JQ515169.1	Symbiodinium sp.	B	clone 0306_MLZ130 18S rRNA and ITS 1
JQ515170.1	Symbiodinium sp.	B	clone 0306_MLZ131 18S rRNA and ITS 1
JQ515171.1	Symbiodinium sp.	B	clone 0306_MLZ132 18S rRNA and ITS 1
JQ515172.1	Symbiodinium sp.	B	clone 0306_MLZ133 18S rRNA and ITS 1
JQ515173.1	Symbiodinium sp.	B	clone 0306_MLZ134 18S rRNA and ITS 1
JQ515174.1	Symbiodinium sp.	B	clone 0306_MLZ135 18S rRNA and ITS 1
JQ515175.1	Symbiodinium sp.	B	clone 0306_MLZ136 18S rRNA and ITS 1
JQ515176.1	Symbiodinium sp.	B	clone 0306_MLZ137 18S rRNA and ITS 1
JQ515177.1	Symbiodinium sp.	B	clone 0306_MLZ138 18S rRNA and ITS 1
JQ515178.1	Symbiodinium sp.	B	clone 0306_MLZ139 18S rRNA and ITS 1
JQ515180.1	Symbiodinium sp.	B	clone 0306_MLZ140 18S rRNA and ITS 1
JQ515181.1	Symbiodinium sp.	B	clone 0306_MLZ141 18S rRNA and ITS 1
JQ515182.1	Symbiodinium sp.	B	clone 0306_MLZ142 18S rRNA and ITS 1
JQ515183.1	Symbiodinium sp.	B	clone 0306_MLZ143 18S rRNA and ITS 1
JQ515184.1	Symbiodinium sp.	B	clone 0306_MLZ144 18S rRNA and ITS 1
JQ515190.1	Symbiodinium sp.	B	clone 0306_MLZ15 18S rRNA and ITS 1
JQ515208.1	Symbiodinium sp.	B	clone 0306_MLZ2 18S rRNA and ITS 1
JQ515209.1	Symbiodinium sp.	B	clone 0306_MLZ20 18S rRNA and ITS 1
JQ515212.1	Symbiodinium sp.	B	clone 0306_MLZ23 18S rRNA and ITS 1
JQ515213.1	Symbiodinium sp.	B	clone 0306_MLZ24 18S rRNA and ITS 1
JQ515214.1	Symbiodinium sp.	B	clone 0306_MLZ25 18S rRNA and ITS 1
JQ515216.1	Symbiodinium sp.	B	clone 0306_MLZ27 18S rRNA and ITS 1
JQ515217.1	Symbiodinium sp.	B	clone 0306_MLZ28 18S rRNA and ITS 1
JQ515218.1	Symbiodinium sp.	B	clone 0306_MLZ29 18S rRNA and ITS 1
JQ515219.1	Symbiodinium sp.	B	clone 0306_MLZ3 18S rRNA and ITS 1
JQ515220.1	Symbiodinium sp.	B	clone 0306_MLZ30 18S rRNA and ITS 1
JQ515225.1	Symbiodinium sp.	B	clone 0306_MLZ35 18S rRNA and ITS 1
JQ515226.1	Symbiodinium sp.	B	clone 0306_MLZ36 18S rRNA and ITS 1
JQ515228.1	Symbiodinium sp.	B	clone 0306_MLZ38 18S rRNA and ITS 1
JQ515229.1	Symbiodinium sp.	B	clone 0306_MLZ39 18S rRNA and ITS 1
JQ515230.1	Symbiodinium sp.	B	clone 0306_MLZ4 18S rRNA and ITS 1
JQ515231.1	Symbiodinium sp.	B	clone 0306_MLZ40 18S rRNA and ITS 1
JQ515232.1	Symbiodinium sp.	B	clone 0306_MLZ41 18S rRNA and ITS 1
JQ515233.1	Symbiodinium sp.	B	clone 0306_MLZ42 18S rRNA and ITS 1
JQ515234.1	Symbiodinium sp.	B	clone 0306_MLZ43 18S rRNA and ITS 1
JQ515238.1	Symbiodinium sp.	B	clone 0306_MLZ47 18S rRNA and ITS 1
JQ515243.1	Symbiodinium sp.	B	clone 0306_MLZ51 18S rRNA and ITS 1
JQ515247.1	Symbiodinium sp.	B	clone 0306_MLZ55 18S rRNA and ITS 1
JQ515249.1	Symbiodinium sp.	B	clone 0306_MLZ57 18S rRNA and ITS 1
JQ515250.1	Symbiodinium sp.	B	clone 0306_MLZ58 18S rRNA and ITS 1
JQ515251.1	Symbiodinium sp.	B	clone 0306_MLZ59 18S rRNA and ITS 1
JQ515252.1	Symbiodinium sp.	B	clone 0306_MLZ6 18S rRNA and ITS 1
JQ515254.1	Symbiodinium sp.	B	clone 0306_MLZ61 18S rRNA and ITS 1
JQ515255.1	Symbiodinium sp.	B	clone 0306_MLZ62 18S rRNA and ITS 1
JQ515256.1	Symbiodinium sp.	B	clone 0306_MLZ63 18S rRNA and ITS 1
JQ515257.1	Symbiodinium sp.	B	clone 0306_MLZ64 18S rRNA and ITS 1
JQ515259.1	Symbiodinium sp.	B	clone 0306_MLZ66 18S rRNA and ITS 1
JQ515260.1	Symbiodinium sp.	B	clone 0306_MLZ67 18S rRNA and ITS 1
JQ515261.1	Symbiodinium sp.	B	clone 0306_MLZ68 18S rRNA and ITS 1
JQ515262.1	Symbiodinium sp.	B	clone 0306_MLZ69 18S rRNA and ITS 1
JQ515266.1	Symbiodinium sp.	B	clone 0306_MLZ72 18S rRNA and ITS 1
JQ515267.1	Symbiodinium sp.	B	clone 0306_MLZ73 18S rRNA and ITS 1
JQ515268.1	Symbiodinium sp.	B	clone 0306_MLZ74 18S rRNA and ITS 1
JQ515270.1	Symbiodinium sp.	B	clone 0306_MLZ76 18S rRNA and ITS 1
JQ515271.1	Symbiodinium sp.	B	clone 0306_MLZ77 18S rRNA and ITS 1
JQ515272.1	Symbiodinium sp.	B	clone 0306_MLZ78 18S rRNA and ITS 1
JQ515273.1	Symbiodinium sp.	B	clone 0306_MLZ79 18S rRNA and ITS 1
JQ515275.1	Symbiodinium sp.	B	clone 0306_MLZ80 18S rRNA and ITS 1
JQ515276.1	Symbiodinium sp.	B	clone 0306_MLZ81 18S rRNA and ITS 1
JQ515277.1	Symbiodinium sp.	B	clone 0306_MLZ82 18S rRNA and ITS 1
JQ515278.1	Symbiodinium sp.	B	clone 0306_MLZ83 18S rRNA and ITS 1
JQ515279.1	Symbiodinium sp.	B	clone 0306_MLZ84 18S rRNA and ITS 1
JQ515280.1	Symbiodinium sp.	B	clone 0306_MLZ85 18S rRNA and ITS 1
JQ515281.1	Symbiodinium sp.	B	clone 0306_MLZ86 18S rRNA and ITS 1
JQ515282.1	Symbiodinium sp.	B	clone 0306_MLZ87 18S rRNA and ITS 1
JQ515283.1	Symbiodinium sp.	B	clone 0306_MLZ88 18S rRNA and ITS 1
JQ515284.1	Symbiodinium sp.	B	clone 0306_MLZ89 18S rRNA and ITS 1
JQ515285.1	Symbiodinium sp.	B	clone 0306_MLZ9 18S rRNA and ITS 1
JQ515286.1	Symbiodinium sp.	B	clone 0306_MLZ90 18S rRNA and ITS 1
JQ515287.1	Symbiodinium sp.	B	clone 0306_MLZ91 18S rRNA and ITS 1
JQ515288.1	Symbiodinium sp.	B	clone 0306_MLZ92 18S rRNA and ITS 1
JQ515289.1	Symbiodinium sp.	B	clone 0306_MLZ93 18S rRNA and ITS 1
JQ515290.1	Symbiodinium sp.	B	clone 0306_MLZ94 18S rRNA and ITS 1
JQ515291.1	Symbiodinium sp.	B	clone 0306_MLZ95 18S rRNA and ITS 1
JQ515293.1	Symbiodinium sp.	B	clone 0306_MLZ97 18S rRNA and ITS 1
JQ515294.1	Symbiodinium sp.	B	clone 0306_MLZ98 18S rRNA and ITS 1
JQ515295.1	Symbiodinium sp.	B	clone 0306_MLZ99 18S rRNA and ITS 1
JQ515788.1	Symbiodinium sp.	B	clone 0307_ZDM1_18 18S rRNA and ITS 1
JQ515789.1	Symbiodinium sp.	B	clone 0307_ZDM1_19 18S rRNA and ITS 1
JQ515791.1	Symbiodinium sp.	B	clone 0307_ZDM1_20 18S rRNA and ITS 1
JQ515792.1	Symbiodinium sp.	B	clone 0307_ZDM1_21 18S rRNA and ITS 1
JQ515793.1	Symbiodinium sp.	B	clone 0307_ZDM1_22 18S rRNA and ITS 1
JQ515799.1	Symbiodinium sp.	B	clone 0307_ZDM1_8 18S rRNA and ITS 1
JQ515800.1	Symbiodinium sp.	B	clone 0307_ZDM1_9 18S rRNA and ITS 1
JQ515807.1	Symbiodinium sp.	B	clone 0307_ZDM2_15 18S rRNA and ITS 1
JQ515808.1	Symbiodinium sp.	B	clone 0307_ZDM2_16 18S rRNA and ITS 1
JQ515809.1	Symbiodinium sp.	B	clone 0307_ZDM2_17 18S rRNA and ITS 1
JQ515810.1	Symbiodinium sp.	B	clone 0307_ZDM2_18 18S rRNA and ITS 1
JQ515811.1	Symbiodinium sp.	B	clone 0307_ZDM2_19 18S rRNA and ITS 1
JQ515813.1	Symbiodinium sp.	B	clone 0307_ZDM2_20 18S rRNA and ITS 1
JQ515826.1	Symbiodinium sp.	B	clone 0307_ZDM2_32 18S rRNA and ITS 1
JQ515827.1	Symbiodinium sp.	B	clone 0307_ZDM2_33 18S rRNA and ITS 1
JQ515828.1	Symbiodinium sp.	B	clone 0307_ZDM2_34 18S rRNA and ITS 1
JQ515829.1	Symbiodinium sp.	B	clone 0307_ZDM2_35 18S rRNA and ITS 1
JQ515895.1	Symbiodinium sp.	B	clone 0307_ZDT1_20 18S rRNA and ITS 1
JQ515932.1	Symbiodinium sp.	B	clone 0307_ZDT1_54 18S rRNA and ITS 1
JQ515933.1	Symbiodinium sp.	B	clone 0307_ZDT1_55 18S rRNA and ITS 1
JQ515934.1	Symbiodinium sp.	B	clone 0307_ZDT1_56 18S rRNA and ITS 1
JQ515935.1	Symbiodinium sp.	B	clone 0307_ZDT1_57 18S rRNA and ITS 1
JQ515936.1	Symbiodinium sp.	B	clone 0307_ZDT1_58 18S rRNA and ITS 1
JQ515957.1	Symbiodinium sp.	B	clone 0307_ZDT2_22 18S rRNA and ITS 1
JQ515979.1	Symbiodinium sp.	B	clone 0307_ZDT2_42 18S rRNA and ITS 1
JQ515993.1	Symbiodinium sp.	B	clone 0307_ZDT3_1 18S rRNA and ITS 1
JQ515996.1	Symbiodinium sp.	B	clone 0307_ZDT3_12 18S rRNA and ITS 1
JQ515997.1	Symbiodinium sp.	B	clone 0307_ZDT3_13 18S rRNA and ITS 1
JQ515998.1	Symbiodinium sp.	B	clone 0307_ZDT3_14 18S rRNA and ITS 1
JQ515999.1	Symbiodinium sp.	B	clone 0307_ZDT3_15 18S rRNA and ITS 1
JQ516000.1	Symbiodinium sp.	B	clone 0307_ZDT3_16 18S rRNA and ITS 1
JQ516001.1	Symbiodinium sp.	B	clone 0307_ZDT3_17 18S rRNA and ITS 1
JQ516002.1	Symbiodinium sp.	B	clone 0307_ZDT3_18 18S rRNA and ITS 1
JQ516004.1	Symbiodinium sp.	B	clone 0307_ZDT3_2 18S rRNA and ITS 1
JQ516009.1	Symbiodinium sp.	B	clone 0307_ZDT3_24 18S rRNA and ITS 1
JQ516010.1	Symbiodinium sp.	B	clone 0307_ZDT3_25 18S rRNA and ITS 1
JQ516012.1	Symbiodinium sp.	B	clone 0307_ZDT3_27 18S rRNA and ITS 1
JQ516013.1	Symbiodinium sp.	B	clone 0307_ZDT3_28 18S rRNA and ITS 1
JQ516015.1	Symbiodinium sp.	B	clone 0307_ZDT3_3 18S rRNA and ITS 1
JQ516016.1	Symbiodinium sp.	B	clone 0307_ZDT3_30 18S rRNA and ITS 1
JQ516018.1	Symbiodinium sp.	B	clone 0307_ZDT3_32 18S rRNA and ITS 1
JQ516020.1	Symbiodinium sp.	B	clone 0307_ZDT3_34 18S rRNA and ITS 1
JQ516021.1	Symbiodinium sp.	B	clone 0307_ZDT3_35 18S rRNA and ITS 1
JQ516022.1	Symbiodinium sp.	B	clone 0307_ZDT3_36 18S rRNA and ITS 1
JQ516031.1	Symbiodinium sp.	B	clone 0307_ZDT3_44 18S rRNA and ITS 1
JQ516034.1	Symbiodinium sp.	B	clone 0307_ZDT3_47 18S rRNA and ITS 1
JQ516038.1	Symbiodinium sp.	B	clone 0307_ZDT3_7 18S rRNA and ITS 1
JQ516045.1	Symbiodinium sp.	B	clone 0307_ZHM2_13 18S rRNA and ITS 1
JQ516075.1	Symbiodinium sp.	B	clone 0307_ZHM3_27 18S rRNA and ITS 1
JQ516077.1	Symbiodinium sp.	B	clone 0307_ZHM3_29 18S rRNA and ITS 1
JQ516079.1	Symbiodinium sp.	B	clone 0307_ZHM3_30 18S rRNA and ITS 1
JQ516087.1	Symbiodinium sp.	B	clone 0307_ZHM3_38 18S rRNA and ITS 1
JQ516090.1	Symbiodinium sp.	B	clone 0307_ZHM3_40 18S rRNA and ITS 1
JQ516091.1	Symbiodinium sp.	B	clone 0307_ZHM3_41 18S rRNA and ITS 1
JQ516092.1	Symbiodinium sp.	B	clone 0307_ZHM3_42 18S rRNA and ITS 1
JQ516093.1	Symbiodinium sp.	B	clone 0307_ZHM3_43 18S rRNA and ITS 1
JQ516094.1	Symbiodinium sp.	B	clone 0307_ZHM3_44 18S rRNA and ITS 1
JQ516095.1	Symbiodinium sp.	B	clone 0307_ZHM3_45 18S rRNA and ITS 1
JQ516198.1	Symbiodinium sp.	B	clone 0307_ZHT2_7 18S rRNA and ITS 1
JQ516202.1	Symbiodinium sp.	B	clone 0307_ZHT3_10 18S rRNA and ITS 1
JQ516203.1	Symbiodinium sp.	B	clone 0307_ZHT3_11 18S rRNA and ITS 1
JQ516204.1	Symbiodinium sp.	B	clone 0307_ZHT3_12 18S rRNA and ITS 1
JQ516205.1	Symbiodinium sp.	B	clone 0307_ZHT3_13 18S rRNA and ITS 1
JQ516206.1	Symbiodinium sp.	B	clone 0307_ZHT3_14 18S rRNA and ITS 1
JQ516207.1	Symbiodinium sp.	B	clone 0307_ZHT3_15 18S rRNA and ITS 1
JQ516208.1	Symbiodinium sp.	B	clone 0307_ZHT3_16 18S rRNA and ITS 1
JQ516209.1	Symbiodinium sp.	B	clone 0307_ZHT3_17 18S rRNA and ITS 1
JQ516210.1	Symbiodinium sp.	B	clone 0307_ZHT3_18 18S rRNA and ITS 1
JQ516211.1	Symbiodinium sp.	B	clone 0307_ZHT3_19 18S rRNA and ITS 1
JQ516212.1	Symbiodinium sp.	B	clone 0307_ZHT3_2 18S rRNA and ITS 1
JQ516214.1	Symbiodinium sp.	B	clone 0307_ZHT3_21 18S rRNA and ITS 1
JQ516215.1	Symbiodinium sp.	B	clone 0307_ZHT3_22 18S rRNA and ITS 1
JQ516216.1	Symbiodinium sp.	B	clone 0307_ZHT3_23 18S rRNA and ITS 1
JQ516217.1	Symbiodinium sp.	B	clone 0307_ZHT3_24 18S rRNA and ITS 1
JQ516218.1	Symbiodinium sp.	B	clone 0307_ZHT3_25 18S rRNA and ITS 1
JQ516219.1	Symbiodinium sp.	B	clone 0307_ZHT3_26 18S rRNA and ITS 1
JQ516220.1	Symbiodinium sp.	B	clone 0307_ZHT3_27 18S rRNA and ITS 1
JQ516221.1	Symbiodinium sp.	B	clone 0307_ZHT3_28 18S rRNA and ITS 1
JQ516222.1	Symbiodinium sp.	B	clone 0307_ZHT3_29 18S rRNA and ITS 1
JQ516223.1	Symbiodinium sp.	B	clone 0307_ZHT3_3 18S rRNA and ITS 1
JQ516224.1	Symbiodinium sp.	B	clone 0307_ZHT3_30 18S rRNA and ITS 1
JQ516225.1	Symbiodinium sp.	B	clone 0307_ZHT3_31 18S rRNA and ITS 1
JQ516227.1	Symbiodinium sp.	B	clone 0307_ZHT3_33 18S rRNA and ITS 1
JQ516228.1	Symbiodinium sp.	B	clone 0307_ZHT3_34 18S rRNA and ITS 1
JQ516230.1	Symbiodinium sp.	B	clone 0307_ZHT3_36 18S rRNA and ITS 1
JQ516231.1	Symbiodinium sp.	B	clone 0307_ZHT3_37 18S rRNA and ITS 1
JQ516232.1	Symbiodinium sp.	B	clone 0307_ZHT3_38 18S rRNA and ITS 1
JQ516233.1	Symbiodinium sp.	B	clone 0307_ZHT3_39 18S rRNA and ITS 1
JQ516234.1	Symbiodinium sp.	B	clone 0307_ZHT3_4 18S rRNA and ITS 1
JQ516235.1	Symbiodinium sp.	B	clone 0307_ZHT3_40 18S rRNA and ITS 1
JQ516236.1	Symbiodinium sp.	B	clone 0307_ZHT3_41 18S rRNA and ITS 1
JQ516237.1	Symbiodinium sp.	B	clone 0307_ZHT3_42 18S rRNA and ITS 1
JQ516238.1	Symbiodinium sp.	B	clone 0307_ZHT3_43 18S rRNA and ITS 1
JQ516239.1	Symbiodinium sp.	B	clone 0307_ZHT3_44 18S rRNA and ITS 1
JQ516240.1	Symbiodinium sp.	B	clone 0307_ZHT3_45 18S rRNA and ITS 1
JQ516241.1	Symbiodinium sp.	B	clone 0307_ZHT3_46 18S rRNA and ITS 1
JQ516242.1	Symbiodinium sp.	B	clone 0307_ZHT3_47 18S rRNA and ITS 1
JQ516243.1	Symbiodinium sp.	B	clone 0307_ZHT3_48 18S rRNA and ITS 1
JQ516244.1	Symbiodinium sp.	B	clone 0307_ZHT3_49 18S rRNA and ITS 1
JQ516245.1	Symbiodinium sp.	B	clone 0307_ZHT3_5 18S rRNA and ITS 1
JQ516247.1	Symbiodinium sp.	B	clone 0307_ZHT3_51 18S rRNA and ITS 1
JQ516248.1	Symbiodinium sp.	B	clone 0307_ZHT3_52 18S rRNA and ITS 1
JQ516249.1	Symbiodinium sp.	B	clone 0307_ZHT3_53 18S rRNA and ITS 1
JQ516250.1	Symbiodinium sp.	B	clone 0307_ZHT3_54 18S rRNA and ITS 1
JQ516252.1	Symbiodinium sp.	B	clone 0307_ZHT3_56 18S rRNA and ITS 1
JQ516256.1	Symbiodinium sp.	B	clone 0307_ZHT3_6 18S rRNA and ITS 1
JQ516263.1	Symbiodinium sp.	B	clone 0307_ZHT3_66 18S rRNA and ITS 1
JQ516265.1	Symbiodinium sp.	B	clone 0307_ZHT3_68 18S rRNA and ITS 1
JQ516266.1	Symbiodinium sp.	B	clone 0307_ZHT3_69 18S rRNA and ITS 1
JQ516267.1	Symbiodinium sp.	B	clone 0307_ZHT3_7 18S rRNA and ITS 1
JQ516268.1	Symbiodinium sp.	B	clone 0307_ZHT3_70 18S rRNA and ITS 1
JQ516269.1	Symbiodinium sp.	B	clone 0307_ZHT3_8 18S rRNA and ITS 1
JQ516270.1	Symbiodinium sp.	B	clone 0307_ZHT3_9 18S rRNA and ITS 1
JQ516720.1	Symbiodinium sp.	B	clone 0907_ML_z12 18S rRNA and ITS 1
JQ516721.1	Symbiodinium sp.	B	clone 0907_ML_z13 18S rRNA and ITS 1
JQ516727.1	Symbiodinium sp.	B	clone 0907_ML_z21 18S rRNA and ITS 1
JQ516728.1	Symbiodinium sp.	B	clone 0907_ML_z22 18S rRNA and ITS 1
JQ516729.1	Symbiodinium sp.	B	clone 0907_ML_z24 18S rRNA and ITS 1
JQ516733.1	Symbiodinium sp.	B	clone 0907_ML_z39 18S rRNA and ITS 1
JQ516734.1	Symbiodinium sp.	B	clone 0907_ML_z41 18S rRNA and ITS 1
JQ516736.1	Symbiodinium sp.	B	clone 0907_ML_z43 18S rRNA and ITS 1
JQ516739.1	Symbiodinium sp.	B	clone 0907_ML_z46 18S rRNA and ITS 1
JQ516741.1	Symbiodinium sp.	B	clone 0907_ML_z53 18S rRNA and ITS 1
JQ516742.1	Symbiodinium sp.	B	clone 0907_ML_z54 18S rRNA and ITS 1
JQ516743.1	Symbiodinium sp.	B	clone 0907_ML_z55 18S rRNA and ITS 1
JQ516746.1	Symbiodinium sp.	B	clone 0907_ML_z59 18S rRNA and ITS 1
JQ516747.1	Symbiodinium sp.	B	clone 0907_ML_z62 18S rRNA and ITS 1
JQ516749.1	Symbiodinium sp.	B	clone 0907_ML_z66 18S rRNA and ITS 1
JQ516750.1	Symbiodinium sp.	B	clone 0907_ML_z77 18S rRNA and ITS 1
JQ516751.1	Symbiodinium sp.	B	clone 0907_ML_z79 18S rRNA and ITS 1
JQ516753.1	Symbiodinium sp.	B	clone 0907_ML_z81 18S rRNA and ITS 1
JQ516754.1	Symbiodinium sp.	B	clone 0907_ML_z82 18S rRNA and ITS 1
JQ516756.1	Symbiodinium sp.	B	clone 0907_ML_z91 18S rRNA and ITS 1
JQ516757.1	Symbiodinium sp.	B	clone 0907_ML_z92 18S rRNA and ITS 1
JQ516759.1	Symbiodinium sp.	B	clone 0907_ML_z95 18S rRNA and ITS 1
JQ516760.1	Symbiodinium sp.	B	clone 0907_ML_z96 18S rRNA and ITS 1
JX221048.1	Symbiodinium sp.	B	isolate SSB01 23S rRNA; chloroplast
KF986616.1	Symbiodinium sp.	B	isolate colony3 23S rRNA; chloroplast
KF986617.1	Symbiodinium sp.	B	isolate colony1 23S rRNA; chloroplast
KF986619.1	Symbiodinium sp.	B	isolate colony2 23S rRNA; chloroplast
KJ488974.1	Symbiodinium sp.	B	isolate CVT16 5.8S rRNA and ITS 2
KJ488975.1	Symbiodinium sp.	B	isolate CVT13 ITS 2 and 28S rRNA
KP761362.1	Symbiodinium sp.	B	AG-2015 isolate A240 5.8S rRNA; ITS 2; and 28S rRNA
KR092120.1	Symbiodinium sp.	B	isolate BZ14 18S rRNA
KR092125.1	Symbiodinium sp.	B	isolate SS07 18S rRNA
KR092126.1	Symbiodinium sp.	B	isolate SS08 18S rRNA
KY273434.1	Symbiodinium sp.	B	ITS 2
LN735525.3	Symbiodinium sp.	B	Mf1.05b chloroplast partial 16S rRNA gene, strain Mf1.05b
LN869752.1	Symbiodinium sp.	B	chloroplast partial 23S rRNA gene, isolate GREa16
U63484.1	Symbiodinium sp.	B	24S large subunit rRNA
AY876597.1	Symbiodinium sp.	B1	ITS 1; 5.8S rRNA and ITS 2; and 28S rRNA
AY876599.1	Symbiodinium sp.	B1	18S rRNA; ITS 1, 5.8S rRNA, and ITS 2; and 28S rRNA
AY876600.1	Symbiodinium sp.	B1	18S rRNA; ITS 1, 5.8S rRNA, and ITS 2; and 28S rRNA
EU074863.1	Symbiodinium sp.	B1	clone B1_1076 18S rRNA; ITS 1, 5.8S rRNA, and ITS 2; and 28S rRNA
EU074865.1	Symbiodinium sp.	B1	clone B1_1064 18S rRNA; ITS 1, 5.8S rRNA, and ITS 2; and 28S rRNA
EU074866.1	Symbiodinium sp.	B1	clone B1_1106 18S rRNA; ITS 1, 5.8S rRNA, and ITS 2; and 28S rRNA
EU074867.1	Symbiodinium sp.	B1	clone B1_1102 18S rRNA; ITS 1, 5.8S rRNA, and ITS 2; and 28S rRNA
EU074868.1	Symbiodinium sp.	B1	clone B1_1118 18S rRNA; ITS 1, 5.8S rRNA, and ITS 2; and 28S rRNA
EU074869.1	Symbiodinium sp.	B1	clone B1_1062 18S rRNA; ITS 1, 5.8S rRNA, and ITS 2; and 28S rRNA
EU074870.1	Symbiodinium sp.	B1	clone B1_1070 18S rRNA; ITS 1, 5.8S rRNA, and ITS 2; and 28S rRNA
EU074871.1	Symbiodinium sp.	B1	clone B1_1080 18S rRNA; ITS 1, 5.8S rRNA, and ITS 2; and 28S rRNA
EU074872.1	Symbiodinium sp.	B1	clone B1_1084 18S rRNA; ITS 1, 5.8S rRNA, and ITS 2; and 28S rRNA
EU074873.1	Symbiodinium sp.	B1	clone B1_1120 18S rRNA; ITS 1, 5.8S rRNA, and ITS 2; and 28S rRNA
EU074874.1	Symbiodinium sp.	B1	clone B1_1122 18S rRNA; ITS 1, 5.8S rRNA, and ITS 2; and 28S rRNA
EU074875.1	Symbiodinium sp.	B1	clone B1_1124 18S rRNA; ITS 1, 5.8S rRNA, and ITS 2; and 28S rRNA
FJ811907.1	Symbiodinium sp.	B1	clone C3_10 5.8S rRNA; ITS 2; and 28S rRNA
FJ811908.1	Symbiodinium sp.	B1	clone C3_3 5.8S rRNA; ITS 2; and 28S rRNA
FJ811909.1	Symbiodinium sp.	B1	clone C4_10 5.8S rRNA; ITS 2; and 28S rRNA
FJ811911.1	Symbiodinium sp.	B1	clone C4_2 5.8S rRNA; ITS 2; and 28S rRNA
FJ811913.1	Symbiodinium sp.	B1	clone C4_4 5.8S rRNA; ITS 2; and 28S rRNA
FJ811914.1	Symbiodinium sp.	B1	clone C4_5 5.8S rRNA; ITS 2; and 28S rRNA
FJ811915.1	Symbiodinium sp.	B1	clone C4_6 5.8S rRNA; ITS 2; and 28S rRNA
FJ811916.1	Symbiodinium sp.	B1	clone C4_7 5.8S rRNA; ITS 2; and 28S rRNA
FJ811917.1	Symbiodinium sp.	B1	clone C4_8 5.8S rRNA; ITS 2; and 28S rRNA
FJ811918.1	Symbiodinium sp.	B1	clone C4_9 5.8S rRNA; ITS 2; and 28S rRNA
FJ811919.1	Symbiodinium sp.	B1	clone C5_1 5.8S rRNA; ITS 2; and 28S rRNA
FJ811920.1	Symbiodinium sp.	B1	clone C5_10 5.8S rRNA; ITS 2; and 28S rRNA
FJ811921.1	Symbiodinium sp.	B1	clone C5_11 5.8S rRNA; ITS 2; and 28S rRNA
FJ811922.1	Symbiodinium sp.	B1	clone C5_2 5.8S rRNA; ITS 2; and 28S rRNA
FJ811923.1	Symbiodinium sp.	B1	clone C5_3 5.8S rRNA; ITS 2; and 28S rRNA
FJ811924.1	Symbiodinium sp.	B1	clone C5_4 5.8S rRNA; ITS 2; and 28S rRNA
FJ811925.1	Symbiodinium sp.	B1	clone C5_5 5.8S rRNA; ITS 2; and 28S rRNA
FJ811926.1	Symbiodinium sp.	B1	clone C5_6 5.8S rRNA; ITS 2; and 28S rRNA
FJ811927.1	Symbiodinium sp.	B1	clone C5_7 5.8S rRNA; ITS 2; and 28S rRNA
FJ811929.1	Symbiodinium sp.	B1	clone C5_9 5.8S rRNA; ITS 2; and 28S rRNA
JN557991.1	Symbiodinium sp.	B1	voucher 704 clone 1 23S rRNA; chloroplast
JN557992.1	Symbiodinium sp.	B1	voucher 704 clone 2 23S rRNA; chloroplast
JN558057.1	Symbiodinium sp.	B1	voucher 704 clone 1 5.8S rRNA; ITS 2; and 28S rRNA
JN558058.1	Symbiodinium sp.	B1	voucher 704 clone 2 5.8S rRNA; ITS 2; and 28S rRNA
JN558059.1	Symbiodinium sp.	B1	voucher 704 clone 3 5.8S rRNA; ITS 2; and 28S rRNA
KC491248.1	Symbiodinium sp.	B1	clone SYM-EF1 28S rRNA
KC491249.1	Symbiodinium sp.	B1	clone SYM-EF2 28S rRNA
KC491250.1	Symbiodinium sp.	B1	clone SYM-EF3 28S rRNA
KC491251.1	Symbiodinium sp.	B1	clone SYM-EF4 28S rRNA
KC491253.1	Symbiodinium sp.	B1	clone SYM-EF6 28S rRNA
KC491254.1	Symbiodinium sp.	B1	clone SYM-EF7 28S rRNA
KC491255.1	Symbiodinium sp.	B1	clone SYM-EF8 28S rRNA
KC491256.1	Symbiodinium sp.	B1	clone SYM-EF9 28S rRNA
KC491257.1	Symbiodinium sp.	B1	clone SYM-EF10 28S rRNA
KC491258.1	Symbiodinium sp.	B1	clone SYM-EF11 28S rRNA
KC491259.1	Symbiodinium sp.	B1	clone SYM-EF12 28S rRNA
KC491260.1	Symbiodinium sp.	B1	clone SYM-EF13 28S rRNA
KC491261.1	Symbiodinium sp.	B1	clone SYM-EF14 28S rRNA
KC491262.1	Symbiodinium sp.	B1	clone SYM-EF15 28S rRNA
KC491263.1	Symbiodinium sp.	B1	clone SYM-EF16 28S rRNA
KC491264.1	Symbiodinium sp.	B1	clone SYM-EF17 28S rRNA
KC491265.1	Symbiodinium sp.	B1	clone SYM-PS18 28S rRNA
KC491266.1	Symbiodinium sp.	B1	clone SYM-PS19 28S rRNA
KC491267.1	Symbiodinium sp.	B1	clone SYM-PS20 28S rRNA
KC491268.1	Symbiodinium sp.	B1	clone SYM-PS21 28S rRNA
KJ781079.1	Symbiodinium sp.	B1	isolate 652 23S rRNA; chloroplast
KJ781089.1	Symbiodinium sp.	B1	isolate 662 23S rRNA; chloroplast
KJ781106.1	Symbiodinium sp.	B1	isolate 711 23S rRNA; chloroplast
KJ781128.1	Symbiodinium sp.	B1	isolate 741 23S rRNA; chloroplast
KJ781195.1	Symbiodinium sp.	B1	isolate A80 23S rRNA; chloroplast
KP730738.1	Symbiodinium sp.	B1	isolate LG 23S rRNA; chloroplast
KP730739.1	Symbiodinium sp.	B1	isolate AG 23S rRNA; chloroplast
KP730740.1	Symbiodinium sp.	B1	isolate Deep_Mx 23S rRNA; chloroplast
KP730741.1	Symbiodinium sp.	B1	isolate Np_Bh 23S rRNA; chloroplast
KP730748.1	Symbiodinium sp.	B1	isolate Deep_Bz 23S rRNA; chloroplast
KP761333.1	Symbiodinium sp.	B1	isolate A063 23S rRNA; chloroplast
KP761334.1	Symbiodinium sp.	B1	isolate A081 23S rRNA; chloroplast
KP761336.1	Symbiodinium sp.	B1	isolate A130 23S rRNA; chloroplast
KP761338.1	Symbiodinium sp.	B1	isolate A170 23S rRNA; chloroplast
KP761352.1	Symbiodinium sp.	B1	isolate A409 23S rRNA; chloroplast
KP761354.1	Symbiodinium sp.	B1	isolate A427 23S rRNA; chloroplast
KP761355.1	Symbiodinium sp.	B1	isolate A433 23S rRNA; chloroplast
KP761367.1	Symbiodinium sp.	B1	isolate A65 5.8S rRNA; ITS 2; and 28S rRNA
KR002394.1	Symbiodinium sp.	B1	isolate A561 5.8S rRNA and ITS 2
KP178794.1	Symbiodinium sp.	B1.N23	5.8S rRNA and ITS 2
KP178795.1	Symbiodinium sp.	B1.N24	5.8S rRNA and ITS 2
KP178796.1	Symbiodinium sp.	B1.N29	5.8S rRNA and ITS 2
KP178797.1	Symbiodinium sp.	B1.N30	5.8S rRNA and ITS 2
KP178798.1	Symbiodinium sp.	B1.N31	5.8S rRNA and ITS 2
KP178799.1	Symbiodinium sp.	B1.N37	5.8S rRNA and ITS 2
KP178800.1	Symbiodinium sp.	B1.N38	5.8S rRNA and ITS 2
KP178801.1	Symbiodinium sp.	B1.N39	5.8S rRNA and ITS 2
KP178802.1	Symbiodinium sp.	B1.N43	5.8S rRNA and ITS 2
GQ268416.1	Symbiodinium sp.	B10	5.8S rRNA; ITS 2; and 28S rRNA
AY239361.1	Symbiodinium sp.	B11	5.8S rRNA; ITS 2; and large subunit rRNA
EU449089.1	Symbiodinium sp.	B12	isolate B12(B01.12b) 5.8S rRNA; ITS 2; and 28S rRNA
EF450548.1	Symbiodinium sp.	B13	isolate Mmir273sg05b10 5.8S rRNA; ITS 2; and 24S large subunit rRNA
EF450550.1	Symbiodinium sp.	B13	isolate Mmir216sg15b12 5.8S rRNA; ITS 2; and 24S large subunit rRNA
EF450552.1	Symbiodinium sp.	B13	isolate Mmir291sg09b31 5.8S rRNA; ITS 2; and 24S large subunit rRNA
EF450555.1	Symbiodinium sp.	B13	isolate Mmir273sg05b13 5.8S rRNA; ITS 2; and 24S large subunit rRNA
EF450559.1	Symbiodinium sp.	B13	isolate Mmir211sg19b05 5.8S rRNA; ITS 2; and 24S large subunit rRNA
EF450562.1	Symbiodinium sp.	B13	isolate Mmir289sg09b22 5.8S rRNA; ITS 2; and 24S large subunit rRNA
EF450563.1	Symbiodinium sp.	B13	isolate Mmir289sg09b19 5.8S rRNA; ITS 2; and 24S large subunit rRNA
EF450565.1	Symbiodinium sp.	B13	isolate Mmir445sg14b04 5.8S rRNA; ITS 2; and 24S large subunit rRNA
EU449091.1	Symbiodinium sp.	B13	isolate B13(B01.16b) 5.8S rRNA; ITS 2; and 28S rRNA
EU449085.1	Symbiodinium sp.	B13a	isolate B13a(B01.16a) 5.8S rRNA; ITS 2; and 28S rRNA
AY239362.1	Symbiodinium sp.	B14	5.8S rRNA; ITS 2; and large subunit rRNA
EU449086.1	Symbiodinium sp.	B14a	isolate B14a(B02.60a) 5.8S rRNA; ITS 2; and 28S rRNA
EF450613.1	Symbiodinium sp.	B15	isolate Mpha012sg01b19 5.8S rRNA and ITS 2
EF450615.1	Symbiodinium sp.	B15	isolate Mpha226sg35b06 5.8S rRNA; ITS 2; and 24S large subunit rRNA
EF450618.1	Symbiodinium sp.	B15	isolate Mpha222sg15b17 5.8S rRNA and ITS 2
EF450619.1	Symbiodinium sp.	B15	isolate Mpha019sg01b29 5.8S rRNA and ITS 2
EF450620.1	Symbiodinium sp.	B15	isolate Mpha022sg01b30 5.8S rRNA and ITS 2
EF450623.1	Symbiodinium sp.	B15	isolate Mpha217sg37b07 5.8S rRNA; ITS 2; and 24S large subunit rRNA
EF450625.1	Symbiodinium sp.	B15	isolate Mpha217sg37b11 5.8S rRNA; ITS 2; and 24S large subunit rRNA
EF450626.1	Symbiodinium sp.	B15	isolate Mpha250sg22b07 5.8S rRNA; ITS 2; and 24S large subunit rRNA
DQ174724.1	Symbiodinium sp.	B16	ITS 1
AF170135.1	Symbiodinium sp.	B169/1	large subunit rRNA
KP730737.1	Symbiodinium sp.	B17	isolate Lag_Bz 23S rRNA; chloroplast
KP730742.1	Symbiodinium sp.	B17	isolate Mf6 23S rRNA; chloroplast
KP178803.1	Symbiodinium sp.	B19.N10	5.8S rRNA and ITS 2
KP178805.1	Symbiodinium sp.	B19.N21	5.8S rRNA and ITS 2
KP178806.1	Symbiodinium sp.	B19.N27	5.8S rRNA and ITS 2
KP178807.1	Symbiodinium sp.	B19.N28	5.8S rRNA and ITS 2
KP178808.1	Symbiodinium sp.	B19.N33	5.8S rRNA and ITS 2
KP178809.1	Symbiodinium sp.	B19.N40	5.8S rRNA and ITS 2
KP178804.1	Symbiodinium sp.	B19.N9	5.8S rRNA and ITS 2
EU449081.1	Symbiodinium sp.	B19a	isolate B19a(B02.18) 5.8S rRNA; ITS 2; and 28S rRNA
JN557987.1	Symbiodinium sp.	B19a	voucher 703 clone 1 23S rRNA; chloroplast
JN557988.1	Symbiodinium sp.	B19a	voucher 703 clone 2 23S rRNA; chloroplast
JN557989.1	Symbiodinium sp.	B19a	voucher 703 clone 3 23S rRNA; chloroplast
JN557990.1	Symbiodinium sp.	B19a	voucher 703 clone 4 23S rRNA; chloroplast
JN558055.1	Symbiodinium sp.	B19a	voucher 703 clone 1 5.8S rRNA; ITS 2; and 28S rRNA
JN558056.1	Symbiodinium sp.	B19a	voucher 703 clone 2 5.8S rRNA; ITS 2; and 28S rRNA
AF499779.1	Symbiodinium sp.	B1a	5.8S rRNA; ITS 2; and 24S large subunit rRNA
AF499780.1	Symbiodinium sp.	B1b	5.8S rRNA; ITS 2; and 24S large subunit rRNA
EU449095.1	Symbiodinium sp.	B1c	isolate B1c(B01.3b) 5.8S rRNA; ITS 2; and 28S rRNA
EU449096.1	Symbiodinium sp.	B1d	isolate B1d(BE02.54a) 5.8S rRNA; ITS 2; and 28S rRNA
EU449097.1	Symbiodinium sp.	B1e	isolate B1e(Be02.50) 5.8S rRNA; ITS 2; and 28S rRNA
EU449098.1	Symbiodinium sp.	B1g	isolate B1g(BE02.190b) 5.8S rRNA; ITS 2; and 28S rRNA
EU449099.1	Symbiodinium sp.	B1i	isolate B1i(Be02.169b) 5.8S rRNA; ITS 2; and 28S rRNA
GU907637.1	Symbiodinium sp.	B1j	isolate BAR05_10 5.8S rRNA; ITS 2; and 28S rRNA
GU907638.1	Symbiodinium sp.	B1k	isolate BAR05_117 5.8S rRNA; ITS 2; and 28S rRNA
GU907639.1	Symbiodinium sp.	B1l	isolate BR2_23 5.8S rRNA; ITS 2; and 28S rRNA
GU907640.1	Symbiodinium sp.	B1m	isolate RB11 5.8S rRNA; ITS 2; and 28S rRNA
AY903355.1	Symbiodinium sp.	B1P	large subunit rRNA
AF333512.1	Symbiodinium sp.	B2	18S rRNA; ITS 1, 5.8S rRNA and ITS 2; and 24S rRNA
AF333513.1	Symbiodinium sp.	B2	18S rRNA; ITS 1, 5.8S rRNA and ITS 2; and 24S rRNA
JN557993.1	Symbiodinium sp.	B2	voucher Pflex clone 1 23S rRNA; chloroplast
JN557995.1	Symbiodinium sp.	B2	voucher Pflex clone 3 23S rRNA; chloroplast
JN558060.1	Symbiodinium sp.	B2	voucher Pflex clone 1 5.8S rRNA; ITS 2; and 28S rRNA
JN558061.1	Symbiodinium sp.	B2	voucher Pflex clone 2 5.8S rRNA; ITS 2; and 28S rRNA
JN558062.1	Symbiodinium sp.	B2	voucher Pflex clone 3 5.8S rRNA; ITS 2; and 28S rRNA
EU449087.1	Symbiodinium sp.	B20	isolate B20(Be02.31) 5.8S rRNA; ITS 2; and 28S rRNA
DQ865213.1	Symbiodinium sp.	B21	5.8S rRNA and ITS 2
EU449080.1	Symbiodinium sp.	B22	isolate B22(FL02.38) 5.8S rRNA; ITS 2; and 28S rRNA
EU449079.1	Symbiodinium sp.	B23	isolate B23(BO2.51) 5.8S rRNA; ITS 2; and 28S rRNA
EU449082.1	Symbiodinium sp.	B24	isolate B24(BE02.46a) 5.8S rRNA; ITS 2; and 28S rRNA
AF333514.1	Symbiodinium sp.	B3	18S rRNA; ITS 1, 5.8S rRNA and ITS 2; and 24S rRNA
HQ317745.1	Symbiodinium sp.	B3	B3 5.8S rRNA; ITS 2; and 28S rRNA
HQ317746.1	Symbiodinium sp.	B3	5.8S rRNA; ITS 2; and 28S rRNA
GU907644.1	Symbiodinium sp.	B30	isolate RB40 5.8S rRNA; ITS 2; and 28S rRNA
GU907645.1	Symbiodinium sp.	B31	isolate Bar05_24 5.8S rRNA; ITS 2; and 28S rRNA
GU907646.1	Symbiodinium sp.	B31a	isolate BAR07_122 5.8S rRNA; ITS 2; and 28S rRNA
GU907647.1	Symbiodinium sp.	B32	isolate BAR05_55 5.8S rRNA; ITS 2; and 28S rRNA
AF170136.1	Symbiodinium sp.	B329/1	large subunit rRNA
AF170137.1	Symbiodinium sp.	B329/2	large subunit rRNA
GU907648.1	Symbiodinium sp.	B33	isolate BAR05_65 5.8S rRNA; ITS 2; and 28S rRNA
GU907649.1	Symbiodinium sp.	B34	isolate BR_2 5.8S rRNA; ITS 2; and 28S rRNA
AF170138.1	Symbiodinium sp.	B358/1	large subunit rRNA
AF170139.1	Symbiodinium sp.	B378/1	large subunit rRNA
EU099825.1	Symbiodinium sp.	B40	isolate WA-229 5.8S rRNA; ITS 2; and 28S rRNA
AF170140.1	Symbiodinium sp.	B403/1	large subunit rRNA
KX344981.1	Symbiodinium sp.	B42	5.8S rRNA; ITS 2; and large subunit rRNA
AY903356.1	Symbiodinium sp.	B4P	large subunit rRNA
AF499781.1	Symbiodinium sp.	B5	5.8S rRNA; ITS 2; and 24S large subunit rRNA
AF499782.1	Symbiodinium sp.	B5a	5.8S rRNA; ITS 2; and 24S large subunit rRNA
AF499783.1	Symbiodinium sp.	B6	5.8S rRNA; ITS 2; and 24S large subunit rRNA
EF450567.1	Symbiodinium sp.	B7	isolate Mcar001sg01b01 5.8S rRNA; ITS 2; and 24S large subunit rRNA
EF450576.1	Symbiodinium sp.	B7	isolate Mfor015sg01b21 5.8S rRNA and ITS 2
EF450581.1	Symbiodinium sp.	B7	isolate Mpha036sg04b34 5.8S rRNA; ITS 2; and 24S large subunit rRNA
EF450586.1	Symbiodinium sp.	B7	isolate Mmir291sg09b29 5.8S rRNA; ITS 2; and 24S large subunit rRNA
EF450591.1	Symbiodinium sp.	B7	isolate Mmir291sg09b32 5.8S rRNA; ITS 2; and 24S large subunit rRNA
EF450595.1	Symbiodinium sp.	B7	isolate Mfor480sg27b17 5.8S rRNA; ITS 2; and 24S large subunit rRNA
EF450596.1	Symbiodinium sp.	B7	isolate Msen241sg19b18 5.8S rRNA; ITS 2; and 24S large subunit rRNA
EF450597.1	Symbiodinium sp.	B7	isolate Mpha364sg20b02 5.8S rRNA; ITS 2; and 24S large subunit rRNA
EF450600.1	Symbiodinium sp.	B7	isolate Msen571sg16b07 5.8S rRNA; ITS 2; and 24S large subunit rRNA
EF450602.1	Symbiodinium sp.	B7	isolate Mpha213sg19b07 5.8S rRNA; ITS 2; and 24S large subunit rRNA
EF450605.1	Symbiodinium sp.	B7	isolate Mpha436sg32b03 5.8S rRNA and ITS 2
EF450606.1	Symbiodinium sp.	B7	isolate Mpha364sg33b04 5.8S rRNA; ITS 2; and 24S large subunit rRNA
EF450611.1	Symbiodinium sp.	B7	isolate Msen561sg34b07 ITS 2 and 24S large subunit rRNA
AF499785.1	Symbiodinium sp.	B8	5.8S rRNA; ITS 2; and 24S large subunit rRNA
AF499786.1	Symbiodinium sp.	B9	5.8S rRNA; ITS 2; and 24S large subunit rRNA
FJ823636.1	Symbiodinium sp.	Ba18.4a	ITS 1; 5.8S rRNA; and ITS 2
EF452277.1	Symbiodinium sp.	BIK	IOtsIYS1 18S rRNA; ITS 1 and 5.8S rRNA; and ITS 2
EF452278.1	Symbiodinium sp.	BIK	IOtsOM1 18S rRNA; ITS 1 and 5.8S rRNA; and ITS 2
EF452279.1	Symbiodinium sp.	BIK	IOtsOM2 18S rRNA; ITS 1 and 5.8S rRNA; and ITS 2
EF452280.1	Symbiodinium sp.	BIK	IOtsOM3 18S rRNA; ITS 1 and 5.8S rRNA; and ITS 2
EF452281.1	Symbiodinium sp.	BIK	IOtsOM4 18S rRNA; ITS 1 and 5.8S rRNA; and ITS 2
EF452282.1	Symbiodinium sp.	BIK	IOtsOM6 18S rRNA; ITS 1 and 5.8S rRNA; and ITS 2
EF452283.1	Symbiodinium sp.	BIK	IOtsB1 ITS 1 and 5.8S rRNA; and ITS 2
EF452284.1	Symbiodinium sp.	BIK	IOtsNM1 18S rRNA; ITS 1 and 5.8S rRNA; and ITS 2
EF452285.1	Symbiodinium sp.	BIK	IOtsH1 ITS 1 and 5.8S rRNA; and ITS 2
EF452286.1	Symbiodinium sp.	BIK	IOtsH2 ITS 1 and 5.8S rRNA; and ITS 2
EF452287.1	Symbiodinium sp.	BIK	IOtsH3 18S rRNA; ITS 1 and 5.8S rRNA; and ITS 2
EF452288.1	Symbiodinium sp.	BIK	IOtsH4 18S rRNA; ITS 1, 5.8S rRNA, and ITS 2; and 28S rRNA
EF452289.1	Symbiodinium sp.	BIK	IOtsH5 18S rRNA; ITS 1, 5.8S rRNA, and ITS 2; and 28S rRNA
EF452290.1	Symbiodinium sp.	BIK	IOtsH6 18S rRNA; ITS 1 and 5.8S rRNA; and ITS 2
EF452291.1	Symbiodinium sp.	BIK	ITaM1 18S rRNA; ITS 1 and 5.8S rRNA; and ITS 2
EU106366.1	Symbiodinium sp.	Bise07	18S rRNA; ITS 1, 5.8S rRNA, and ITS 2; and 28S rRNA
KU188508.1	Symbiodinium sp.	BM_BC_1	18S rRNA
KU188509.1	Symbiodinium sp.	BM_NC_3	18S rRNA
KU188510.1	Symbiodinium sp.	BM_NC_4	18S rRNA
KU188512.1	Symbiodinium sp.	BM_NC_6	18S rRNA
KU188513.1	Symbiodinium sp.	BM_RF_21	18S rRNA
KU188514.1	Symbiodinium sp.	BM_RF_22	18S rRNA
KU188515.1	Symbiodinium sp.	BM_RF_23	18S rRNA
DQ174730.1	Symbiodinium sp.	BPdN1	ITS 1
DQ174751.1	Symbiodinium sp.	BPdN1	large subunit rRNA
DQ174722.1	Symbiodinium sp.	BPdN4	ITS 1
DQ066660.1	Symbiodinium sp.	BZ-2005.1	ITS 1, 5.8S rRNA, and ITS 2
DQ066661.1	Symbiodinium sp.	BZ-2005.2	ITS 1, 5.8S rRNA, and ITS 2
AB159231.1	Symbiodinium sp.	C	for 23S ribosomal RNA
AB294581.1	Symbiodinium sp.	C	18S rRNA, ITS1, 5.8S rRNA, ITS2, 28S rRNA, partial and complete sequence, clone: Fl-01-03
AB294583.1	Symbiodinium sp.	C	18S rRNA, ITS1, 5.8S rRNA, ITS2, 28S rRNA, partial and complete sequence, clone: Fl-01-05
AB294584.1	Symbiodinium sp.	C	18S rRNA, ITS1, 5.8S rRNA, ITS2, 28S rRNA, partial and complete sequence, clone: Fu-03-03
AB294586.1	Symbiodinium sp.	C	18S rRNA, ITS1, 5.8S rRNA, ITS2, 28S rRNA, partial and complete sequence, clone: Fu-12-02
AB294588.1	Symbiodinium sp.	C	18S rRNA, ITS1, 5.8S rRNA, ITS2, 28S rRNA, partial and complete sequence, clone: Fl-15-11
AB294589.1	Symbiodinium sp.	C	18S rRNA, ITS1, 5.8S rRNA, ITS2, 28S rRNA, partial and complete sequence, clone: Fl-15-03
AB294590.1	Symbiodinium sp.	C	18S rRNA, ITS1, 5.8S rRNA, ITS2, 28S rRNA, partial and complete sequence, clone: Fl-16-06
AB294591.1	Symbiodinium sp.	C	18S rRNA, ITS1, 5.8S rRNA, ITS2, 28S rRNA, partial and complete sequence, clone: Fl-16-08
AB294592.1	Symbiodinium sp.	C	18S rRNA, ITS1, 5.8S rRNA, ITS2, 28S rRNA, partial and complete sequence, clone: Fl-16-05
AB294593.1	Symbiodinium sp.	C	18S rRNA, ITS1, 5.8S rRNA, ITS2, 28S rRNA, partial and complete sequence, clone: Fu-02-01
AB294594.1	Symbiodinium sp.	C	18S rRNA, ITS1, 5.8S rRNA, ITS2, 28S rRNA, partial and complete sequence, clone: Fu-02-02
AB294595.1	Symbiodinium sp.	C	18S rRNA, ITS1, 5.8S rRNA, ITS2, 28S rRNA, partial and complete sequence, clone: Fu-02-11
AB294596.1	Symbiodinium sp.	C	18S rRNA, ITS1, 5.8S rRNA, ITS2, 28S rRNA, partial and complete sequence, clone: Fu-02-15
AB294597.1	Symbiodinium sp.	C	18S rRNA, ITS1, 5.8S rRNA, ITS2, 28S rRNA, partial and complete sequence, clone: Fu-02-17
AB294598.1	Symbiodinium sp.	C	18S rRNA, ITS1, 5.8S rRNA, ITS2, 28S rRNA, partial and complete sequence, clone: Fu-02-18
AB294599.1	Symbiodinium sp.	C	18S rRNA, ITS1, 5.8S rRNA, ITS2, 28S rRNA, partial and complete sequence, clone: Fu-02-23
AB294600.1	Symbiodinium sp.	C	18S rRNA, ITS1, 5.8S rRNA, ITS2, 28S rRNA, partial and complete sequence, clone: Fu-02-27
AB294601.1	Symbiodinium sp.	C	18S rRNA, ITS1, 5.8S rRNA, ITS2, 28S rRNA, partial and complete sequence, clone: Fu-02-28
AB294603.1	Symbiodinium sp.	C	18S rRNA, ITS1, 5.8S rRNA, ITS2, 28S rRNA, partial and complete sequence, clone: Fu-02-14
AB294604.1	Symbiodinium sp.	C	18S rRNA, ITS1, 5.8S rRNA, ITS2, 28S rRNA, partial and complete sequence, clone: Ff-06-01
AB294605.1	Symbiodinium sp.	C	18S rRNA, ITS1, 5.8S rRNA, ITS2, 28S rRNA, partial and complete sequence, clone: Ff-06-06
AB294606.1	Symbiodinium sp.	C	18S rRNA, ITS1, 5.8S rRNA, ITS2, 28S rRNA, partial and complete sequence, clone: Ff-06-16
AB294607.1	Symbiodinium sp.	C	18S rRNA, ITS1, 5.8S rRNA, ITS2, 28S rRNA, partial and complete sequence, clone: Ff-06-21
AB294608.1	Symbiodinium sp.	C	18S rRNA, ITS1, 5.8S rRNA, ITS2, 28S rRNA, partial and complete sequence, clone: Ff-06-27
AB294609.1	Symbiodinium sp.	C	18S rRNA, ITS1, 5.8S rRNA, ITS2, 28S rRNA, partial and complete sequence, clone: Ff-06-02
AB294610.1	Symbiodinium sp.	C	18S rRNA, ITS1, 5.8S rRNA, ITS2, 28S rRNA, partial and complete sequence, clone: Fl-18-03
AB294611.1	Symbiodinium sp.	C	18S rRNA, ITS1, 5.8S rRNA, ITS2, 28S rRNA, partial and complete sequence, clone: Fl-18-04
AB294612.1	Symbiodinium sp.	C	18S rRNA, ITS1, 5.8S rRNA, ITS2, 28S rRNA, partial and complete sequence, clone: Fl-18-05
AB294613.1	Symbiodinium sp.	C	18S rRNA, ITS1, 5.8S rRNA, ITS2, 28S rRNA, partial and complete sequence, clone: Fl-18-06
AB294614.1	Symbiodinium sp.	C	18S rRNA, ITS1, 5.8S rRNA, ITS2, 28S rRNA, partial and complete sequence, clone: Fl-18-08
AB294615.1	Symbiodinium sp.	C	18S rRNA, ITS1, 5.8S rRNA, ITS2, 28S rRNA, partial and complete sequence, clone: Fl-18-14
AB294616.1	Symbiodinium sp.	C	18S rRNA, ITS1, 5.8S rRNA, ITS2, 28S rRNA, partial and complete sequence, clone: Fl-18-15
AB294617.1	Symbiodinium sp.	C	18S rRNA, ITS1, 5.8S rRNA, ITS2, 28S rRNA, partial and complete sequence, clone: Fl-18-16
AB294618.1	Symbiodinium sp.	C	18S rRNA, ITS1, 5.8S rRNA, ITS2, 28S rRNA, partial and complete sequence, clone: Fl-18-17
AB294619.1	Symbiodinium sp.	C	18S rRNA, ITS1, 5.8S rRNA, ITS2, 28S rRNA, partial and complete sequence, clone: Fl-18-21
AB294620.1	Symbiodinium sp.	C	18S rRNA, ITS1, 5.8S rRNA, ITS2, 28S rRNA, partial and complete sequence, clone: Fl-18-24
AB294621.1	Symbiodinium sp.	C	18S rRNA, ITS1, 5.8S rRNA, ITS2, 28S rRNA, partial and complete sequence, clone: Fl-18-02
AB294622.1	Symbiodinium sp.	C	18S rRNA, ITS1, 5.8S rRNA, ITS2, 28S rRNA, partial and complete sequence, clone: Fl-18-23
AB294623.1	Symbiodinium sp.	C	18S rRNA, ITS1, 5.8S rRNA, ITS2, 28S rRNA, partial and complete sequence, clone: Cc-19-02
AB294624.1	Symbiodinium sp.	C	18S rRNA, ITS1, 5.8S rRNA, ITS2, 28S rRNA, partial and complete sequence, clone: Cc-19-08
AB294625.1	Symbiodinium sp.	C	18S rRNA, ITS1, 5.8S rRNA, ITS2, 28S rRNA, partial and complete sequence, clone: Cc-19-11
AB294626.1	Symbiodinium sp.	C	18S rRNA, ITS1, 5.8S rRNA, ITS2, 28S rRNA, partial and complete sequence, clone: Cc-19-12
AB294627.1	Symbiodinium sp.	C	18S rRNA, ITS1, 5.8S rRNA, ITS2, 28S rRNA, partial and complete sequence, clone: Cc-19-13
AB294628.1	Symbiodinium sp.	C	18S rRNA, ITS1, 5.8S rRNA, ITS2, 28S rRNA, partial and complete sequence, clone: Cc-19-14
AB294629.1	Symbiodinium sp.	C	18S rRNA, ITS1, 5.8S rRNA, ITS2, 28S rRNA, partial and complete sequence, clone: Cc-19-15
AB294630.1	Symbiodinium sp.	C	18S rRNA, ITS1, 5.8S rRNA, ITS2, 28S rRNA, partial and complete sequence, clone: Cc-19-16
AB294631.1	Symbiodinium sp.	C	18S rRNA, ITS1, 5.8S rRNA, ITS2, 28S rRNA, partial and complete sequence, clone: Cc-19-28
AB294632.1	Symbiodinium sp.	C	18S rRNA, ITS1, 5.8S rRNA, ITS2, 28S rRNA, partial and complete sequence, clone: Cc-19-03
AB294633.1	Symbiodinium sp.	C	18S rRNA, ITS1, 5.8S rRNA, ITS2, 28S rRNA, partial and complete sequence, clone: Cc-19-25
AB294634.1	Symbiodinium sp.	C	18S rRNA, ITS1, 5.8S rRNA, ITS2, 28S rRNA, partial and complete sequence, clone: Fu-20-02
AB294635.1	Symbiodinium sp.	C	18S rRNA, ITS1, 5.8S rRNA, ITS2, 28S rRNA, partial and complete sequence, clone: Fu-20-06
AB294640.1	Symbiodinium sp.	C	18S rRNA, ITS1, 5.8S rRNA, ITS2, 28S rRNA, partial and complete sequence, clone: Fu-21-01
AB294641.1	Symbiodinium sp.	C	18S rRNA, ITS1, 5.8S rRNA, ITS2, 28S rRNA, partial and complete sequence, clone: Fu-21-03
AB294642.1	Symbiodinium sp.	C	18S rRNA, ITS1, 5.8S rRNA, ITS2, 28S rRNA, partial and complete sequence, clone: Fu-21-04
AB294643.1	Symbiodinium sp.	C	18S rRNA, ITS1, 5.8S rRNA, ITS2, 28S rRNA, partial and complete sequence, clone: Fu-21-05
AB294644.1	Symbiodinium sp.	C	18S rRNA, ITS1, 5.8S rRNA, ITS2, 28S rRNA, partial and complete sequence, clone: Fu-21-08
AB294645.1	Symbiodinium sp.	C	18S rRNA, ITS1, 5.8S rRNA, ITS2, 28S rRNA, partial and complete sequence, clone: Fu-21-13
AB294646.1	Symbiodinium sp.	C	18S rRNA, ITS1, 5.8S rRNA, ITS2, 28S rRNA, partial and complete sequence, clone: Fu-21-14
AB294647.1	Symbiodinium sp.	C	18S rRNA, ITS1, 5.8S rRNA, ITS2, 28S rRNA, partial and complete sequence, clone: Fu-21-15
AB294648.1	Symbiodinium sp.	C	18S rRNA, ITS1, 5.8S rRNA, ITS2, 28S rRNA, partial and complete sequence, clone: Fu-21-16
AB294649.1	Symbiodinium sp.	C	18S rRNA, ITS1, 5.8S rRNA, ITS2, 28S rRNA, partial and complete sequence, clone: Fu-21-18
AB294650.1	Symbiodinium sp.	C	18S rRNA, ITS1, 5.8S rRNA, ITS2, 28S rRNA, partial and complete sequence, clone: Fu-21-21
AB294651.1	Symbiodinium sp.	C	18S rRNA, ITS1, 5.8S rRNA, ITS2, 28S rRNA, partial and complete sequence, clone: Fu-21-23
AB294652.1	Symbiodinium sp.	C	18S rRNA, ITS1, 5.8S rRNA, ITS2, 28S rRNA, partial and complete sequence, clone: Fu-21-24
AB294653.1	Symbiodinium sp.	C	18S rRNA, ITS1, 5.8S rRNA, ITS2, 28S rRNA, partial and complete sequence, clone: Fu-21-26
AB294654.1	Symbiodinium sp.	C	18S rRNA, ITS1, 5.8S rRNA, ITS2, 28S rRNA, partial and complete sequence, clone: Fu-21-27
AB294655.1	Symbiodinium sp.	C	18S rRNA, ITS1, 5.8S rRNA, ITS2, 28S rRNA, partial and complete sequence, clone: Fu-21-33
AB294656.1	Symbiodinium sp.	C	18S rRNA, ITS1, 5.8S rRNA, ITS2, 28S rRNA, partial and complete sequence, clone: Fu-21-35
AB294657.1	Symbiodinium sp.	C	18S rRNA, ITS1, 5.8S rRNA, ITS2, 28S rRNA, partial and complete sequence, clone: Fu-21-11
AB294658.1	Symbiodinium sp.	C	18S rRNA, ITS1, 5.8S rRNA, ITS2, 28S rRNA, partial and complete sequence, clone: Fu-21-06
AB294659.1	Symbiodinium sp.	C	18S rRNA, ITS1, 5.8S rRNA, ITS2, 28S rRNA, partial and complete sequence, clone: Fu-21-02
AB294660.1	Symbiodinium sp.	C	18S rRNA, ITS1, 5.8S rRNA, ITS2, 28S rRNA, partial and complete sequence, clone: Fu-21-25
AB294661.1	Symbiodinium sp.	C	18S rRNA, ITS1, 5.8S rRNA, ITS2, 28S rRNA, partial and complete sequence, clone: Fu-21-17
AB294662.1	Symbiodinium sp.	C	18S rRNA, ITS1, 5.8S rRNA, ITS2, 28S rRNA, partial and complete sequence, clone: Fu-22-01
AB294663.1	Symbiodinium sp.	C	18S rRNA, ITS1, 5.8S rRNA, ITS2, 28S rRNA, partial and complete sequence, clone: Fu-22-02
AB294664.1	Symbiodinium sp.	C	18S rRNA, ITS1, 5.8S rRNA, ITS2, 28S rRNA, partial and complete sequence, clone: Fu-22-03
AB294665.1	Symbiodinium sp.	C	18S rRNA, ITS1, 5.8S rRNA, ITS2, 28S rRNA, partial and complete sequence, clone: Fu-22-07
AB778586.1	Symbiodinium sp.	C	ex. Pteraeolidia ianthina genes for 5.8S rRNA, ITS2, 28S rRNA, partial and complete sequence, clone: KMG011-b-01
AB778587.1	Symbiodinium sp.	C	ex. Pteraeolidia ianthina genes for 5.8S rRNA, ITS2, 28S rRNA, partial and complete sequence, clone: KMG011-b-02
AB778590.1	Symbiodinium sp.	C	ex. Pteraeolidia ianthina genes for 5.8S rRNA, ITS2, 28S rRNA, partial and complete sequence, clone: AMMA03-b-02
AB778591.1	Symbiodinium sp.	C	ex. Pteraeolidia ianthina genes for 5.8S rRNA, ITS2, 28S rRNA, partial and complete sequence, clone: AMMA03-b-03
AB778593.1	Symbiodinium sp.	C	ex. Pteraeolidia ianthina genes for 5.8S rRNA, ITS2, 28S rRNA, partial and complete sequence, clone: KIN001-b-02
AB778595.1	Symbiodinium sp.	C	ex. Pteraeolidia ianthina genes for 5.8S rRNA, ITS2, 28S rRNA, partial and complete sequence, clone: KIN004-b-01
AB778599.1	Symbiodinium sp.	C	ex. Pteraeolidia ianthina genes for 5.8S rRNA, ITS2, 28S rRNA, partial and complete sequence, clone: KIN004-b-05
AB778600.1	Symbiodinium sp.	C	ex. Pteraeolidia ianthina genes for 5.8S rRNA, ITS2, 28S rRNA, partial and complete sequence, clone: YMT204-b-01
AB778602.1	Symbiodinium sp.	C	ex. Pteraeolidia ianthina genes for 5.8S rRNA, ITS2, 28S rRNA, partial and complete sequence, clone: YMT204-b-03
AB778604.1	Symbiodinium sp.	C	ex. Pteraeolidia ianthina genes for 5.8S rRNA, ITS2, 28S rRNA, partial and complete sequence, clone: BLB001-b-01
AB778605.1	Symbiodinium sp.	C	ex. Pteraeolidia ianthina genes for 5.8S rRNA, ITS2, 28S rRNA, partial and complete sequence, clone: BLB001-b-02
AB778608.1	Symbiodinium sp.	C	ex. Pteraeolidia ianthina genes for 5.8S rRNA, ITS2, partial and complete sequence, clone: ANLB01-b-01
AB778609.1	Symbiodinium sp.	C	ex. Pteraeolidia ianthina genes for 5.8S rRNA, ITS2, 28S rRNA, partial and complete sequence, clone: ANLB01-b-02
AB778610.1	Symbiodinium sp.	C	ex. Pteraeolidia ianthina genes for ITS2, 28S rRNA, clone: ANLB01-b-03
AB778611.1	Symbiodinium sp.	C	ex. Pteraeolidia ianthina genes for 5.8S rRNA, ITS2, 28S rRNA, partial and complete sequence, clone: KMG009-c-01
AB778623.1	Symbiodinium sp.	C	ex. Pteraeolidia ianthina genes for 5.8S rRNA, ITS2, 28S rRNA, partial and complete sequence, clone: AMMA03-c-02
AB778625.1	Symbiodinium sp.	C	ex. Pteraeolidia ianthina genes for 5.8S rRNA, ITS2, 28S rRNA, partial and complete sequence, clone: AMMB01-c-02
AB778635.1	Symbiodinium sp.	C	ex. Pteraeolidia ianthina genes for 5.8S rRNA, ITS2, 28S rRNA, partial and complete sequence, clone: KIN003-c-02
AB778638.1	Symbiodinium sp.	C	ex. Pteraeolidia ianthina genes for 5.8S rRNA, ITS2, 28S rRNA, partial and complete sequence, clone: KIN003-c-05
AB778639.1	Symbiodinium sp.	C	ex. Pteraeolidia ianthina genes for 5.8S rRNA, ITS2, 28S rRNA, partial and complete sequence, clone: KIN003-c-06
AB778641.1	Symbiodinium sp.	C	ex. Pteraeolidia ianthina genes for 5.8S rRNA, ITS2, 28S rRNA, partial and complete sequence, clone: KIN003-c-08
AB778653.1	Symbiodinium sp.	C	ex. Pteraeolidia ianthina genes for 5.8S rRNA, ITS2, 28S rRNA, partial and complete sequence, clone: ZMM001-c-01
AB778654.1	Symbiodinium sp.	C	ex. Pteraeolidia ianthina genes for 5.8S rRNA, ITS2, 28S rRNA, partial and complete sequence, clone: ZMM001-c-02
AB778655.1	Symbiodinium sp.	C	ex. Pteraeolidia ianthina genes for 5.8S rRNA, ITS2, 28S rRNA, partial and complete sequence, clone: ANLB01-c-01
AB778662.1	Symbiodinium sp.	C	ex. Pteraeolidia ianthina genes for 5.8S rRNA, ITS2, 28S rRNA, partial and complete sequence, clone: ANL001-c-01
AB778665.1	Symbiodinium sp.	C	ex. Pteraeolidia ianthina genes for 5.8S rRNA, ITS2, 28S rRNA, partial and complete sequence, clone: BLB002-c-02
AB778666.1	Symbiodinium sp.	C	ex. Pteraeolidia ianthina genes for 5.8S rRNA, ITS2, 28S rRNA, partial and complete sequence, clone: BLB002-c-03
AB778667.1	Symbiodinium sp.	C	ex. Pteraeolidia ianthina genes for 5.8S rRNA, ITS2, 28S rRNA, partial and complete sequence, clone: BLB002-c-04
AB778668.1	Symbiodinium sp.	C	ex. Pteraeolidia ianthina genes for 5.8S rRNA, ITS2, 28S rRNA, partial and complete sequence, clone: KIN001-d-01
AB778669.1	Symbiodinium sp.	C	ex. Pteraeolidia ianthina genes for 5.8S rRNA, ITS2, 28S rRNA, partial and complete sequence, clone: KIN001-d-02
AB778670.1	Symbiodinium sp.	C	ex. Pteraeolidia ianthina genes for 5.8S rRNA, ITS2, 28S rRNA, partial and complete sequence, clone: KIN002-d-01
AB778671.1	Symbiodinium sp.	C	ex. Pteraeolidia ianthina genes for 5.8S rRNA, ITS2, 28S rRNA, partial and complete sequence, clone: KIN004-d-01
AB778672.1	Symbiodinium sp.	C	ex. Pteraeolidia ianthina genes for 5.8S rRNA, ITS2, 28S rRNA, partial and complete sequence, clone: KIN004-d-02
AB778673.1	Symbiodinium sp.	C	ex. Pteraeolidia ianthina genes for 5.8S rRNA, ITS2, 28S rRNA, partial and complete sequence, clone: KIN004-d-03
AB778674.1	Symbiodinium sp.	C	ex. Pteraeolidia ianthina genes for 5.8S rRNA, ITS2, 28S rRNA, partial and complete sequence, clone: KIN004-d-04
AB778675.1	Symbiodinium sp.	C	ex. Pteraeolidia ianthina genes for 5.8S rRNA, ITS2, 28S rRNA, partial and complete sequence, clone: KIN004-d-05
AB778678.1	Symbiodinium sp.	C	ex. Pteraeolidia ianthina genes for 5.8S rRNA, ITS2, 28S rRNA, partial and complete sequence, clone: YMT204-d-03
AB778682.1	Symbiodinium sp.	C	ex. Pteraeolidia ianthina genes for 5.8S rRNA, ITS2, 28S rRNA, partial and complete sequence, clone: KIN001-e-01
AB778683.1	Symbiodinium sp.	C	ex. Pteraeolidia ianthina genes for 5.8S rRNA, ITS2, 28S rRNA, partial and complete sequence, clone: KIN001-e-02
AB778685.1	Symbiodinium sp.	C	ex. Pteraeolidia ianthina genes for 5.8S rRNA, ITS2, 28S rRNA, partial and complete sequence, clone: KIN001-e-04
AB778687.1	Symbiodinium sp.	C	ex. Pteraeolidia ianthina genes for 5.8S rRNA, ITS2, 28S rRNA, partial and complete sequence, clone: KIN002-e-02
AF238258.1	Symbiodinium sp.	C	18S rRNA
AF360576.1	Symbiodinium sp.	C	18S rRNA; ITS 1, 5.8S rRNA, ITS 2; 28S rRNA
AF360578.1	Symbiodinium sp.	C	18S rRNA; ITS 1, 5.8S rRNA, ITS 2; 28S rRNA
AF427450.1	Symbiodinium sp.	C	18S rRNA
AF427452.1	Symbiodinium sp.	C	18S rRNA
AF427461.1	Symbiodinium sp.	C	28S rRNA
AF427462.1	Symbiodinium sp.	C	28S rRNA
AF427469.1	Symbiodinium sp.	C	18S rRNA; ITS 1, 5.8S rRNA and ITS 2; 28S rRNA
AF427470.1	Symbiodinium sp.	C	18S rRNA; ITS 1, 5.8S rRNA and ITS 2; 28S rRNA
AJ830897.1	Symbiodinium sp.	C	partial 28S rRNA gene, isolate MS31_5241x
AJ830898.1	Symbiodinium sp.	C	partial 28S rRNA gene, isolate MS30_5240x
AJ830899.1	Symbiodinium sp.	C	partial 28S rRNA gene, isolate MS17_5230x
AJ830900.1	Symbiodinium sp.	C	partial 28S rRNA gene, isolate MS2x
AJ830901.1	Symbiodinium sp.	C	partial 28S rRNA gene, isolate 720j
AJ830902.1	Symbiodinium sp.	C	partial 28S rRNA gene, isolate 499j
AJ830903.1	Symbiodinium sp.	C	partial 28S rRNA gene, isolate LII61_1834x
AJ830927.1	Symbiodinium sp.	C	partial 28S rRNA gene, isolate MS28_5238x
AJ830928.1	Symbiodinium sp.	C	partial 28S rRNA gene, isolate LII269_2042x
AJ830931.1	Symbiodinium sp.	C	partial 28S rRNA gene, isolate GIII100_2224x
AJ872075.1	Symbiodinium sp.	C	partial 28S rRNA gene, isolate 84X
AJ872078.2	Symbiodinium sp.	C	chloroplast partial 23S rRNA gene, isolate 458X
AJ872079.1	Symbiodinium sp.	C	chloroplast partial 23S rRNA gene, isolate G92_1673J
AJ872080.1	Symbiodinium sp.	C	chloroplast partial 23S rRNA gene, isolate 50X
AJ872082.1	Symbiodinium sp.	C	chloroplast partial 23S rRNA gene, isolate P111_1466X
AJ872083.1	Symbiodinium sp.	C	chloroplast partial 23S rRNA gene, isolate 8X
AJ872084.1	Symbiodinium sp.	C	chloroplast partial 23S rRNA gene, isolate 489J
AJ872085.1	Symbiodinium sp.	C	chloroplast partial 23S rRNA gene, isolate 490J
AY035423.1	Symbiodinium sp.	C	isolate Sin 23S rRNA; chloroplast gene for chloroplast product
AY035425.1	Symbiodinium sp.	C	isolate Ua#31 23S rRNA; chloroplast gene for chloroplast product
AY074938.1	Symbiodinium sp.	C	isolate aga1 24S large subunit rRNA
AY074942.1	Symbiodinium sp.	C	isolate caga1 24S large subunit rRNA
AY074948.1	Symbiodinium sp.	C	isolate cmon2 24S large subunit rRNA
AY074959.1	Symbiodinium sp.	C	isolate leb401 24S large subunit rRNA
AY074970.1	Symbiodinium sp.	C	isolate sco1 24S large subunit rRNA
AY074971.1	Symbiodinium sp.	C	isolate ste11 24S large subunit rRNA
AY139192.1	Symbiodinium sp.	C	Kenting C clone AP104C small subunit rRNA
AY139236.1	Symbiodinium sp.	C	Penghu Islands C clone 159.2 large subunit rRNA
AY139237.1	Symbiodinium sp.	C	Penghu Islands C clone O1 large subunit rRNA
AY139238.1	Symbiodinium sp.	C	Penghu Islands C clone 138 large subunit rRNA
AY139239.1	Symbiodinium sp.	C	Kenting C clone TS2.2 large subunit rRNA
AY139240.1	Symbiodinium sp.	C	Kenting C clone 466 large subunit rRNA
AY139241.1	Symbiodinium sp.	C	Penghu Islands C clone 38 large subunit rRNA
AY139245.1	Symbiodinium sp.	C	Penghu Islands C clone 193 large subunit rRNA
AY139246.1	Symbiodinium sp.	C	Kenting C clone 533 large subunit rRNA
AY139249.1	Symbiodinium sp.	C	Kenting C clone 429 large subunit rRNA
AY139252.1	Symbiodinium sp.	C	Penghu Islands C clone 122 large subunit rRNA
AY139253.1	Symbiodinium sp.	C	Penghu Islands C clone 412 large subunit rRNA
AY139254.1	Symbiodinium sp.	C	Penghu Islands C clone 153 large subunit rRNA
AY139255.1	Symbiodinium sp.	C	Penghu Islands C clone 211 large subunit rRNA
AY139258.1	Symbiodinium sp.	C	Kenting C clone 535 large subunit rRNA
AY139260.1	Symbiodinium sp.	C	Penghu Islands C clone 31 large subunit rRNA
AY139261.1	Symbiodinium sp.	C	Kenting C clone APC12 large subunit rRNA
AY139262.1	Symbiodinium sp.	C	Kenting C clone APC11 large subunit rRNA
AY139263.1	Symbiodinium sp.	C	Kenting C clone APC21 large subunit rRNA
AY139264.1	Symbiodinium sp.	C	Kenting C clone APC22 large subunit rRNA
AY139265.1	Symbiodinium sp.	C	Penghu Islands C clone 199 large subunit rRNA
AY139266.1	Symbiodinium sp.	C	Kenting C clone 469 large subunit rRNA
AY139267.1	Symbiodinium sp.	C	Penghu Islands C clone 538 large subunit rRNA
DQ182634.1	Symbiodinium sp.	C	clone KB1 5.8S rRNA; ITS 2; and 28S rRNA
DQ182635.1	Symbiodinium sp.	C	clone KB2 5.8S rRNA; ITS 2; and 28S rRNA
DQ182636.1	Symbiodinium sp.	C	clone KB3 5.8S rRNA; ITS 2; and 28S rRNA
DQ182637.1	Symbiodinium sp.	C	clone KB4 5.8S rRNA; ITS 2; and 28S rRNA
DQ182638.1	Symbiodinium sp.	C	clone KB179B_7 5.8S rRNA; ITS 2; and 28S rRNA
DQ182639.1	Symbiodinium sp.	C	clone KB179B_21 5.8S rRNA; ITS 2; and 28S rRNA
DQ182640.1	Symbiodinium sp.	C	clone KB179B_24 5.8S rRNA; ITS 2; and 28S rRNA
DQ182641.1	Symbiodinium sp.	C	clone KB119_16 5.8S rRNA; ITS 2; and 28S rRNA
DQ182642.1	Symbiodinium sp.	C	clone KB162R_3 5.8S rRNA; ITS 2; and 28S rRNA
DQ182643.1	Symbiodinium sp.	C	clone KB162R_4 5.8S rRNA; ITS 2; and 28S rRNA
DQ182644.1	Symbiodinium sp.	C	clone KB184_1 5.8S rRNA; ITS 2; and 28S rRNA
DQ182645.1	Symbiodinium sp.	C	clone KB184_3 5.8S rRNA; ITS 2; and 28S rRNA
DQ182646.1	Symbiodinium sp.	C	clone KB184RL_4 5.8S rRNA; ITS 2; and 28S rRNA
DQ182647.1	Symbiodinium sp.	C	clone KB184RR_3 5.8S rRNA; ITS 2; and 28S rRNA
DQ182648.1	Symbiodinium sp.	C	clone KB184RR_4 5.8S rRNA; ITS 2; and 28S rRNA
DQ182649.1	Symbiodinium sp.	C	clone KB184L_1 5.8S rRNA; ITS 2; and 28S rRNA
DQ182650.1	Symbiodinium sp.	C	clone KB135_42 5.8S rRNA; ITS 2; and 28S rRNA
DQ182651.1	Symbiodinium sp.	C	clone KB135_63 5.8S rRNA; ITS 2; and 28S rRNA
DQ182652.1	Symbiodinium sp.	C	clone KB135_89 5.8S rRNA; ITS 2; and 28S rRNA
DQ182653.1	Symbiodinium sp.	C	clone KB102C_5B 5.8S rRNA; ITS 2; and 28S rRNA
DQ182654.1	Symbiodinium sp.	C	clone KB102C_8B 5.8S rRNA; ITS 2; and 28S rRNA
DQ182655.1	Symbiodinium sp.	C	clone KB129_4 5.8S rRNA; ITS 2; and 28S rRNA
DQ182656.1	Symbiodinium sp.	C	clone KB179A_18 5.8S rRNA; ITS 2; and 28S rRNA
DQ200650.1	Symbiodinium sp.	C	clone s15e8_r 28S large subunit rRNA
DQ200651.1	Symbiodinium sp.	C	clone s30a8_c 28S large subunit rRNA
DQ200652.1	Symbiodinium sp.	C	clone s30a9_d 28S large subunit rRNA
DQ200653.1	Symbiodinium sp.	C	clone s30a10_e 28S large subunit rRNA
DQ200654.1	Symbiodinium sp.	C	clone s30b1_d 28S large subunit rRNA
DQ200657.1	Symbiodinium sp.	C	clone s30b10_c 28S large subunit rRNA
DQ200658.1	Symbiodinium sp.	C	clone s30b12_d 28S large subunit rRNA
DQ200659.1	Symbiodinium sp.	C	clone s30c5_d 28S large subunit rRNA
DQ200660.1	Symbiodinium sp.	C	clone s30c7_c 28S large subunit rRNA
DQ200661.1	Symbiodinium sp.	C	clone s30c8_d 28S large subunit rRNA
DQ200662.1	Symbiodinium sp.	C	clone s30c9_d 28S large subunit rRNA
DQ200663.1	Symbiodinium sp.	C	clone s30c12_i 28S large subunit rRNA
DQ200664.1	Symbiodinium sp.	C	clone s30d8_c 28S large subunit rRNA
DQ200665.1	Symbiodinium sp.	C	clone s30e8_g 28S large subunit rRNA
DQ200666.1	Symbiodinium sp.	C	clone s30f3_i 28S large subunit rRNA
DQ200667.1	Symbiodinium sp.	C	clone s60a1_c 28S large subunit rRNA
DQ200668.1	Symbiodinium sp.	C	clone s60a3_c 28S large subunit rRNA
DQ200669.1	Symbiodinium sp.	C	clone s60a5_e 28S large subunit rRNA
DQ200670.1	Symbiodinium sp.	C	clone s60a6_c 28S large subunit rRNA
DQ200671.1	Symbiodinium sp.	C	clone s60a7_i 28S large subunit rRNA
DQ200672.1	Symbiodinium sp.	C	clone s60a8_j 28S large subunit rRNA
DQ200673.1	Symbiodinium sp.	C	clone s60a9_d 28S large subunit rRNA
DQ200674.1	Symbiodinium sp.	C	clone s60a10_e 28S large subunit rRNA
DQ200675.1	Symbiodinium sp.	C	clone s60a11_e 28S large subunit rRNA
DQ200676.1	Symbiodinium sp.	C	clone s60a12_d 28S large subunit rRNA
DQ200678.1	Symbiodinium sp.	C	clone s60b5_i 28S large subunit rRNA
DQ200679.1	Symbiodinium sp.	C	clone s60b6_d 28S large subunit rRNA
DQ200680.1	Symbiodinium sp.	C	clone s60b10_d 28S large subunit rRNA
DQ200681.1	Symbiodinium sp.	C	clone s60d1_j 28S large subunit rRNA
DQ200682.1	Symbiodinium sp.	C	clone s60d3_j 28S large subunit rRNA
DQ200683.1	Symbiodinium sp.	C	clone s60d10_i 28S large subunit rRNA
DQ200684.1	Symbiodinium sp.	C	clone s60e5_m 28S large subunit rRNA
DQ200685.1	Symbiodinium sp.	C	clone s60e7_c 28S large subunit rRNA
DQ200686.1	Symbiodinium sp.	C	clone s60e8_n 28S large subunit rRNA
DQ200687.1	Symbiodinium sp.	C	clone s60e11_i 28S large subunit rRNA
DQ200688.1	Symbiodinium sp.	C	clone s60f3_o 28S large subunit rRNA
DQ838543.1	Symbiodinium sp.	C	18S rRNA
DQ838544.1	Symbiodinium sp.	C	5.8S rRNA; ITS 2; and 28S rRNA
DQ838548.1	Symbiodinium sp.	C	5.8S rRNA; ITS 2; and 28S rRNA
EF419283.1	Symbiodinium sp.	C	clone 12 18S rRNA
EF419284.1	Symbiodinium sp.	C	clone 31 18S rRNA
EF419285.1	Symbiodinium sp.	C	clone 25 18S rRNA
EF419286.1	Symbiodinium sp.	C	clone 4 18S rRNA
EF419287.1	Symbiodinium sp.	C	clone 27 18S rRNA
EF419288.1	Symbiodinium sp.	C	clone 8 18S rRNA
EF419289.1	Symbiodinium sp.	C	clone 13 18S rRNA
EF419290.1	Symbiodinium sp.	C	clone 14 18S rRNA
EF419291.1	Symbiodinium sp.	C	clone 39 18S rRNA
EF428338.1	Symbiodinium sp.	C	isolate IK-16 5.8S rRNA; ITS 2; and 28S rRNA
EF428339.1	Symbiodinium sp.	C	isolate IK-03 5.8S rRNA; ITS 2; and 28S rRNA
EF428340.1	Symbiodinium sp.	C	isolate IK-02 5.8S rRNA; ITS 2; and 28S rRNA
EF428341.1	Symbiodinium sp.	C	isolate IM-27 5.8S rRNA; ITS 2; and 28S rRNA
EF428342.1	Symbiodinium sp.	C	isolate IK-11 5.8S rRNA; ITS 2; and 28S rRNA
EF428343.1	Symbiodinium sp.	C	isolate IK-15 5.8S rRNA; ITS 2; and 28S rRNA
EF428359.2	Symbiodinium sp.	C	isolate HK-38 23S rRNA; chloroplast
EF428360.2	Symbiodinium sp.	C	isolate HK-37 23S rRNA; chloroplast
EF455496.1	Symbiodinium sp.	C	isolate MvP1 18S rRNA; ITS 1; and 5.8S rRNA
EF455497.1	Symbiodinium sp.	C	isolate TvP2 18S rRNA; ITS 1; and 5.8S rRNA
EF455500.1	Symbiodinium sp.	C	isolate To22 18S rRNA; ITS 1; and 5.8S rRNA
EF455501.1	Symbiodinium sp.	C	isolate To8 18S rRNA; ITS 1; and 5.8S rRNA
EF455503.1	Symbiodinium sp.	C	isolate 02Oahu18 18S rRNA; ITS 1; and 5.8S rRNA
EF455508.1	Symbiodinium sp.	C	isolate MmL1 18S rRNA; ITS 1; and 5.8S rRNA
EF455511.1	Symbiodinium sp.	C	isolate 04Oki127 18S rRNA; ITS 1; and 5.8S rRNA
EF455512.1	Symbiodinium sp.	C	isolate 04Oki003 18S rRNA; ITS 1; and 5.8S rRNA
EF455516.1	Symbiodinium sp.	C	isolate 02Oahu24 18S rRNA; ITS 1; and 5.8S rRNA
EF455517.1	Symbiodinium sp.	C	isolate 02Oahu33 18S rRNA; ITS 1; and 5.8S rRNA
EF455524.1	Symbiodinium sp.	C	isolate Acro1 18S rRNA; ITS 1; and 5.8S rRNA
EF473656.1	Symbiodinium sp.	C	clone KB135_33 5.8S rRNA; ITS 2; and 28S rRNA
EF542834.1	Symbiodinium sp.	C	ITS 2
EF542835.1	Symbiodinium sp.	C	ITS 2
EF542836.1	Symbiodinium sp.	C	ITS 2
EF542837.1	Symbiodinium sp.	C	ITS 2
EF542838.1	Symbiodinium sp.	C	ITS 2
EF542839.1	Symbiodinium sp.	C	ITS 2
EF542844.1	Symbiodinium sp.	C	ITS 2
EF542845.1	Symbiodinium sp.	C	ITS 2
EF565949.1	Symbiodinium sp.	C	clone S2s3 ITS 1; and 5.8S rRNA and ITS 2
EF565950.1	Symbiodinium sp.	C	clone S2s5 ITS 1; and 5.8S rRNA and ITS 2
EF565951.1	Symbiodinium sp.	C	clone S3d14 ITS 1; and 5.8S rRNA and ITS 2
EF565952.1	Symbiodinium sp.	C	clone W10d11 ITS 1; and 5.8S rRNA and ITS 2
EF565953.1	Symbiodinium sp.	C	clone SW3.8d ITS 1; and 5.8S rRNA and ITS 2
EF565954.1	Symbiodinium sp.	C	clone W10d5 ITS 1; and 5.8S rRNA and ITS 2
EF565955.1	Symbiodinium sp.	C	clone S1s6 ITS 1; and 5.8S rRNA and ITS 2
EF565956.1	Symbiodinium sp.	C	clone W5s8 ITS 1; and 5.8S rRNA and ITS 2
EF565957.1	Symbiodinium sp.	C	clone W7s14 ITS 1; and 5.8S rRNA and ITS 2
EF565958.1	Symbiodinium sp.	C	clone S2s6 ITS 1; and 5.8S rRNA and ITS 2
EF565959.1	Symbiodinium sp.	C	clone W6s13 ITS 1; and 5.8S rRNA and ITS 2
EF565960.1	Symbiodinium sp.	C	clone W7s6 ITS 1; and 5.8S rRNA and ITS 2
EF565961.1	Symbiodinium sp.	C	clone W6s11 ITS 1; and 5.8S rRNA and ITS 2
EF565962.1	Symbiodinium sp.	C	clone S2s1 ITS 1; and 5.8S rRNA and ITS 2
EF565963.1	Symbiodinium sp.	C	clone W7s15 ITS 1; and 5.8S rRNA and ITS 2
EF565964.1	Symbiodinium sp.	C	clone W8d13 ITS 1; and 5.8S rRNA and ITS 2
EF565965.1	Symbiodinium sp.	C	clone W6s1 ITS 1; and 5.8S rRNA and ITS 2
EF565966.1	Symbiodinium sp.	C	clone S1s3 ITS 1; and 5.8S rRNA and ITS 2
EF565967.1	Symbiodinium sp.	C	clone W5s ITS 1; and 5.8S rRNA and ITS 2
EF565968.1	Symbiodinium sp.	C	clone S1s2 ITS 1; and 5.8S rRNA and ITS 2
EF565969.1	Symbiodinium sp.	C	clone S1s8 ITS 1; and 5.8S rRNA and ITS 2
EF565970.1	Symbiodinium sp.	C	clone S1s17 ITS 1; and 5.8S rRNA and ITS 2
EF565971.1	Symbiodinium sp.	C	clone W6s4 ITS 1; and 5.8S rRNA and ITS 2
EF565972.1	Symbiodinium sp.	C	clone S2s10 ITS 1; and 5.8S rRNA and ITS 2
EF565973.1	Symbiodinium sp.	C	clone W6s8 ITS 1; and 5.8S rRNA and ITS 2
EF565974.1	Symbiodinium sp.	C	clone W5.6.7s ITS 1; and 5.8S rRNA and ITS 2
EF565975.1	Symbiodinium sp.	C	clone W7s10 ITS 1; and 5.8S rRNA and ITS 2
EF565976.1	Symbiodinium sp.	C	clone W6s7 ITS 1; and 5.8S rRNA and ITS 2
EF565977.1	Symbiodinium sp.	C	clone W6s9 ITS 1; and 5.8S rRNA and ITS 2
EF565978.1	Symbiodinium sp.	C	clone W5s13 ITS 1; and 5.8S rRNA and ITS 2
EF565979.1	Symbiodinium sp.	C	clone W6s3 ITS 1; and 5.8S rRNA and ITS 2
EF565980.1	Symbiodinium sp.	C	clone W5s1 ITS 1; and 5.8S rRNA and ITS 2
EF565981.1	Symbiodinium sp.	C	clone W5s5 ITS 1; and 5.8S rRNA and ITS 2
EF565982.1	Symbiodinium sp.	C	clone S1s19 ITS 1; and 5.8S rRNA and ITS 2
EF565983.1	Symbiodinium sp.	C	clone S2s8 ITS 1; and 5.8S rRNA and ITS 2
EF565984.1	Symbiodinium sp.	C	clone W7s1 ITS 1; and 5.8S rRNA and ITS 2
EF565985.1	Symbiodinium sp.	C	clone S1s13 ITS 1; and 5.8S rRNA and ITS 2
EF565986.1	Symbiodinium sp.	C	clone W6s6 ITS 1; and 5.8S rRNA and ITS 2
EF565987.1	Symbiodinium sp.	C	clone W7s12 ITS 1; and 5.8S rRNA and ITS 2
EF565988.1	Symbiodinium sp.	C	clone W7s3 ITS 1; and 5.8S rRNA and ITS 2
EF565989.1	Symbiodinium sp.	C	clone S4d9 ITS 1; and 5.8S rRNA and ITS 2
EF565990.1	Symbiodinium sp.	C	clone S4d14 ITS 1; and 5.8S rRNA and ITS 2
EF565991.1	Symbiodinium sp.	C	clone SWd ITS 1; and 5.8S rRNA and ITS 2
EF565992.1	Symbiodinium sp.	C	clone S3d9 ITS 1; and 5.8S rRNA and ITS 2
EF565993.1	Symbiodinium sp.	C	clone W10d10 ITS 1; and 5.8S rRNA and ITS 2
EF565994.1	Symbiodinium sp.	C	clone W8d7 ITS 1; and 5.8S rRNA and ITS 2
EF565995.1	Symbiodinium sp.	C	clone W10d4 ITS 1; and 5.8S rRNA and ITS 2
EF565996.1	Symbiodinium sp.	C	clone W10d2 ITS 1; and 5.8S rRNA and ITS 2
EF565997.1	Symbiodinium sp.	C	clone W8d4 ITS 1; and 5.8S rRNA and ITS 2
EF565998.1	Symbiodinium sp.	C	clone W9d5 ITS 1; and 5.8S rRNA and ITS 2
EF565999.1	Symbiodinium sp.	C	clone W10d6 ITS 1; and 5.8S rRNA and ITS 2
EF566000.1	Symbiodinium sp.	C	clone W10d7 ITS 1; and 5.8S rRNA and ITS 2
EF566001.1	Symbiodinium sp.	C	clone W10d13 ITS 1; and 5.8S rRNA and ITS 2
EF566002.1	Symbiodinium sp.	C	clone W10d19 ITS 1; and 5.8S rRNA and ITS 2
EF566003.1	Symbiodinium sp.	C	clone W10d3 ITS 1; and 5.8S rRNA and ITS 2
EF566004.1	Symbiodinium sp.	C	clone W8d8 ITS 1; and 5.8S rRNA and ITS 2
EF566005.1	Symbiodinium sp.	C	clone S3d1 ITS 1; and 5.8S rRNA and ITS 2
EF566006.1	Symbiodinium sp.	C	clone S4d16 ITS 1; and 5.8S rRNA and ITS 2
EF566007.1	Symbiodinium sp.	C	clone S4d18 ITS 1; and 5.8S rRNA and ITS 2
EF566008.1	Symbiodinium sp.	C	clone W10d17 ITS 1; and 5.8S rRNA and ITS 2
EF656433.1	Symbiodinium sp.	C	isolate Acyth.d.C1 5.8S rRNA; ITS 2; and 28S rRNA
EF656434.1	Symbiodinium sp.	C	isolate Acyth.e.C1 5.8S rRNA; ITS 2; and 28S rRNA
EU099793.1	Symbiodinium sp.	C	isolate WA-17 5.8S rRNA; ITS 2; and 28S rRNA
EU099798.1	Symbiodinium sp.	C	isolate WA-126 5.8S rRNA; ITS 2; and 28S rRNA
EU099799.1	Symbiodinium sp.	C	isolate WA-139 5.8S rRNA; ITS 2; and 28S rRNA
EU099800.1	Symbiodinium sp.	C	isolate WA-167a 5.8S rRNA; ITS 2; and 28S rRNA
EU099802.1	Symbiodinium sp.	C	isolate WA-143b 5.8S rRNA; ITS 2; and 28S rRNA
EU099804.1	Symbiodinium sp.	C	isolate WA-155a 5.8S rRNA; ITS 2; and 28S rRNA
EU099814.1	Symbiodinium sp.	C	isolate WA-187b 5.8S rRNA; ITS 2; and 28S rRNA
EU099819.1	Symbiodinium sp.	C	isolate WA-234g 5.8S rRNA; ITS 2; and 28S rRNA
EU099820.1	Symbiodinium sp.	C	isolate WA-234b 5.8S rRNA; ITS 2; and 28S rRNA
EU099831.1	Symbiodinium sp.	C	isolate WA-252a 5.8S rRNA; ITS 2; and 28S rRNA
EU099833.1	Symbiodinium sp.	C	isolate WA-252c 5.8S rRNA; ITS 2; and 28S rRNA
EU099839.1	Symbiodinium sp.	C	isolate WA-945b 5.8S rRNA; ITS 2; and 28S rRNA
EU099843.1	Symbiodinium sp.	C	isolate WA-958 5.8S rRNA; ITS 2; and 28S rRNA
EU333719.1	Symbiodinium sp.	C	isolate RL16 18S rRNA; ITS 1 and 5.8S rRNA; and ITS 2
EU333720.1	Symbiodinium sp.	C	isolate RL18 18S rRNA; ITS 1 and 5.8S rRNA; and ITS 2
EU333728.1	Symbiodinium sp.	C	isolate RLC1 18S rRNA; ITS 1 and 5.8S rRNA; and ITS 2
EU333729.1	Symbiodinium sp.	C	isolate RLE1 18S rRNA; ITS 1 and 5.8S rRNA; and ITS 2
EU333730.1	Symbiodinium sp.	C	isolate RL102 ITS 1; 5.8S rRNA; and ITS 2
EU333732.1	Symbiodinium sp.	C	isolate RL105 18S rRNA; ITS 1 and 5.8S rRNA; and ITS 2
EU333733.1	Symbiodinium sp.	C	isolate RL106 18S rRNA; ITS 1 and 5.8S rRNA; and ITS 2
EU333734.1	Symbiodinium sp.	C	isolate RLX 18S rRNA; ITS 1 and 5.8S rRNA; and ITS 2
EU333736.1	Symbiodinium sp.	C	isolate K4 18S rRNA; ITS 1 and 5.8S rRNA; and ITS 2
EU333737.1	Symbiodinium sp.	C	isolate K5 18S rRNA; ITS 1 and 5.8S rRNA; and ITS 2
EU333738.1	Symbiodinium sp.	C	isolate K6 18S rRNA; ITS 1 and 5.8S rRNA; and ITS 2
EU333739.1	Symbiodinium sp.	C	isolate K8 18S rRNA; ITS 1 and 5.8S rRNA; and ITS 2
EU333741.1	Symbiodinium sp.	C	isolate K12 18S rRNA and ITS 1
EU333742.1	Symbiodinium sp.	C	isolate L4 18S rRNA; ITS 1 and 5.8S rRNA; and ITS 2
EU333743.1	Symbiodinium sp.	C	isolate L5 18S rRNA; ITS 1 and 5.8S rRNA; and ITS 2
EU446108.1	Symbiodinium sp.	C	isolate BDA-109c ITS 2 and 28S rRNA
EU446109.1	Symbiodinium sp.	C	isolate IS-27 ITS 2 and 28S rRNA
EU446111.1	Symbiodinium sp.	C	isolate B-113a ITS 2 and 28S rRNA
EU446112.1	Symbiodinium sp.	C	isolate JA-129 ITS 2 and 28S rRNA
EU446115.1	Symbiodinium sp.	C	isolate JA-175 ITS 2 and 28S rRNA
EU446116.1	Symbiodinium sp.	C	isolate JA-200 ITS 2 and 28S rRNA
EU446117.1	Symbiodinium sp.	C	isolate JA-004 ITS 2 and 28S rRNA
EU446118.1	Symbiodinium sp.	C	isolate JA-548 ITS 2 and 28S rRNA
EU446119.1	Symbiodinium sp.	C	isolate B-117 ITS 2 and 28S rRNA
EU446120.1	Symbiodinium sp.	C	isolate B-122_122104 ITS 2 and 28S rRNA
EU446121.1	Symbiodinium sp.	C	isolate B-204b ITS 2 and 28S rRNA
EU446122.1	Symbiodinium sp.	C	isolate B-56 ITS 2 and 28S rRNA
EU584242.1	Symbiodinium sp.	C	isolate WA-971b2 5.8S rRNA; ITS 2; and 28S rRNA
EU584243.1	Symbiodinium sp.	C	isolate WA-192f 5.8S rRNA; ITS 2; and 28S rRNA
EU584244.1	Symbiodinium sp.	C	isolate WA-129a 5.8S rRNA; ITS 2; and 28S rRNA
EU584245.1	Symbiodinium sp.	C	isolate WA-157f 5.8S rRNA; ITS 2; and 28S rRNA
EU584246.1	Symbiodinium sp.	C	isolate WA-161 5.8S rRNA; ITS 2; and 28S rRNA
EU584247.1	Symbiodinium sp.	C	isolate WA-191b 5.8S rRNA; ITS 2; and 28S rRNA
EU584248.1	Symbiodinium sp.	C	isolate WA-65d 5.8S rRNA; ITS 2; and 28S rRNA
EU584249.1	Symbiodinium sp.	C	isolate WA-85a 5.8S rRNA; ITS 2; and 28S rRNA
EU584250.1	Symbiodinium sp.	C	isolate WA-920b 5.8S rRNA; ITS 2; and 28S rRNA
EU584251.1	Symbiodinium sp.	C	isolate WA-971a 5.8S rRNA; ITS 2; and 28S rRNA
EU807998.1	Symbiodinium sp.	C	5.8S rRNA; ITS 2; and 28S rRNA
FJ223900.1	Symbiodinium sp.	C	clone J24 ITS 2
FJ223902.1	Symbiodinium sp.	C	clone L24 ITS 2
FJ223903.1	Symbiodinium sp.	C	clone L22 ITS 2
FJ223909.1	Symbiodinium sp.	C	clone J12 ITS 2
FJ223910.1	Symbiodinium sp.	C	clone H18 ITS 2
FJ223912.1	Symbiodinium sp.	C	clone H14 ITS 2
FJ223913.1	Symbiodinium sp.	C	clone F9 ITS 2
FJ223916.1	Symbiodinium sp.	C	clone F3 ITS 2
FJ223919.1	Symbiodinium sp.	C	clone D19 ITS 2
FJ223920.1	Symbiodinium sp.	C	clone D17 ITS 2
FJ223924.1	Symbiodinium sp.	C	clone D7 ITS 2
FJ223927.1	Symbiodinium sp.	C	clone B21 ITS 2
FJ223930.1	Symbiodinium sp.	C	clone B13 ITS 2
FJ223931.1	Symbiodinium sp.	C	clone B9 ITS 2
FJ223932.1	Symbiodinium sp.	C	clone B7 ITS 2
FJ223934.1	Symbiodinium sp.	C	clone B3 ITS 2
FJ223935.1	Symbiodinium sp.	C	clone J23 ITS 2
FJ223936.1	Symbiodinium sp.	C	clone J21 ITS 2
FJ223938.1	Symbiodinium sp.	C	clone J17 ITS 2
FJ223939.1	Symbiodinium sp.	C	clone J15 ITS 2
FJ223941.1	Symbiodinium sp.	C	clone J9 ITS 2
FJ223948.1	Symbiodinium sp.	C	clone H17 ITS 2
FJ223949.1	Symbiodinium sp.	C	clone H15 ITS 2
FJ223950.1	Symbiodinium sp.	C	clone H13 ITS 2
FJ223953.1	Symbiodinium sp.	C	clone H5 ITS 2
FJ223958.1	Symbiodinium sp.	C	clone F17 ITS 2
FJ223959.1	Symbiodinium sp.	C	clone F13 ITS 2
FJ223968.1	Symbiodinium sp.	C	clone P5 ITS 2
FJ223989.1	Symbiodinium sp.	C	clone E11 ITS 2
FJ223992.1	Symbiodinium sp.	C	clone E5 ITS 2
FJ223994.1	Symbiodinium sp.	C	clone E1 ITS 2
FJ223995.1	Symbiodinium sp.	C	clone C23 ITS 2
FJ223996.1	Symbiodinium sp.	C	clone C21 ITS 2
FJ224000.1	Symbiodinium sp.	C	clone C13 ITS 2
FJ224003.1	Symbiodinium sp.	C	clone C7 ITS 2
FJ224008.1	Symbiodinium sp.	C	clone A21 ITS 2
FJ224010.1	Symbiodinium sp.	C	clone A17 ITS 2
FJ224013.1	Symbiodinium sp.	C	clone A11 ITS 2
FJ224015.1	Symbiodinium sp.	C	clone A5 ITS 2
FJ224019.1	Symbiodinium sp.	C	clone I20 ITS 2
FJ224020.1	Symbiodinium sp.	C	clone I23 ITS 2
FJ224021.1	Symbiodinium sp.	C	clone I21 ITS 2
FJ224022.1	Symbiodinium sp.	C	clone I19 ITS 2
FJ224023.1	Symbiodinium sp.	C	clone I17 ITS 2
FJ224026.1	Symbiodinium sp.	C	clone I12 ITS 2
FJ224031.1	Symbiodinium sp.	C	clone I7 ITS 2
FJ224032.1	Symbiodinium sp.	C	clone I5 ITS 2
FJ224033.1	Symbiodinium sp.	C	clone G22 ITS 2
FJ224034.1	Symbiodinium sp.	C	clone G20 ITS 2
FJ224035.1	Symbiodinium sp.	C	clone I3 ITS 2
FJ224036.1	Symbiodinium sp.	C	clone I1 ITS 2
FJ224037.1	Symbiodinium sp.	C	clone G23 ITS 2
FJ224038.1	Symbiodinium sp.	C	clone G21 ITS 2
FJ224040.1	Symbiodinium sp.	C	clone G18 ITS 2
FJ224041.1	Symbiodinium sp.	C	clone G16 ITS 2
FJ224042.1	Symbiodinium sp.	C	clone G14 ITS 2
FJ224044.1	Symbiodinium sp.	C	clone G15 ITS 2
FJ224045.1	Symbiodinium sp.	C	clone G13 ITS 2
FJ224046.1	Symbiodinium sp.	C	clone G11 ITS 2
FJ224053.1	Symbiodinium sp.	C	clone G3 ITS 2
FJ224056.1	Symbiodinium sp.	C	clone E22 ITS 2
FJ224058.1	Symbiodinium sp.	C	clone E18 ITS 2
FJ224059.1	Symbiodinium sp.	C	clone E21 ITS 2
FJ224062.1	Symbiodinium sp.	C	clone E15 ITS 2
FJ224067.1	Symbiodinium sp.	C	clone O5 ITS 2
FJ390887.1	Symbiodinium sp.	C	ex Stylophora pistillata clone 30E 5.8S rRNA; ITS 2; and 28S rRNA
FJ390889.1	Symbiodinium sp.	C	ex Stylophora pistillata clone 20_9 5.8S rRNA; and ITS 2 and 28S rRNA
FJ390892.1	Symbiodinium sp.	C	ex Stylophora pistillata clone 25_28 5.8S rRNA; and ITS 2 and 28S rRNA
FJ626955.1	Symbiodinium sp.	C	isolate 7 large subunit rRNA
FJ626956.1	Symbiodinium sp.	C	isolate 6 large subunit rRNA
FJ626957.1	Symbiodinium sp.	C	isolate Mp large subunit rRNA
FJ851403.1	Symbiodinium sp.	C	strain Dc68 28S rRNA
FJ851404.1	Symbiodinium sp.	C	strain Dc88 28S rRNA
FJ851405.1	Symbiodinium sp.	C	strain Dc4 28S rRNA
FJ851406.1	Symbiodinium sp.	C	strain Dc82 28S rRNA
FJ851408.1	Symbiodinium sp.	C	strain Dc2 28S rRNA
FJ851409.1	Symbiodinium sp.	C	strain Dc8 28S rRNA
FJ851410.1	Symbiodinium sp.	C	strain Dc27 28S rRNA
FJ851411.1	Symbiodinium sp.	C	strain Dc15 28S rRNA
FJ851413.1	Symbiodinium sp.	C	strain Dc1 28S rRNA
FJ851414.1	Symbiodinium sp.	C	strain Dc30 28S rRNA
FJ851415.1	Symbiodinium sp.	C	strain Dc21 28S rRNA
FJ851416.1	Symbiodinium sp.	C	strain Dc25 28S rRNA
FJ851417.1	Symbiodinium sp.	C	strain Dc60 28S rRNA
FJ851420.1	Symbiodinium sp.	C	strain Dc72 28S rRNA
FJ851421.1	Symbiodinium sp.	C	strain Dc58 28S rRNA
FM164879.1	Symbiodinium sp.	C	partial 28S rRNA gene, isolate TsqJ01
FM164880.1	Symbiodinium sp.	C	partial 28S rRNA gene, isolate TsqJ02
FM164881.1	Symbiodinium sp.	C	partial 28S rRNA gene, isolate TsqJ03
FM164883.1	Symbiodinium sp.	C	partial 28S rRNA gene, isolate TsqJ05
FM877443.2	Symbiodinium	C	chloroplast partial 23S rRNA gene, isolate 5470X from clade C-e1
FM877461.2	Symbiodinium	C	chloroplast partial 23S rRNA gene, isolate 5494X from clade C-e3
GQ370613.1	Symbiodinium sp.	C	isolate chvC13 23S rRNA; chloroplast
GQ984236.1	Symbiodinium sp.	C	isolate EGK15-4 28S rRNA
GQ984237.1	Symbiodinium sp.	C	isolate EGK19-2 28S rRNA
GQ984239.1	Symbiodinium sp.	C	isolate SAK3-2 28S rRNA
GQ984240.1	Symbiodinium sp.	C	isolate SAK3-3 28S rRNA
GQ984241.1	Symbiodinium sp.	C	isolate EGI37-1 28S rRNA
GQ984242.1	Symbiodinium sp.	C	isolate EGGI37-2 28S rRNA
GQ984243.1	Symbiodinium sp.	C	isolate SAK1-3 28S rRNA
GQ984244.1	Symbiodinium sp.	C	isolate SAK1-4 28S rRNA
GQ984245.1	Symbiodinium sp.	C	isolate SAK1-2 28S rRNA
GQ984246.1	Symbiodinium sp.	C	isolate EGK19-1 28S rRNA
GQ984247.1	Symbiodinium sp.	C	isolate SAK2-3 28S rRNA
GQ984248.1	Symbiodinium sp.	C	isolate SAK2-4 28S rRNA
GQ984250.1	Symbiodinium sp.	C	isolate EGI37-3 28S rRNA
GQ984251.1	Symbiodinium sp.	C	isolate EAK46-1 28S rRNA
GQ984252.1	Symbiodinium sp.	C	isolate EAK47-1 28S rRNA
GQ984253.1	Symbiodinium sp.	C	isolate EAK46-2 28S rRNA
GQ984254.1	Symbiodinium sp.	C	isolate EspPH58k-1 28S rRNA
GQ984256.1	Symbiodinium sp.	C	isolate IP734-1 28S rRNA
GQ984257.1	Symbiodinium sp.	C	isolate EspPH58k-2 28S rRNA
GQ984258.1	Symbiodinium sp.	C	isolate EspPH58k-3 28S rRNA
GQ984274.1	Symbiodinium sp.	C	isolate IP1-1-2 28S rRNA
GQ984276.1	Symbiodinium sp.	C	isolate EAK50-3 28S rRNA
GQ984277.1	Symbiodinium sp.	C	isolate 1 28S rRNA
GQ984278.1	Symbiodinium sp.	C	isolate EGGI23-1 28S rRNA
GQ984279.1	Symbiodinium sp.	C	isolate EGK2-1 28S rRNA
GQ984280.1	Symbiodinium sp.	C	isolate EGK2-2 28S rRNA
GQ984281.1	Symbiodinium sp.	C	isolate EGK2-3 28S rRNA
GQ984283.1	Symbiodinium sp.	C	isolate EAK50-4 28S rRNA
GQ984284.1	Symbiodinium sp.	C	isolate EGGI31-1 28S rRNA
GQ984285.1	Symbiodinium sp.	C	isolate EGGI31-3 28S rRNA
GQ984286.1	Symbiodinium sp.	C	isolate EGGI31-4 28S rRNA
GQ984287.1	Symbiodinium sp.	C	isolate EGGI23-3 28S rRNA
GQ984288.1	Symbiodinium sp.	C	isolate EGK15-1 28S rRNA
GQ984289.1	Symbiodinium sp.	C	isolate EGK15-2 28S rRNA
HM032149.1	Symbiodinium sp.	C	isolate SY0303 23S rRNA; chloroplast
HM032150.1	Symbiodinium sp.	C	isolate SY0504 23S rRNA; chloroplast
HM032151.1	Symbiodinium sp.	C	isolate BJ0711 23S rRNA; chloroplast
HM032152.1	Symbiodinium sp.	C	isolate XSZ0417 23S rRNA; chloroplast
HM032153.1	Symbiodinium sp.	C	isolate BJ0209 23S rRNA; chloroplast
HM032154.1	Symbiodinium sp.	C	isolate SY0902 23S rRNA; chloroplast
HM032155.1	Symbiodinium sp.	C	isolate SY0502 23S rRNA; chloroplast
HM032156.1	Symbiodinium sp.	C	isolate BJ0104 23S rRNA; chloroplast
HM032157.1	Symbiodinium sp.	C	isolate BJ0306 23S rRNA; chloroplast
HM032158.1	Symbiodinium sp.	C	isolate BJ0603 23S rRNA; chloroplast
HM032159.1	Symbiodinium sp.	C	isolate SY0118 23S rRNA; chloroplast
HM032161.1	Symbiodinium sp.	C	isolate SY1210 23S rRNA; chloroplast
HM032162.1	Symbiodinium sp.	C	isolate BJ0404 23S rRNA; chloroplast
HM032163.1	Symbiodinium sp.	C	isolate BJ0113 23S rRNA; chloroplast
HM034766.1	Symbiodinium sp.	C	isolate SY1005 23S rRNA; chloroplast
HM034767.1	Symbiodinium sp.	C	isolate SY1002 23S rRNA; chloroplast
HM034768.1	Symbiodinium sp.	C	isolate SY0317 23S rRNA; chloroplast
HM034769.1	Symbiodinium sp.	C	isolate SY0318 23S rRNA; chloroplast
HM130502.1	Symbiodinium sp.	C	isolate 273f 5.8S rRNA; ITS 2; and 28S rRNA
HM130503.1	Symbiodinium sp.	C	isolate 267f 5.8S rRNA; ITS 2; and 28S rRNA
HM210717.1	Symbiodinium sp.	C	isolate C1bb 18S rRNA; ITS 1; and 5.8S rRNA
HM210718.1	Symbiodinium sp.	C	isolate C111 18S rRNA; ITS 1; and 5.8S rRNA
HM210719.1	Symbiodinium sp.	C	isolate C117 18S rRNA; ITS 1; and 5.8S rRNA
HM210720.1	Symbiodinium sp.	C	isolate C117_codominant 18S rRNA; ITS 1; and 5.8S rRNA
HM210721.1	Symbiodinium sp.	C	isolate C100 18S rRNA; ITS 1; and 5.8S rRNA
HM210723.1	Symbiodinium sp.	C	isolate C103codominant 18S rRNA; ITS 1; and 5.8S rRNA
HM210724.1	Symbiodinium sp.	C	isolate C118 18S rRNA; ITS 1; and 5.8S rRNA
HM210725.1	Symbiodinium sp.	C	isolate C102 18S rRNA; ITS 1; and 5.8S rRNA
HM210726.1	Symbiodinium sp.	C	isolate C3w 18S rRNA; ITS 1; and 5.8S rRNA
HM222429.1	Symbiodinium sp.	C	isolate C1z 5.8S rRNA; ITS 2; and 28S rRNA
HM222430.1	Symbiodinium sp.	C	isolate C1bb 5.8S rRNA; ITS 2; and 28S rRNA
HM222431.1	Symbiodinium sp.	C	isolate C3gg 5.8S rRNA; ITS 2; and 28S rRNA
HM222432.1	Symbiodinium sp.	C	isolate C3hh 5.8S rRNA; ITS 2; and 28S rRNA
HM222433.1	Symbiodinium sp.	C	isolate C100 5.8S rRNA; ITS 2; and 28S rRNA
HM222434.1	Symbiodinium sp.	C	isolate C102 5.8S rRNA; ITS 2; and 28S rRNA
HM222435.1	Symbiodinium sp.	C	isolate C103 5.8S rRNA; ITS 2; and 28S rRNA
HM222437.1	Symbiodinium sp.	C	isolate C108 5.8S rRNA; ITS 2; and 28S rRNA
HM222438.1	Symbiodinium sp.	C	isolate C111 5.8S rRNA; ITS 2; and 28S rRNA
HM222439.1	Symbiodinium sp.	C	isolate C117 5.8S rRNA; ITS 2; and 28S rRNA
HM222440.1	Symbiodinium sp.	C	isolate C118 5.8S rRNA; ITS 2; and 28S rRNA
HQ328056.1	Symbiodinium sp.	C	isolate C127 5.8S rRNA; ITS 2; and 28S rRNA
HQ631382.1	Symbiodinium sp.	C	23S rRNA; chloroplast
HQ631384.1	Symbiodinium sp.	C	C 23S rRNA; chloroplast
HQ631385.1	Symbiodinium sp.	C	C 23S rRNA; chloroplast
HQ631387.1	Symbiodinium sp.	C	18S rRNA; ITS 1; and 5.8S rRNA
HQ631388.1	Symbiodinium sp.	C	18S rRNA; ITS 1; and 5.8S rRNA
HQ832739.1	Symbiodinium sp.	C	isolate SY16 23S rRNA; chloroplast
JF419766.1	Symbiodinium sp.	C	isolate 1137 5.8S rRNA and ITS 2
JF419776.1	Symbiodinium sp.	C	isolate 1163 5.8S rRNA and ITS 2
JF419777.1	Symbiodinium sp.	C	isolate 1152 5.8S rRNA and ITS 2
JF419780.1	Symbiodinium sp.	C	isolate 1158 5.8S rRNA and ITS 2
JN106180.1	Symbiodinium sp.	C	isolate k4 28S rRNA
JN106181.1	Symbiodinium sp.	C	isolate k5 28S rRNA
JN711477.1	Symbiodinium sp.	C	isolate BH16 ITS 1; 5.8S rRNA; and ITS 2
JN711479.1	Symbiodinium sp.	C	isolate BH18 ITS 1; 5.8S rRNA; and ITS 2
JN711480.1	Symbiodinium sp.	C	isolate BH19 ITS 1; 5.8S rRNA; and ITS 2
JN711482.1	Symbiodinium sp.	C	isolate BH21 ITS 1; 5.8S rRNA; and ITS 2
JN711483.1	Symbiodinium sp.	C	isolate BH23 ITS 1; 5.8S rRNA; and ITS 2
JN711486.1	Symbiodinium sp.	C	isolate BH26 ITS 1; 5.8S rRNA; and ITS 2
JN711487.1	Symbiodinium sp.	C	isolate BH27 ITS 1; 5.8S rRNA; and ITS 2
JN711488.1	Symbiodinium sp.	C	isolate BH28 ITS 1; 5.8S rRNA; and ITS 2
JN711489.1	Symbiodinium sp.	C	isolate BH29 ITS 1; 5.8S rRNA; and ITS 2
JN711490.1	Symbiodinium sp.	C	isolate BH30 ITS 1; 5.8S rRNA; and ITS 2
JN711491.1	Symbiodinium sp.	C	isolate BH32 ITS 1; 5.8S rRNA; and ITS 2
JN711493.1	Symbiodinium sp.	C	isolate BH34 ITS 1; 5.8S rRNA; and ITS 2
JN711494.1	Symbiodinium sp.	C	isolate BH35 ITS 1; 5.8S rRNA; and ITS 2
JN711495.1	Symbiodinium sp.	C	isolate BH36 ITS 1; 5.8S rRNA; and ITS 2
JN711496.1	Symbiodinium sp.	C	isolate BH37 ITS 1; 5.8S rRNA; and ITS 2
JN711497.1	Symbiodinium sp.	C	isolate BH38 ITS 1; 5.8S rRNA; and ITS 2
JN711498.1	Symbiodinium sp.	C	isolate BH39 ITS 1; 5.8S rRNA; and ITS 2
JQ516033.1	Symbiodinium sp.	C	clone 0307_ZDT3_46 18S rRNA and ITS 1
JX048681.1	Symbiodinium sp.	C	clone 9.13 5.8S rRNA; ITS 2; and 28S rRNA
JX394102.1	Symbiodinium sp.	C	clone Cf9pe9 5.8S rRNA; ITS 2; and 28S rRNA
JX394103.1	Symbiodinium sp.	C	clone Mf7a9 5.8S rRNA; ITS 2; and 28S rRNA
JX394104.1	Symbiodinium sp.	C	clone Cf9.e1 5.8S rRNA; ITS 2; and 28S rRNA
JX394105.1	Symbiodinium sp.	C	clone Mf9pf7 5.8S rRNA; ITS 2; and 28S rRNA
JX394106.1	Symbiodinium sp.	C	clone CF9pe7 5.8S rRNA; ITS 2; and 28S rRNA
JX394107.1	Symbiodinium sp.	C	clone Cf7b2 5.8S rRNA; ITS 2; and 28S rRNA
JX394108.1	Symbiodinium sp.	C	clone Cf9a2 5.8S rRNA; ITS 2; and 28S rRNA
JX394109.1	Symbiodinium sp.	C	clone Mf7a8 5.8S rRNA; ITS 2; and 28S rRNA
JX394110.1	Symbiodinium sp.	C	clone Cf9pe5 5.8S rRNA; ITS 2; and 28S rRNA
JX394111.1	Symbiodinium sp.	C	clone Mf7pb5 5.8S rRNA; ITS 2; and 28S rRNA
JX394112.1	Symbiodinium sp.	C	clone Cf9.d10 5.8S rRNA; ITS 2; and 28S rRNA
JX394113.1	Symbiodinium sp.	C	clone Cf7.d4 5.8S rRNA; ITS 2; and 28S rRNA
JX394114.1	Symbiodinium sp.	C	clone C15.30 5.8S rRNA; ITS 2; and 28S rRNA
JX394115.1	Symbiodinium sp.	C	clone Cf9p.b12 5.8S rRNA; ITS 2; and 28S rRNA
JX394116.1	Symbiodinium sp.	C	clone Mf4pb10 5.8S rRNA; ITS 2; and 28S rRNA
JX394117.1	Symbiodinium sp.	C	clone Cf7pd9 5.8S rRNA; ITS 2; and 28S rRNA
JX394118.1	Symbiodinium sp.	C	clone Mf8pe9 5.8S rRNA; ITS 2; and 28S rRNA
JX394119.1	Symbiodinium sp.	C	clone Cf7.c12 5.8S rRNA; ITS 2; and 28S rRNA
JX394120.1	Symbiodinium sp.	C	clone Cf7b5 5.8S rRNA; ITS 2; and 28S rRNA
JX394121.1	Symbiodinium sp.	C	clone Mf4f5 5.8S rRNA; ITS 2; and 28S rRNA
JX394122.1	Symbiodinium sp.	C	clone Cf9p.b10 5.8S rRNA; ITS 2; and 28S rRNA
JX394124.1	Symbiodinium sp.	C	clone Cf4pc5 5.8S rRNA; ITS 2; and 28S rRNA
JX394125.1	Symbiodinium sp.	C	clone Mf7pd8 5.8S rRNA; ITS 2; and 28S rRNA
JX394126.1	Symbiodinium sp.	C	clone Cf4pc10 5.8S rRNA; ITS 2; and 28S rRNA
JX394127.1	Symbiodinium sp.	C	clone Mf9pf9 5.8S rRNA; ITS 2; and 28S rRNA
JX394128.1	Symbiodinium sp.	C	clone Mf5pd3 5.8S rRNA; ITS 2; and 28S rRNA
JX394129.1	Symbiodinium sp.	C	clone Mf9b7 5.8S rRNA; ITS 2; and 28S rRNA
JX394130.1	Symbiodinium sp.	C	clone Cf7p.a15 5.8S rRNA; ITS 2; and 28S rRNA
JX394131.1	Symbiodinium sp.	C	clone Cf4pc6 5.8S rRNA; ITS 2; and 28S rRNA
JX394132.1	Symbiodinium sp.	C	clone Mf5g3 5.8S rRNA; ITS 2; and 28S rRNA
JX394133.1	Symbiodinium sp.	C	clone Mf9pf5 5.8S rRNA; ITS 2; and 28S rRNA
JX394134.1	Symbiodinium sp.	C	clone Mf7h2 5.8S rRNA; ITS 2; and 28S rRNA
JX394135.1	Symbiodinium sp.	C	clone Mf8pe8 5.8S rRNA; ITS 2; and 28S rRNA
JX394136.1	Symbiodinium sp.	C	clone Mf8a10 5.8S rRNA; ITS 2; and 28S rRNA
JX394137.1	Symbiodinium sp.	C	clone Cf8b8 5.8S rRNA; ITS 2; and 28S rRNA
JX394138.1	Symbiodinium sp.	C	clone Mf8a4 5.8S rRNA; ITS 2; and 28S rRNA
JX394139.1	Symbiodinium sp.	C	clone Cf7b6 5.8S rRNA; ITS 2; and 28S rRNA
JX394140.1	Symbiodinium sp.	C	clone Mf5f12 5.8S rRNA; ITS 2; and 28S rRNA
JX394141.1	Symbiodinium sp.	C	clone Mf4pc1 5.8S rRNA; ITS 2; and 28S rRNA
JX394142.1	Symbiodinium sp.	C	clone Mf8a8 5.8S rRNA; ITS 2; and 28S rRNA
JX394143.1	Symbiodinium sp.	C	clone Cf8.d10 5.8S rRNA; ITS 2; and 28S rRNA
JX394144.1	Symbiodinium sp.	C	clone Mf4f7 5.8S rRNA; ITS 2; and 28S rRNA
JX394145.1	Symbiodinium sp.	C	clone Mf4pb12 5.8S rRNA; ITS 2; and 28S rRNA
JX394146.1	Symbiodinium sp.	C	clone Cf8b9 5.8S rRNA; ITS 2; and 28S rRNA
JX394147.1	Symbiodinium sp.	C	clone Mf5f11 5.8S rRNA; ITS 2; and 28S rRNA
JX394148.1	Symbiodinium sp.	C	clone Mf5pc11 5.8S rRNA; ITS 2; and 28S rRNA
JX394149.1	Symbiodinium sp.	C	clone Cf5pd2 5.8S rRNA; ITS 2; and 28S rRNA
JX394150.1	Symbiodinium sp.	C	clone Cf5p.a10 5.8S rRNA; ITS 2; and 28S rRNA
JX394151.1	Symbiodinium sp.	C	clone a6.seq 5.8S rRNA; ITS 2; and 28S rRNA
JX394152.1	Symbiodinium sp.	C	clone Cf9pe6 5.8S rRNA; ITS 2; and 28S rRNA
JX394154.1	Symbiodinium sp.	C	clone Mf7pe2 5.8S rRNA; ITS 2; and 28S rRNA
JX394155.1	Symbiodinium sp.	C	clone Cf9a1 5.8S rRNA; ITS 2; and 28S rRNA
JX394156.1	Symbiodinium sp.	C	clone Mf9pf2 5.8S rRNA; ITS 2; and 28S rRNA
JX394157.1	Symbiodinium sp.	C	clone Cf8pe2 5.8S rRNA; ITS 2; and 28S rRNA
JX394158.1	Symbiodinium sp.	C	clone Cf9c2 5.8S rRNA; ITS 2; and 28S rRNA
JX394159.1	Symbiodinium sp.	C	clone Mf9b5 5.8S rRNA; ITS 2; and 28S rRNA
JX394160.1	Symbiodinium sp.	C	clone Mf7pd11 5.8S rRNA; ITS 2; and 28S rRNA
JX394161.1	Symbiodinium sp.	C	clone Mf7pb7 5.8S rRNA; ITS 2; and 28S rRNA
JX394162.1	Symbiodinium sp.	C	clone Cf8.d7 5.8S rRNA; ITS 2; and 28S rRNA
JX394163.1	Symbiodinium sp.	C	clone Mf7pe1 5.8S rRNA; ITS 2; and 28S rRNA
JX394164.1	Symbiodinium sp.	C	clone Mf5g5 5.8S rRNA; ITS 2; and 28S rRNA
JX394165.1	Symbiodinium sp.	C	clone Mf9b8 5.8S rRNA; ITS 2; and 28S rRNA
JX394166.1	Symbiodinium sp.	C	clone Cf9.d12 5.8S rRNA; ITS 2; and 28S rRNA
JX394167.1	Symbiodinium sp.	C	clone Mf9b3 5.8S rRNA; ITS 2; and 28S rRNA
JX394168.1	Symbiodinium sp.	C	clone Cf9pe4 5.8S rRNA; ITS 2; and 28S rRNA
JX394169.1	Symbiodinium sp.	C	clone Mf9pf1 5.8S rRNA; ITS 2; and 28S rRNA
JX394170.1	Symbiodinium sp.	C	clone Cf8.d6 5.8S rRNA; ITS 2; and 28S rRNA
JX434261.1	Symbiodinium sp.	C	isolate Sty.gue_TNS31 clone 2 ITS 1; 5.8S rRNA; and ITS 2
JX434262.1	Symbiodinium sp.	C	isolate Sty.gue_TNS31 clone 3 ITS 1; 5.8S rRNA; and ITS 2
JX434264.1	Symbiodinium sp.	C	isolate Aca190 ITS 1; 5.8S rRNA; and ITS 2
JX434266.1	Symbiodinium sp.	C	isolate Acr.hya_52022 ITS 1; 5.8S rRNA; and ITS 2
JX434269.1	Symbiodinium sp.	C	isolate Acr01 ITS 1; 5.8S rRNA; and ITS 2
JX434270.1	Symbiodinium sp.	C	isolate Acr.hya_TNS9 clone 1 ITS 1; 5.8S rRNA; and ITS 2
JX434271.1	Symbiodinium sp.	C	isolate Acr.hya_TNS9 clone 2 ITS 1; 5.8S rRNA; and ITS 2
JX434272.1	Symbiodinium sp.	C	isolate Acr.hya_TNS9 clone 3 ITS 1; 5.8S rRNA; and ITS 2
JX434273.1	Symbiodinium sp.	C	isolate Acr.hya_TNS11 clone 1 ITS 1; 5.8S rRNA; and ITS 2
JX434274.1	Symbiodinium sp.	C	isolate Acr.hya_92014 clone 1 ITS 1; 5.8S rRNA; and ITS 2
JX434275.1	Symbiodinium sp.	C	isolate Acr.hya_92014 clone 2 ITS 1; 5.8S rRNA; and ITS 2
JX434279.1	Symbiodinium sp.	C	isolate Acr.jap_70407 ITS 1; 5.8S rRNA; and ITS 2
JX434280.1	Symbiodinium sp.	C	isolate Acr.mur_70413 clone 1 ITS 1; 5.8S rRNA; and ITS 2
JX434283.1	Symbiodinium sp.	C	isolate Acr.pru_22845 clone 2 ITS 1; 5.8S rRNA; and ITS 2
JX434286.1	Symbiodinium sp.	C	isolate Cc120708 ITS 1; 5.8S rRNA; and ITS 2
JX434288.1	Symbiodinium sp.	C	isolate Cyp.cha_72609 clone 2 ITS 1; 5.8S rRNA; and ITS 2
JX434289.1	Symbiodinium sp.	C	isolate Cyp.cha_72609 clone 3 ITS 1; 5.8S rRNA; and ITS 2
JX434290.1	Symbiodinium sp.	C	isolate Cs52001 ITS 1; 5.8S rRNA; and ITS 2
JX434291.1	Symbiodinium sp.	C	isolate Cs72602 ITS 1; 5.8S rRNA; and ITS 2
JX434292.1	Symbiodinium sp.	C	isolate Cyp.ser_72608 clone 1 ITS 1; 5.8S rRNA; and ITS 2
JX434294.1	Symbiodinium sp.	C	isolate Cyp.ser_72608 clone 3 ITS 1; 5.8S rRNA; and ITS 2
JX434296.1	Symbiodinium sp.	C	isolate Ech.asp_61702 clone 1 ITS 1; 5.8S rRNA; and ITS 2
JX434297.1	Symbiodinium sp.	C	isolate Ech.asp_61702 clone 3 ITS 1; 5.8S rRNA; and ITS 2
JX434299.1	Symbiodinium sp.	C	isolate Ech.asp_61703 clone 11 ITS 1; 5.8S rRNA; and ITS 2
JX434301.1	Symbiodinium sp.	C	isolate Ech.asp_61703 clone 13 ITS 1; 5.8S rRNA; and ITS 2
JX434303.1	Symbiodinium sp.	C	isolate Ech.asp_61703 clone 15 ITS 1; 5.8S rRNA; and ITS 2
JX434304.1	Symbiodinium sp.	C	isolate Ech.asp_61704 clone 1 ITS 1; 5.8S rRNA; and ITS 2
JX434307.1	Symbiodinium sp.	C	isolate Ech.asp_120726 clone 3 ITS 1; 5.8S rRNA; and ITS 2
JX434312.1	Symbiodinium sp.	C	isolate Fav.pen_22811 clone 1 ITS 1; 5.8S rRNA; and ITS 2
JX434315.1	Symbiodinium sp.	C	isolate Gon.asp_120719 clone 1 ITS 1; 5.8S rRNA; and ITS 2
JX434316.1	Symbiodinium sp.	C	isolate Gon.asp_120719 clone 3 ITS 1; 5.8S rRNA; and ITS 2
JX434320.1	Symbiodinium sp.	C	isolate Lep.pru_70411 clone 1 ITS 1; 5.8S rRNA; and ITS 2
JX434321.1	Symbiodinium sp.	C	isolate Lep.pru_70411 clone 2 ITS 1; 5.8S rRNA; and ITS 2
JX434322.1	Symbiodinium sp.	C	isolate Lep.pru_70411 clone 3 ITS 1; 5.8S rRNA; and ITS 2
JX434323.1	Symbiodinium sp.	C	isolate Mon.val_120721 clone 1 ITS 1; 5.8S rRNA; and ITS 2
JX434324.1	Symbiodinium sp.	C	isolate Mon.val_120721 clone 2 ITS 1; 5.8S rRNA; and ITS 2
JX434325.1	Symbiodinium sp.	C	isolate Mon.val_120721 clone 3 ITS 1; 5.8S rRNA; and ITS 2
JX434326.1	Symbiodinium sp.	C	isolate Mon.val_62908 clone 2 ITS 1; 5.8S rRNA; and ITS 2
JX434327.1	Symbiodinium sp.	C	isolate Mon.val_62908 clone 3 ITS 1; 5.8S rRNA; and ITS 2
JX434328.1	Symbiodinium sp.	C	isolate Mon.val_80720 clone 1 ITS 1; 5.8S rRNA; and ITS 2
JX434329.1	Symbiodinium sp.	C	isolate Mon.val_80720 clone 2 ITS 1; 5.8S rRNA; and ITS 2
JX434330.1	Symbiodinium sp.	C	isolate Pav.dec_120711 clone 1 ITS 1; 5.8S rRNA; and ITS 2
JX434334.1	Symbiodinium sp.	C	isolate Pla.c_120705 ITS 1; 5.8S rRNA; and ITS 2
JX434335.1	Symbiodinium sp.	C	isolate Pla.c_120725 ITS 1; 5.8S rRNA; and ITS 2
JX434338.1	Symbiodinium sp.	C	isolate Ple.ver_22809 clone 5 ITS 1; 5.8S rRNA; and ITS 2
JX434339.1	Symbiodinium sp.	C	isolate Ple.ver_22847 clone 7 ITS 1; 5.8S rRNA; and ITS 2
JX434340.1	Symbiodinium sp.	C	isolate Ple.ver_72610 clone 1 ITS 1; 5.8S rRNA; and ITS 2
JX434341.1	Symbiodinium sp.	C	isolate Ple.ver_72610 clone 2 ITS 1; 5.8S rRNA; and ITS 2
JX434342.1	Symbiodinium sp.	C	isolate Ple.ver_72610 clone 4 ITS 1; 5.8S rRNA; and ITS 2
JX434346.1	Symbiodinium sp.	C	isolate Poc.dam_52013 ITS 1; 5.8S rRNA; and ITS 2
JX434347.1	Symbiodinium sp.	C	isolate Poc.dam_43002 clone 2 ITS 1; 5.8S rRNA; and ITS 2
JX434348.1	Symbiodinium sp.	C	isolate Poc.dam_43002 clone 3 ITS 1; 5.8S rRNA; and ITS 2
JX434349.1	Symbiodinium sp.	C	isolate Poc01 ITS 1; 5.8S rRNA; and ITS 2
JX434351.1	Symbiodinium sp.	C	isolate Poc.dam_TNS26 clone 2 ITS 1; 5.8S rRNA; and ITS 2
JX434352.1	Symbiodinium sp.	C	isolate Poc.dam_TNS26 clone 3 ITS 1; 5.8S rRNA; and ITS 2
JX434353.1	Symbiodinium sp.	C	isolate Poc.dam_22002 clone 1 ITS 1; 5.8S rRNA; and ITS 2
JX434354.1	Symbiodinium sp.	C	isolate Poc.dam_22006 clone 1 ITS 1; 5.8S rRNA; and ITS 2
JX434355.1	Symbiodinium sp.	C	isolate Poc.dam_92001 clone 4 ITS 1; 5.8S rRNA; and ITS 2
JX434356.1	Symbiodinium sp.	C	isolate Poc.dam_92001 clone 6 ITS 1; 5.8S rRNA; and ITS 2
JX434357.1	Symbiodinium sp.	C	isolate Poc.dam_92002 clone 1 ITS 1; 5.8S rRNA; and ITS 2
JX434358.1	Symbiodinium sp.	C	isolate Poc.dam_92002 clone 2 ITS 1; 5.8S rRNA; and ITS 2
JX434359.1	Symbiodinium sp.	C	isolate Poc.dam_92002 clone 4 ITS 1; 5.8S rRNA; and ITS 2
JX434360.1	Symbiodinium sp.	C	isolate Poc.dam_92003 clone 8 ITS 1; 5.8S rRNA; and ITS 2
JX434361.1	Symbiodinium sp.	C	isolate Por.h_120737 ITS 1; 5.8S rRNA; and ITS 2
JX434363.1	Symbiodinium sp.	C	isolate Por.h_52023 ITS 1; 5.8S rRNA; and ITS 2
JX434364.1	Symbiodinium sp.	C	isolate Por.her_101228 clone 1 ITS 1; 5.8S rRNA; and ITS 2
JX434366.1	Symbiodinium sp.	C	isolate Por.l_81304 ITS 1; 5.8S rRNA; and ITS 2
JX434367.1	Symbiodinium sp.	C	isolate Por.lic_80713 clone 1 ITS 1; 5.8S rRNA; and ITS 2
JX434368.1	Symbiodinium sp.	C	isolate Psa_120717 ITS 1; 5.8S rRNA; and ITS 2
JX434369.1	Symbiodinium sp.	C	isolate Psa.sup_120738 clone 1 ITS 1; 5.8S rRNA; and ITS 2
JX434370.1	Symbiodinium sp.	C	isolate Psa.sup_120738 clone 2 ITS 1; 5.8S rRNA; and ITS 2
JX434372.1	Symbiodinium sp.	C	isolate Sty.gue_120709 ITS 1; 5.8S rRNA; and ITS 2
JX434373.1	Symbiodinium sp.	C	isolate Sty.gue_22808 ITS 1; 5.8S rRNA; and ITS 2
JX434374.1	Symbiodinium sp.	C	isolate Sty52011 ITS 1; 5.8S rRNA; and ITS 2
JX434375.1	Symbiodinium sp.	C	isolate Sty72617 ITS 1; 5.8S rRNA; and ITS 2
JX434377.1	Symbiodinium sp.	C	isolate Tub.pel_52018 ITS 1; 5.8S rRNA; and ITS 2
JX434378.1	Symbiodinium sp.	C	isolate Tub.pel_80722 ITS 1; 5.8S rRNA; and ITS 2
JX434379.1	Symbiodinium sp.	C	isolate Tub01 clone 1 ITS 1; 5.8S rRNA; and ITS 2
JX434380.1	Symbiodinium sp.	C	isolate Tub05 clone 1 ITS 1; 5.8S rRNA; and ITS 2
JX434381.1	Symbiodinium sp.	C	isolate Tub05 clone 2 ITS 1; 5.8S rRNA; and ITS 2
JX434383.1	Symbiodinium sp.	C	isolate Tub07 clone 1 ITS 1; 5.8S rRNA; and ITS 2
JX434384.1	Symbiodinium sp.	C	isolate Tub08 clone 1 ITS 1; 5.8S rRNA; and ITS 2
JX434385.1	Symbiodinium sp.	C	isolate Tub09 clone 1 ITS 1; 5.8S rRNA; and ITS 2
KC146408.1	Symbiodinium sp.	C	isolate 2D1 ITS 2
KC146409.1	Symbiodinium sp.	C	isolate 6D3 ITS 2
KC146410.1	Symbiodinium sp.	C	isolate 7D2 ITS 2
KC597683.1	Symbiodinium sp.	C	voucher MS00496 5.8S rRNA; ITS 2; and 28S rRNA
KC597684.1	Symbiodinium sp.	C	voucher MS00551 5.8S rRNA; ITS 2; and 28S rRNA
KC597685.1	Symbiodinium sp.	C	voucher MS00472 5.8S rRNA; ITS 2; and 28S rRNA
KC597686.1	Symbiodinium sp.	C	voucher MS00538 5.8S rRNA; ITS 2; and 28S rRNA
KC597687.1	Symbiodinium sp.	C	voucher MS00472 5.8S rRNA; ITS 2; and 28S rRNA
KC597689.1	Symbiodinium sp.	C	voucher MS01637 5.8S rRNA; ITS 2; and 28S rRNA
KC597690.1	Symbiodinium sp.	C	voucher MS00473 5.8S rRNA; ITS 2; and 28S rRNA
KC597692.1	Symbiodinium sp.	C	voucher MS01648 5.8S rRNA; ITS 2; and 28S rRNA
KC597693.1	Symbiodinium sp.	C	voucher MS01627 5.8S rRNA; ITS 2; and 28S rRNA
KC597695.1	Symbiodinium sp.	C	voucher MS01698 5.8S rRNA; ITS 2; and 28S rRNA
KC597696.1	Symbiodinium sp.	C	voucher MS01001 5.8S rRNA; ITS 2; and 28S rRNA
KC597697.1	Symbiodinium sp.	C	voucher MS01644 5.8S rRNA; ITS 2; and 28S rRNA
KC631399.1	Symbiodinium sp.	C	isolate DGGE gel band III 5.8S rRNA; ITS 2; and 28S rRNA
KC631401.1	Symbiodinium sp.	C	isolate DGGE gel band V 5.8S rRNA; ITS 2; and 28S rRNA
KC631402.1	Symbiodinium sp.	C	isolate DGGE gel band VI 5.8S rRNA; ITS 2; and 28S rRNA
KC631403.1	Symbiodinium sp.	C	isolate DGGE gel band VII 5.8S rRNA; ITS 2; and 28S rRNA
KC631404.1	Symbiodinium sp.	C	isolate DGGE gel band VIII 5.8S rRNA; ITS 2; and 28S rRNA
KC631405.1	Symbiodinium sp.	C	isolate DGGE gel band IX 5.8S rRNA; ITS 2; and 28S rRNA
KC631406.1	Symbiodinium sp.	C	isolate DGGE gel band X 5.8S rRNA; ITS 2; and 28S rRNA
KC631407.1	Symbiodinium sp.	C	isolate DGGE gel band XI 5.8S rRNA; ITS 2; and 28S rRNA
KC631409.1	Symbiodinium sp.	C	isolate DGGE gel band XIII 5.8S rRNA; ITS 2; and 28S rRNA
KC816631.1	Symbiodinium sp.	C	clone N66.1.2_JS701 18S rRNA
KC816632.1	Symbiodinium sp.	C	clone N60.1.2_JS673 18S rRNA
KC816634.1	Symbiodinium sp.	C	clone N60.1.2_JS678 18S rRNA
KC816635.1	Symbiodinium sp.	C	clone N60.1.2_JS682 18S rRNA
KC816636.1	Symbiodinium sp.	C	clone N60.1.2_JS683 18S rRNA
KC816637.1	Symbiodinium sp.	C	clone N60.3.4_JS622 18S rRNA
KC816638.1	Symbiodinium sp.	C	clone N60.3.4_JS624 18S rRNA
KC816639.1	Symbiodinium sp.	C	clone N60.3.4_JS626 18S rRNA
KC816640.1	Symbiodinium sp.	C	clone N60.3.4_JS627 18S rRNA
KC816641.1	Symbiodinium sp.	C	clone N60.3.4_JS628 18S rRNA
KC816642.1	Symbiodinium sp.	C	clone N60.3.4_JS641 18S rRNA
KC816643.1	Symbiodinium sp.	C	clone N60.3.4_JS630 18S rRNA
KC816644.1	Symbiodinium sp.	C	clone N60.3.4_JS632 18S rRNA
KC816645.1	Symbiodinium sp.	C	clone N60.3.4_JS631 18S rRNA
KC816646.1	Symbiodinium sp.	C	clone N60.3.4_JS629 18S rRNA
KC816647.1	Symbiodinium sp.	C	clone N60.3.4_JS634 18S rRNA
KC816648.1	Symbiodinium sp.	C	clone N60.3.4_JS633 18S rRNA
KC816650.1	Symbiodinium sp.	C	clone N60.3.4_JS625 18S rRNA
KC816651.1	Symbiodinium sp.	C	clone N60.3.4_JS640 18S rRNA
KC816652.1	Symbiodinium sp.	C	clone N60.1.2_JS608/M21 18S rRNA
KC816653.1	Symbiodinium sp.	C	clone N60.1.2_JS605/M18 18S rRNA
KC816654.1	Symbiodinium sp.	C	clone N60.1.2_JS609/M22 18S rRNA
KC816655.1	Symbiodinium sp.	C	clone N60.1.2_JS582/M3 18S rRNA
KC816659.1	Symbiodinium sp.	C	clone N60.1.2_JS615/M28 18S rRNA
KC816660.1	Symbiodinium sp.	C	clone N60.1.2_JS583/M4 18S rRNA
KC816661.1	Symbiodinium sp.	C	clone N60.1.2_JS619/M32 18S rRNA
KC816662.1	Symbiodinium sp.	C	clone N60.1.2_JS621/M34 18S rRNA
KC816663.1	Symbiodinium sp.	C	clone N60.1.2_JS581/M2 18S rRNA
KC816664.1	Symbiodinium sp.	C	clone N60.1.2_JS613/M26 18S rRNA
KC816665.1	Symbiodinium sp.	C	clone N60.1.2_JS618/M31 18S rRNA
KC816666.1	Symbiodinium sp.	C	clone N60.1.2_JS620/M33 18S rRNA
KC816668.1	Symbiodinium sp.	C	clone N60.1.2_JS606/M19 18S rRNA
KC816669.1	Symbiodinium sp.	C	clone N60.1.2_JS607/M20 18S rRNA
KC816670.1	Symbiodinium sp.	C	clone N66.1.2_JS602/M15 18S rRNA
KC816671.1	Symbiodinium sp.	C	clone N66.1.2_JS603/M16 18S rRNA
KC816672.1	Symbiodinium sp.	C	clone N60.1.2_JS611/M24 18S rRNA
KC816673.1	Symbiodinium sp.	C	clone N60.1.2_JS614/M27 18S rRNA
KC816674.1	Symbiodinium sp.	C	clone N60.1.2_JS616/M29 18S rRNA
KC816676.1	Symbiodinium sp.	C	clone N66.1.2_JS643 18S rRNA
KC848882.1	Symbiodinium sp.	C	18S rRNA
KF030949.1	Symbiodinium sp.	C	28S rRNA
KF030951.1	Symbiodinium sp.	C	28S rRNA
KF111701.1	Symbiodinium sp.	C	isolate Colony-May_2D_8 5.8S rRNA; ITS 2; and 28S rRNA
KF111702.1	Symbiodinium sp.	C	isolate Colony-6D9 5.8S rRNA; ITS 2; and 28S rRNA
KF111703.1	Symbiodinium sp.	C	isolate Colony-5D7 5.8S rRNA; ITS 2; and 28S rRNA
KF111704.1	Symbiodinium sp.	C	isolate Colony-7D1 5.8S rRNA; ITS 2; and 28S rRNA
KF111705.1	Symbiodinium sp.	C	isolate Colony-Oct_10D_7 5.8S rRNA; ITS 2; and 28S rRNA
KF111706.1	Symbiodinium sp.	C	isolate Colony-May_1D_4 5.8S rRNA; ITS 2; and 28S rRNA
KF111707.1	Symbiodinium sp.	C	isolate Colony-3D1 5.8S rRNA; ITS 2; and 28S rRNA
KF111708.1	Symbiodinium sp.	C	isolate Colony-Oct_9D_1 5.8S rRNA; ITS 2; and 28S rRNA
KF111709.1	Symbiodinium sp.	C	isolate Colony-6D10 5.8S rRNA; ITS 2; and 28S rRNA
KF672735.1	Symbiodinium sp.	C	isolate Qeshm Island3 28S rRNA
KF672737.1	Symbiodinium sp.	C	isolate Qeshm Island5 ITS 2
KF751059.1	Symbiodinium sp.	C	clone 5 5.8S rRNA; ITS 2; and 28S rRNA
KF986618.1	Symbiodinium sp.	C	isolate colony11 23S rRNA; chloroplast
KJ189561.1	Symbiodinium sp.	C	strain 103C1 5.8S rRNA and ITS 2
KJ189562.1	Symbiodinium sp.	C	strain 103B3 5.8S rRNA and ITS 2
KJ189563.1	Symbiodinium sp.	C	strain 103C6 5.8S rRNA and ITS 2
KJ189564.1	Symbiodinium sp.	C	strain 103C3 5.8S rRNA and ITS 2
KJ488961.1	Symbiodinium sp.	C	isolate P5W5 5.8S rRNA; ITS 2; and 28S rRNA
KJ488962.1	Symbiodinium sp.	C	isolate P5W6 5.8S rRNA; ITS 2; and 28S rRNA
KJ488963.1	Symbiodinium sp.	C	isolate SGS2 5.8S rRNA; ITS 2; and 28S rRNA
KJ488964.1	Symbiodinium sp.	C	isolate SGS3 5.8S rRNA; ITS 2; and 28S rRNA
KJ488965.1	Symbiodinium sp.	C	isolate SGS5 5.8S rRNA; ITS 2; and 28S rRNA
KJ488966.1	Symbiodinium sp.	C	isolate SGW4 5.8S rRNA; ITS 2; and 28S rRNA
KJ488967.1	Symbiodinium sp.	C	isolate SGW1 5.8S rRNA; ITS 2; and 28S rRNA
KJ488968.1	Symbiodinium sp.	C	isolate C1D 5.8S rRNA and ITS 2
KJ488969.1	Symbiodinium sp.	C	isolate P5S1 5.8S rRNA; ITS 2; and 28S rRNA
KJ488970.1	Symbiodinium sp.	C	isolate P5S2 5.8S rRNA; ITS 2; and 28S rRNA
KJ488972.1	Symbiodinium sp.	C	isolate P5W2 5.8S rRNA; ITS 2; and 28S rRNA
KJ488973.1	Symbiodinium sp.	C	isolate SGW2 5.8S rRNA; ITS 2; and 28S rRNA
KJ500000.1	Symbiodinium sp.	C	Lh1 28S rRNA
KM041012.1	Symbiodinium sp.	C	isolate 120207-35_A14_ZooxZ-A7-T7promoter ITS 1; 5.8S rRNA; and ITS 2
KM041013.1	Symbiodinium sp.	C	isolate 120207-35_C06_ZooxZ-B3-T7promoter ITS 1; 5.8S rRNA; and ITS 2
KM041014.1	Symbiodinium sp.	C	isolate 120207-35_C08_ZooxZ-B4-T7promoter ITS 1; 5.8S rRNA; and ITS 2
KM041016.1	Symbiodinium sp.	C	isolate 120207-35_C12_ZooxZ-B6-T7promoter ITS 1; 5.8S rRNA; and ITS 2
KM041017.1	Symbiodinium sp.	C	isolate 120207-35_C14_ZooxZ-B7-T7promoter ITS 1; 5.8S rRNA; and ITS 2
KM041018.1	Symbiodinium sp.	C	isolate 120207-35_C16_ZooxZ-B8-T7promoter ITS 1; 5.8S rRNA; and ITS 2
KM041019.1	Symbiodinium sp.	C	isolate 120207-35_C20_ZooxZ-B10-T7promoter ITS 1; 5.8S rRNA; and ITS 2
KM041020.1	Symbiodinium sp.	C	isolate 120207-35_C22_ZooxZ-B11-T7promoter ITS 1; 5.8S rRNA; and ITS 2
KM041021.1	Symbiodinium sp.	C	isolate 120207-35_E06_ZooxZ-C3-T7promoter ITS 1; 5.8S rRNA; and ITS 2
KM041022.1	Symbiodinium sp.	C	isolate 120207-35_E14_ZooxZ-C7-T7promoter ITS 1; 5.8S rRNA; and ITS 2
KM041024.1	Symbiodinium sp.	C	isolate 120207-35_E22_ZooxZ-C11-T7promoter ITS 1; 5.8S rRNA; and ITS 2
KM041025.1	Symbiodinium sp.	C	isolate 120207-35_E24_ZooxZ-C12-T7promoter ITS 1; 5.8S rRNA; and ITS 2
KM041026.1	Symbiodinium sp.	C	isolate 120207-35_G04_ZooxZ-D2-T7promoter ITS 1; 5.8S rRNA; and ITS 2
KM041027.1	Symbiodinium sp.	C	isolate 120207-35_G10_ZooxZ-D5-T7promoter ITS 1; 5.8S rRNA; and ITS 2
KM041034.1	Symbiodinium sp.	C	isolate 120207-35_I14_ZooxZ-E7-T7promoter ITS 1; 5.8S rRNA; and ITS 2
KM041036.1	Symbiodinium sp.	C	isolate 120207-35_I22_ZooxZ-E11-T7promoter ITS 1; 5.8S rRNA; and ITS 2
KM041039.1	Symbiodinium sp.	C	isolate 120207-35_M06_ZooxZ-G3-T7promoter ITS 1; 5.8S rRNA; and ITS 2
KM041042.1	Symbiodinium sp.	C	isolate 120207-35_M12_ZooxZ-G6-T7promoter ITS 1; 5.8S rRNA; and ITS 2
[truncated: 2,632 more rows]
