# Supplementary material for: Development of a transcriptomic database for 14 species of scleractinian corals
Source: BMC Genomics. 2019 May 17;20:387. doi: 10.1186/s12864-019-5744-8 (PMC6525400; doi:10.1186/s12864-019-5744-8)
Supplement: Supplementary file 2 — Alignment. The alignment of one-to-one homologous genes of 18 stony coral species. (FASTA 3031 kb) [file 12864_2019_5744_MOESM2_ESM.fasta]

>Acropora digitifera
---------------------------------------------------------------------------------------------------------------------------------------------------------------------------------------------------------------------------------------ATGGCGGCCGTACACGGATTGCTAAGTCATCCTCAACAGAATAAAATGATGGCTTCTCCTGATTATCCGGAATGGATGACAGCGGAACATAAAACTGGAACGACTATCATGGCAGTAGAATTCAATGGCGGCGTGGTGATAGGCGCTGATTCTCGCACAACTACAGGAGCTTACATTGCTAATCGAGTAACAGACAAGCTCACACCGGTTACTGAAAAAGTGTTCTGTTGTCGTTCGGGATCTGCAGCTGCAACCCAAGCCATTGCTGATGTTGCTAAATATCAATTGAATTTTTTGAGCATTGAGATGGGAGAGCAACCTCTCGTGAAAACTGTAGCAAATGTATTCCGTGAAATTTGCTATGCCAATCGCGATGACCTGACCGCAGGTATCATTTGTGCTGGCTGGGACAAGAGTCGAGGAGGACAGGTTTTCTCAATTCCTTTGGGGGGAATGTGTGTGAGGCAGCCGTTTGCTATTGGAGGCTCTGGGAGCACCTACATTTATGGTCATTGTGATGCTACTTTCAAACGCAATATGACTAAAGAGGAGTGTTTTTCATTTGTTAAAAATGCTGTGGCTTTAGCGATGGCACGTGACGGTTCATCTGGTGGAATCATCCGTTTAGCTGCCATAGATGAAAAAGGAATAGAAAGAAGAGTTATTCTGGGAAACGAACTTCCCACATTCTATGAAGGG---------ATGAATGTGAAGGAATATAAAGTCGTTGTTTTAGGTTCCGGTGGAGTTGGAAAAAGTGCCTTGACTGTTAAATTTGTCACAGGAACGTTTGTAGAAAAATATGATCCAACAATTGAGGATTTTTATCGCAAGGAGATTGATGTGGATAACAATCCCTCCATATTGGAAATTTTGGATACCGCGGGGACCGAACAATTTGCATCCATGCGGGATTTATACATAAAAAATGGTCAAGGATTCCTTCTTGTTTACTCTCTTTTAAACCGGCAGACATTTATGGACCTCAGACCCATGAGGGATCAAATACTACGCGTGAAAAACTCAGATAGCGTACCGATCATTCTAGTTGGAAATAAAAGTGACATGTATGAAGAGCGCGAGGTCTCCGCGAGCGAAGCCAAACATCTTGCTGAGGAATGGGGTTGCCCACACGTCGAAACCTCGGCTAAAACCAACAGCAATGTTGATGAAATGTTCACAGAGATTGTACGTCGAATGAAAACCACGCATAAAGGATCATCGGGCAAGGGAGGTTGTTGTATCGTTCTC---------------------------------------------------------------------------------------------------ATGATAACAACGAGTCAACGGAAGCCTTTACCGGTTTCTAAGCGCAGT------ACAGGAGGAGATGCCATTTATGTTGACAGGAATGGGAACGCGGAC------------------------------GTTTTGCCACCTTTGAAACCGTCGACGAAAGGCAATGTCAAACAACATGAATCGAGCATTTCTGGTGCTCTTCCTCTCGTTGGAGGTGTTCAAGTGCAGCAGCTGTTTGAAGAAGAAACAAATCAACAGAATAAGAGCAAGATCGTGAATGAAAAACAAGGTTTACCAGCAGTTCATAGACCGATTTCTGTGTCAGGAAACGGGTCTCCAACATCGGGAAGACGGTCT------AGCGTGAATGGATCTGGGCAT---AAAAATCGTGGGCTGCCTATGGCTCCCGAGGCGGCTATGAAGCAATTTATGCAAAAATTAACGAGCTTTGAGCATCACGAAATCTTCAACTATCCGCAAATCTGGTTTGTTGGACCAAACGCGAAGAAACGCCAGGGTGTGGTTGGTGGATCGAACAACAGCGGCTATGATGATGATCAGGGCTCGTACATCCAAGTTCCTCACGACCACATAGCTTACCGCTATGAAGTTGTCAAAATTATTGGTAAAGGAAGCTTTGGGCAAGTTGTAAAAGCCTATGATCACAAGACACAGACAAATGTCGCCCTTAAAATGGTGCGTAACGAAAAACGATTCCATCGTCAAGCGCAAGAAGAAATCAGAATTCTGGAACATTTGCGAAAGCAAGACAAAGATAATAATCACAATATTATTCATATGCTTGAACATTTCACCTTTCGGGGACATGTTTGTATGACATTCGAACTATTGAGTATGAATTTGTATGAACTTATTAAGAAGAACAAATTTCAAGGGTTTAGTTTGCAGTTGGTTCGCAAATTCGCTCATTCGATTCTCCAATGCAGTGATGCTTTATATCGTAACCGTATCATTCATTGCGATCTGAAGCCAGAGAACATTTTGCTCAAACAACAAGGCAGGAGTGGCATTAAAGTGATTGACTTTGGATCTAGCTGCTACGAACATCAGCGTATTTATACATACATTCAAAGCAGGTTTTACCGCGCACCAGAAGTTATTCTTGGCGCACGGTATGGCATGGCGATTGATATGTGGAGTTTTGGATGCATCTTATCCGAACTTTTGACGGGATATCCTTTGTTTCCCGGAGAAGATGAAGGAGACCAACTCGCTTGTATAATTGAACTCTCAGGAATGCCGCCTCAGAAGCTAATAGAC------GGATCAAAGAGGGCGAAAAACTTCATAAATTCCAAGGGTCATCCAAGATACTGTACAGCAACTACTCTGCCTGACGGAAGCACGGTTCTTACTGGTGGTCGTTCGAGACACGGAAAAACAAGAGGACCACCTGGCTCTAAAACATTTACAACCGCTTTGAAAGGATGTGATGATGCCCAGTTCATCGATTTTCTGCAGAGATGTTTAGAATGGGATCCAGCGCAGCGAATGACTCCATCGCAAGCGCTTCGACATCCTTGGCTTCGTCGCAGATTACCAAGGGCTCCAGATGCAAAC---TCGAACGAGAAGAGTGGTTTTCAACGGCAGAATTCTGGC------------------------TCGTTTGTTTCGAAGTTACCACCAGCTGCCCCTACATCCGGCAAAGCGAAGCCTCGAAGGCAGATCGAAGAAATTGTAGATGATGGT---------AACGAATCGGCGAAGCTCAACACAAGAACTGTTCTCCCTAAAATAGTAGGAAGA------------------------------------------------------------------------------------------------ATGGAGACCCCTGTCTATATGAACGGAACATATTCC---ATCAGTGGAAAGAAGATTTCCCTAAAAAGATTGATGAACCATAAACAAGAACTGGAGAAGGAAATCTCCAGTCTAGAGAAGCTTCAGAAAACTTTACTTCAACAGAGACAAGACCTGCAGTTCTTAAACGAGAGCATCAAAGGATGGGCGCAGGTTTTCGACAAGATTGAACGCAACACTCAAGGGGTTCCCTTTGTTAGAAATGTCAAGGAAATATGTGCGCAGATAGAGAATCATCTTAATGACATTCATGGAGATTTTTATTTTCGAATGCAGAATTTAGTTGCTGCAGATGTTCCGTGTTTTCAGCAGGTCTATGAAGCGTTGGAATTGTTGAAGAAACAAGTTTCGAAAATTCTCAACGATGATGCCGCATACAAGGCCTCGTTCATTGAGGAAATTCGTCAGCTTCTTGGAAGGCTTACTGGTGTCACCGATACAATGTTGGAGATATATTTTGATGAA------------------------------ATGGCAATGTTCTCTCAACCTCAAGTGTGTCACCGTTCGTTTCACCTGCTATTTTCCAAG------GCTTTGTTGACAAGAGCCTTGGCCTTGAGTTCCAGTAGAAATGATGGCCGCCCGAAAGTGTCTACATCGTCTCTATTGAAAAATCTGAGACGTCAATCGCTTGAACGTGATGACAAATACCAG---------ACGGAGAGAAATGAAGATGTTTGGGAGACAGCAGATCAAGCCAGTTTTGAATCTTACCCAAAACTTGACCCCTTACCT------GGCATCGAAATGAACCTCAAAGAGGAGCAAAGGGTCATCTCCACAAAGGAAAGCCTCAAATTT---TCCCAAAAACAACCTCAGAGAAGAGTTGTTTCGGAGTCC------------------------------------------------AGTTTTGAGGCGACAGAAAGAGAGATCCTAGCAGAGGAC---AAAATCGAACAACGCCCTAAATGGCTCGGGGGTGAATATTTC---AAGGAAAGT---GAATTAAAATCAGGAAATGTGATGCAAAACAGGGTTTTAAGAGAA------TTGCAGGAAGAAAAGGCAAAAGAAAAATCATCTTCGGTTATT------TCCTCAGATCTTGTGAACTCACTG---AAAAAGTTCAAAGAGTTTGGA---AAAGATAATGGAAAGAACATGCTTGAGGATTCAATACACGCAGCTCAACTGCAACGCCAAAAGGCAAGAACACTAAAGGCAACCATGATGACAAGTGGTGGTCAAGTGGAATCTGTGTCAGAAAAATCCGAACAA---GAGTGGGTTGAAAGGAGTCTGGAAGATTTAGAGGAAAAT---GTTGATCAGAGAATGCCAACGCAAACAAAGGCAGATCCGGAGTTAAAG---AAGAAAATTCAAGACATTCTTTCTCAGCTAAAAGTTGCTCCTAAACAATTAGGGACACCCAAAACCATCGTTGCAGCAGTGGAAAACTGGGGAAAGTCTGCATTTTATCAATCTCAGGATATCAGAGATGAATACAAAGAACAAACCAATGAACTT---GCTTTTGAT---TCGACAGAGTTC---------TCATTTGAAGATGGTAATAGACTAGAACTCTTTAAAAGCATTGTTGACAAACAGAAGACCGAAAATCTGAAAGTGTTGCGG---TCAAACAATATCTTTTTGATGGAGTCAGATCATTTAGAGGAACTAGACAATGTGAATCAGATGGGTGTCTGGCAAAATAGCTTCCGAGATGACATAAACCTTTCTGACAAACTTTGGCAGTACCCTGTTGATAATGAAGTGTGTAAAACA---GAAGAACATGGAGTCAGTTTTGAGGAACATGTGTTCTTGGAATATTTGTTAGATGATTTTCCAAAAAAGGGCCCAGTGCGCCGTTTCATGGAGTTAGTCATTAATGGCTTACAAAAGAATCCCCACTTAACTGTTGGGCAGAAGAAGGAACGTGTTCGCTGGTTTAAAGACTACTTTGCAGATTTTTCGGAAGAGGAACTGAATTTTATGGGATTACCGCGTTACGAGAAGCCT---CTTTCGTTGGATGAA---CCCAGAAGAAGGTACAGATCGAACCCTGGTAATTCGAAAGCAAAACGCAAAGATAGTTCCTTAACTGAAAGCAACGGG---------------AAAGGGGATCAAAGAACGGTCGCAAACGTGCGAGAACGTCAAAGAACGCAAGCATTAAACGAGGCGTTTAACAAGTTAAGGAAGATCATACCAACGCTACCTTCAGATAAGCTCTCTAAAATTCAAACACTGCGTCTGGCAGCGCGTTACATTGATTTCTTGTGCCAAGTTCTGGGCAATAATGAAAAACATCCCAACTCAGCAGCGAGTAGCTGTTTTATTGCTCATGAACGGCTGAGTTATGCCTTTAGCGTATGGCGCATGGAGGGTGCTTGGTTTCAGCAACAG---------------------------AAGAACCCGAGACAAAGATTGTGTTCGGCGGATACAAAAGAAGAAACGAGAGGGATTCCCATTCAGCTAAGAGCGAAGAAGGAACTTACTTTTATTGCAGACACAGAAGACTACGGGAATAAAGTGACTAACTTCTTGTCCGAAATGACGGAGCAGTTAACACTGTCATCG---------------TCTTACTCGGATCCTGGTAAAATACGAACTGTGATTTTG---GACCAAGATGGGAATGAAGGAGACGATGAGCGGACAAGTGGACAGAGTGCGGGAGAAACAGCT------GATGCAGAT---GTGGAAATCGATGGCAGTGCGAAAGAAGGTGAAAACAACGAACCTGTTTCAACAGTGCAGTCGTCGGATGTGGAC---TGGAAGCCATTACCCATTCGAAAGAAACACCGTCGAGGATCGAAACGTAATCACAACAAACCTGGCAAAAGATATGTGCCATATTCAAAACTTTCCTGGGAAGAGAAAAGACAAAGGGATGAAAGAGATTCCAAAAGAGCTAATAAACTACGCGAACAATACTTCAATGCAAAGGGAAGACCAACAGCTCCGTACAACACCACTCAGTATTTAATGGCGGAGCATGATTTAGAGGAACCAGATTTAGGTTCACATGTTCGCATGCAGTCGGGTGGTGGTAATGAAACTGTTTTGCGAAACAGAATCCATTCTAACTCCTGTGATGATTCGGACTTTGACGATAACTACAATGAGTCTCCCGAGGATGAAATTTACGAA---CAGAAGTTCTTGGAGAAAGACTTCACAGAAGCATACGAACAAGTTCACGTAGAAAATCTTCACTCGATGAGTAAAAGTGAACTTGTACGTGAATTTATGCTGCTCGAGGAGCGTGTGGAAAACATGGAAATACGTCTGAAGGAATCCAACGCTATTGGAAATACTTGCCCGAGAATTTTAAGCAGGGAA---ATCTCCAATGTTTTGAATGGCGAT---------------CCCATAGAAGACGGTCACACCTCGGACTCGAAGACAAAAGAAGAGGTGTTGCTCATTGAACTAGATAAACTTCGTAAAGAAAACGAAAGATTGCGAAAAGAAAACGAAGAAATGACAAAAAGTTGCCGTAAATGTGTAACTGTGAAAATCTCC---------------------------------------------------------------------------------------------------------------------------------------------------------------------------------------------------------------------------ATGATGGTGTTTCACGGCAGCGAGCTTAACTCGCCAAGTCCGCCACCTCAAGTCCCATCTGTGGATGAGGCGGAAGAGGAACCTAAGAAGTCAATGCAACACGTTAAACGCCCAATGAACGCCTTTATGGTCTGGAGTCAGATAGAGCGGAGAAAAATGGCCGAAGAGCATCCAGATATGCACAACGCGGAGATCAGCAAGCGACTTGGAAAGCGCTGGAAGCTGTTATCAGAGAGCGAGAAAAGACCGTTCGTCGAGGAATCCGAGCGTCTTCGTATTAGACACATGCAAGCGTACCCTGATTACAAATACAGACCTCGCAAAAAGAAACAGCCTGCTAAGCAGAAGAACGGC---GGGGCGCAAGATTCCAAAACG---TCTTCGTCAAATTCTGACGGACATTCGCACTCACGAAAACACATTGCCGAGACAGTAGGAACGAAGCGAGAAGCTCTGCCCGGCGCGCACGGATATCCTGGACTGGGCTCTTCCAAGAAGCAAGCCACTTCGCATGGTGAAGCGCCG---TTCAAGAAACAGCGCCGTGACTTCGCCTCACCGATT------------ACACCACCGCCGAACGTTCCAGACGCGATTGGCGTAACACCGGATGATACGATAGATCAGTTATCACTGTATGAGGACTTTGAGCACGCTTTTAAGCAAGATCAACAAGTCCCC---TCCATTAACCACACTCAACAGATGCCAAACTCGTGGCCGAATCTCGAATTCGGCAACATGAACTTCAACGGATTGCCCGTGTCACCTTTACTTGATCTTCACGGAACAAGTGCTGGCCAATTTGATTTTCCAGATCTCTACACTCCGCCCGAGGTATCCGAGTTGATTCAAGGCCAATGGCTCGAGAACTCTTTAGGTCATTTG------------------------------------------------------------------------------GCCAAAAGTGTCTTCATACTTAGTGAACTCGATTCACATCCTTCATTGACCATGTCTACGAATATCATGCAGCAAACGAAGGAATATCCTATGCCCCGA------CGGCAAACTAAGGAGGAAAAAGACAAGGAAAAACCAGCATTTGCGTGCCATGCCACAATAGTTGCCGACCCATTTACGACAAAGTCAAGATTATCAAATGCTATGGTTGTTCCTGCTCCAAGTGCTGGAGCTTTCAAAGCAAGACCTTCGGAGAGGACAAGCTTTAAGAAATGCTACGATCGAGGCGACTTTCCGATCGCTTTGGAGCACGACACAAAAGGCAACAAGATTGCTTGGAAAGTGGAAATCGAAAGACTCGATTACCATCATTACCTTCCCCTTTTCTTCGAAGGATTATCCGAGATCTCCCATCCTTGCGAATTCTTCGCCCGACAAGGAGTCCACGATATGTTGGAGCATGGTGGA---AACAAAGTTCTTCCTGTCATCCCACAGCTTATAATTCCCATAAAGAAAGCGCTTAACATGAGAAATCGCAAAGTTATTTGTACGGTGCTCAAAGCCATACAGCATCTTGTCGTCTCAGGTCAAATGATCGGCGAGGCTCTTGTTCCCTACTACAGGCAAATCCTTCCGATTTTAAACATCTTTAAGAATAAGAATATCAATTCGGGGGACGGAATTGACTACAGCCAGCAGAAAAGAGAAAATGTTGGAGATTTGATCCAGGAAACACTCGAAGCGCTGGAAAAGCATGGAGGACCAGACGCTTTTATCAACATCAAATATATGGTCCCAACTTACGAGTCTTGCATGTTAAAT------------------------------------------------------------------------------------------------TCATCACAGGAAATCAAGATGGCGTCG---TGGAGGGTTCTTGTTGGCGTAAAACGCGTCATCGATTATGCCGTAAAGATACGCGTTAAACCTGATAAAACTGGTGTTGTAACAGACGGAGTAAAACATAGCATGAATCCTTTTGATGAAATTGCTGTAGAAGAGGCTGTGAGACTTAAAGAAAAAGGAATAGCTTCAGAGATAATTGCTGTAAGCTGTGGCCCAGCAAAAAGTGAGGAAACCCTTCGCACAGCCCTTGCCATGGGAGTTGATCGAGGAATTCATGTTTTACTAAGTGATAAAGAATATGAAGGGTTACAGCCACTAGCAGTAGCCAAATTGTTTCAGAAAATAACAGAGATGGAGAATCCTAATCTCATTATACTGGGAAAACAGGCAATTGATGATGATTGTAACCAGACAGGACAAATGCTTTCTGCTTTGCTGAACTGGCCACAGGCGACATTTGCATCAAAAGTAGAAGTGAAAGATGACAAATTGGGTGTAACACGTGAAATTGATGGTGGGTTGGAAATGATTGATGTCAAGATGCCCTGTGTTATCACAGCAGATCTGAGACTAAATGAACCTCGCTATGCGACTCTTCCAAATATAATGAAAGCCAAGAAGAAGAAAATTGACAAGAAGTCACCCAGTGATTTAGGAATAGACATTGCACCACGAGTAGAAACTGTCAGTGTTGAAGACCCTCCTGTGCGTGAAGCAGGAATTAAAGTAGAAACAGTTGATGATCTTGTTGTCAAACTCAAGGACCATGGATTCTGCCTGACTCGAGGTCAATCCGACTTCTCCAGCGAATTTCATCACTATAAATCAAAGTTTTTCGATATGGAAACAACTTCAGCGCGAGACTTCTCGGAAAGTACCGATGTTTGCGATGGATCAGAAGCAGAGAGGCGGTTTCTTGAAGAGAAAGCAGAGATCGTTCGTGGATTTCTTGAAGAGAAAGAAATAATTGATCGTGCCCACGAAGACGAGAAAAACGAAATGCGTTTGGCTTTCGAAACAGAAAAGGAAACTATGAAAAGAGCTTTTGAGTGTGAGAAGGAGGAAATGAGACAATGTTTCTTGAAAGAGAAAGATGGCATTCGTTTGGAGTTTCAGGAAGGGAAACATGTTTTGAAACTCTCCTTCGAAGACGAGAAATCGGCTTTGATGAAGTCTTGGGAAAGAGAGAGGGAAAGTCTCCTGGAAAATCTGAACAAGGAAAAGAAAGAAATGAAAGAGGCTTTTGGGAAACTATTGATGGAAAAAGAGAAATATCATCAAGTCGAAAAGACTGAGATGGAATGTAAACTCCGCAAAGAGCTTGAGCGCATTGAAGACGTGGAGAAAGAACTTAAGAGGACATTGTGTGAGGGTCTTGGTGATCTGGAAAATGTATACTTCGAGGAAAATGCTCTTTTGGAAACGGTGTAC---AACCATGACCAGCCAGAGGTTGATATGCACTTTAAAGGACTTCTAGATGCTGAAATGAGCGTGGATAGAGAACAGCTTTTAAGATCGCTGAACCACGAGAGGAACAGAATGTCCTCACACTATGCCAATAAGCACAAACAAATCGAGCACCAGTTTGCTTCAGAAATCATTGATATGGAACAACGATTCAAAGAGCAAAAGAACGATTTGATGACAATTTTTAAAGGCGAGAAGACCAGCATGGAAGAGGGCTTCCGCAAGGAAAAAGAAGACATCAGGCGAAAATTCGAAATGGAATTTCGAAGGGTGCTCCAACAGGAGCGACTGAAATTCGAGTCGGAAATTCAAGGTTATGAACATGATATTTCCGTTTTAAGATACCAAAAAGAACAGCTAGAGAAGTGTTACTCGTTGGAAATGCAAACGTTGAAGCTAAAGTTCGAACGAGACCGGCTGGAAATGGAAAATAAATTCGCCAACGAAAAGAGAGATTTAAAGAGGATTTTAAAAGTTCACTATGAGAGAAAGTTAAGCGGAGATAAAGTGCGACTCGAGTGGCTTCTCGAACAATTTCAGCTTGATCGAGGAAACAGCAGGGAACAACTTAGCTCA---------TCGTTTAGTTCAAGCTCAGTGTGTTCAGAA------------------------------------------------------------------------------------------------------------ATGGGCAATCGGTTCAGCAGACAGAATGAGGGAGTCGAGGATCTCGAATCAACTTCAAATCCGTACAGATATCCCCAACTCTTAGGAAAGAACTTTTTTGCCGATTACTTCCTAATGGGTGGATCGAGATTTGAAACCCCCGGGCCCGATGCGTATCTCTTTGGGGAGAATGCAGATTTGAATCTTCTAAACCCGAAGCCAGTTTCGTTTCCTTATCCTCAGTCTCCAGGCAATGAACCAACAAAAACCCTTCGAAGCCTTGTAAACTTGAGGAAAGATTCCCTTAAACTTGTGAAA------------AGCTCAGACCACAAGAGTTATTTTATTGAGTTTGTGTTTGATGCTGATGTGAAATGTTCTGTGACAATTCATTACAAGGCAACTGAAGATTTGTCTACTGGCTTGGCCATTTACACATCAAGAGAACCTTTTACATCATCACCAAAGTCATATTTTTCAAAAGGCTCAGGGCAAGTTTATAGCAGCTCAGCCAAGCACAGAATTCGGCCGAGTTTATTTGAAGATGGCGAGCTGGAGTTTTGTCCCTTAAAAAGCTCCTTCTACCCTGTAGTAGTCCAGATTGATGTCAATGAAGAAGAATATCTGGGACATTCCAACATCACTTTGGCAACATTTGAGAAAATGTGCGATGGATCATACACAATCAAACCCATAAAGCAGAAACAAATGGTTGATGGCCTATGCTATCTACTTCAAGAAATTTATGGAATTGAAAATAAAGTGAATCAAAAAAGCGTGAAG---------GAGGAAGAATATGAT------------------------TTAGAGGAGACAGGCTTAGAGTGTGTCATCTGTATGAGCGACATGAGGGACACACTCATTTTACCCTGCAGACATTTATGTTTATGTCGGGAGTGTGCGGAAAGTCTGAGGTATCAAGCGAATAACTGTCCCATTTGTCGATCTCCATTTCATGCCCTTCTTCAAATTCGCGCTTTTGTCAAG---------AAAGATGGGAGCTCTCGCACACAGGGCAATGAA------AACGATGAAGACACATGGCCAGGCTATGAAGAAATGCCTCTGGTAGAAGCATTGAATGGC---ACAATCAGACCAGATGATATACCAGAA------GAAGCGATTGCGCGGATGCGTCGAAGATCTGCGTCAAGCATTCGT---TCTTCCGGTAGAAGACGAATCGACAGTGCTCGTAGTCAGCGGCACGTTGAACGTTCATTGTCCGCATGCTCGGGAATGTCACGA---------------------------------------CCTTCCACGGCTGCT---GGAAGAAGCCGGTTGGAGCGTGCGTCATCTGCC------------------------------------------------------ACTGATCGTCGCGTG------GAGTCTAGGGAAGCTTTTTCGCAAGGCGAAGCGAGAGGA---GCCACGGAAAATGCAGCTGTTGATTTCTTACCGCGGAGAGACGCAGAAATCGAGGAATTAAAAAACAGC---------CGAAGACTTGAAGAGTTGACTTCAGCTCACAGCGAGGAAAGAGCT---------ACAGTCCAAGTCTTGTCAAGTCCCAAAACTCAAGAGGACGATTCACAAGACCATCAAGTTCATGTGGACGTGTCTTTACCAGGGACGCCGCTGAGCAGTGACTTAAGT------GGGCGCAGTAGTCGCAGCGCGGGAAGTATTACAGCAACCACGCCAACCTACGTCCGTTTAGAAGAGACTACAGGAGAGACCACTGTCCACATTGTATCAACA---------------------------------------------GGACATGTCTTCACTAATGGAGAAAGTTTCCTGCTTCTAATCAATATCCAAGTGCTAAGACTTTACAACTTGAGGACTGAGGTAATGGGTAAATGCTGTTCAGTGTGTGTCTGTGATCCATCTTCTGATACAACTCGTCGTAAGCCGCCTCAGCAAACCACAAACACA---GTTTCTAGCAGCCCTTTTAATCATTCGTATCTACAACACGAC---AGCAAAATGAACGAAGCTCAGAAGAGCAAGATGACTGACAAAAATGTCGTTGTTGTAAAAAACAGTTCACACGAAGTTATAAGAACGTTTTCCCATTTAAGGCAAGAGGTTGATCAAGCAAAGATCAACGGGTTATTTGCAAAGTATAAGGACGATACAGAAGACGCTATTTTGGCAGACGGGATGGAGAAGTTTTGCCAAGACTTAGGGGTCGACCCAACAGAGTTCGTTGTACTTGTTTTAGCATGGAAGTTCAACGCATCACAAATGTGCCGATTTACGAGAACAGAGTTCGTCGATGGTTTTATATCTCTCAACGTAGACTCCATAAAAGGTCTCCAACATAAATTCCCAGACCTAGAGGCCGAGGTAACGAAGGATGTCGAAAAGTTTAAGGATTTATACCGTTTCACATTCAAGTTTGGACTTGATGTTGAAGAGGGTCAACGTGCCTTACCGAAAAACATCGCAGTTCCTCTTTGGAAGTTAGTTTTCTCAAAGAATGTACCGCCTGTCTTAGATCGATGGTTTGCCTTTTTGGAAAACAGACAACTAAGGGGAATATCAAGAGATACGTGGTACATGTTTTTAAATTTCACGGAAGCTATTGATCCAGATTTCGGGAACTACGACGATTCAGAAGCTTGGCCAAGCCTCTTTGATGACTTTGTGGAATCGGAGAGGGAGATGGCTAAACAAATGGGTAAAAGTGAC---GATTTATTACGCGAGGAAAAGCAAGAAAACGGTGTCATCAGAGAAGAAAGTTCTTATTCTTTT---------------------------------------------------------------------------------------------------------------CAAAGTGAC---------------------------------------------------------------------GTTGGTAGAAACTATGATGAAGCTATCAAAGTCCAAGTGGAAAATATTCATAAAGAGATAGCGGATATGCAATCACTTGTCAGTGAAAAAATGGACATCTGTGTCTTAGGAAAAGAGTACTCTGCAGATGATTACATATACCAGTCAAAAATCAAGGACTTAGCCTTGAATTATTCTCATGTAAGGAAAACCAGAGGTGATGGCAATTGTTTCTATAGAGCCTTTGGTTTTGCATACATGGAACTTCTAATTGGAAACCAAGTAGAATATGACAGATTTAAAAATCTAGCATCTCAAAGCAAAGATGACCTTGTATCGCTTGGATTTCCATCCTTTACTGTGGAGGATTTCTATCAAGTTTTCATGGAAACAATAGAAGATGTTGGAAAACACCAATGTGCTGAAGAGCTATTGAAGACTTTCCAAGATGAGGGACTATCCAATTATATTGTTGTATATTTACGACTTCTAACATCTGCTCAACTTCAACGGAAATCCGACTTTTTTGAAAATTTCATAGAAGGAGGAAGAACCACCAAAGAATTTTGTAGTCAAGAAGTAGAACCAATGGCCCGTGAAAGTGACCACATTCATATCATTGCATTGACGGATGCCTTGGGTGTCTGTGTGCGTGTGGTGTATGTAGACAGAAGTGGAGATTCATCT---GTCAATCATCACGACTTCCCAGAAGATGGCTCACGACCAGCT------GTTGTGTTGCTTTACCGACCCGGGCATTACGACATTCTATACCACAAGCAACTA------------------------------------------------------------------------------------------------------ATGATTTCACCTGAAGATTCTACCGAAGAATGCAAAGAGGCGTTTTATCTGTATGACAGTAGAGGGGACGGAAAAGTTGAATGCAAACAGATCGGAGAAGTTATGAGAGCGCTGGGTACAAACCCAACCGAAGCACAAATATCGAAAATCATTCGTGGCCTTGACCCCGTTGGAACTGGTGTAAAGCGAGTAAGCTTCGAAGAATTTTTTCCGATTTACCAGAATCTGCGAGATCGTCAGAAAAAAAGCGGAGTTGATCCAGAATATTTTATTGAATGTCTTCGCGTGTTTGACCGCGGTTGTAATGGATTGGTGAATGCGTCCGAGCTGCGTCACGTGCTCTGTAACCTTGGTGACAAACTCACACTTGATGAAGTTAATCAGCTCTTAGCTGCCTTCGAAGACAATACAGGCCACGTCATGTACGAGGAATTTGTAAAACAGGTCATGACTGGG---------------------------------------------------------------------ATGGCGCTTGAAAGTGTGAGCCATTTTTTTGATAAATATAGAGAAAGGGGAAAGGTTGGAGAGCAGATATTGCAGTCAGTCAAGCAGAGCATATCAGGTTCTTTCACTAAATCATCGCTAGGG------------GATTATTCCAAGTATTTGGAAGTGCCTGATGATGAATTTGATAACTGGCTAAAC---CTGCTAACTGCACAAAAAGGAATGGAT---CCATTTACTGAAGAACAAAAGAGGGAAATTAAGAAGCAATTT------TCTACTTGTTTGAAAAGAATTGACGAGAAGTCCTCTACAGCCCTGTGGGAATATTGGTTGCGGCCAGCTCTTGATCCTGTTTCAGCATTCCTTATTATTGATGTTCAAAATGACTTTATAAGTGGCTCATTGGGACTAAAAGACTGTCCAGCAGGAGAAGATGGTGAAGAAGTTGTCCCAGCGATACAAGATCTGTTTTCGAAAGAACTGTTCAGTGTTGTTGTTTATTCTTTGGATTGGCATCCTCCAGACCACTGTTCCTTTCTAGATAATGTCTCATTGTACCCACTTCATTGCTCAAGTGCAGTT---ACAGCCAACAAAGCAAAGTTGTTTGACAGTGTGGTGTATGACAAAATCCCAGTCATTGATCAAGTTCTATGGCCACGGCACTGTGTCATGAACAGCTGGGGAGCTGAGCTGCATAAAGAACTCAGACCACCTTCA---GAATCTGATATCATCATCAGAAAGGGCAGTGACCCTTGCATAGATTGCTATTCTGCATTTTGGGACAATGGTGACTGCACTCAGTCATCCTTGTTTGTTGACCTGTTGAAGCTAGGTGTAACAGATGTGTATTGTTGTGGTTTGGCCTTTGACATTTGTGTTAAACACACGGCATTGGATGCGGCCAGTCAGGGATTTAGGACCCATGTTATAGTTGACGCGTGCAGGGGTGTA------ACTCCTGAAGGCATTGCAAAGACAAAAGAAGACTTTGCAAAGAATGGAATAAAGTTATTGCAATCAAAAGAGGTAGCAGATGCCATCAGGGACAAACCGCAAAAA------------------------------------------------------------------------------------------------------------------------------------------------------------------------------ATGGCCGAAAATGAAGAGGCGAGCAAGAGGAAAAGTGAAGATGATACGGAACTAAGCGAACCTCTGCCAAAACGGGTGCGCCTG---GAATTGCAAGATCTTAAAGACTCGACAAAAGAAGAAATATTGGAGAGGGTTAAAGAGCTAGATGATTATGTGGATTTCCTGGAGAAGAAGCACAATGGATCACAAGCAAACAAAGAGCTGGCCGGGCTTTTGGAGACTGGAGAGAAGTTAAAGCAGCAACAGCAAGAATCTACAAGACGTGAAAATGTATTGGTGATGAGACTGGCGACAAAAGAACAAGAAATGCAAGATCTTCTGACTCAAATCCACGATTTAAAACAAGCTCAAAATCCATCATCCATACAGCTGCGCTCCACATTGTTGGATCCTGCGGTGAATTTGTTGTTTCAACGCATGAAAACAGATTTGGATTCAGAAAAGGGAAAGCTGGAGCAAGCTCAGAATGACCTCAGCGCTTGGAAGTTTACTCCCGACAGTGTTACCGGGAAGAAGTTAATGGCGAAATGTCGCATGCTCATCCAGGAAAATCAAGAGCTTGGTCGGCAGTTATCACAAGGCAAGGTGGCTCAGCTAGAAGCGGAACTTGCTTTGCAGAAGAAGTACAGTGATGAGTTGAAAGGCAGTCAGGATGAATTAAATGATTTTGTTATCCAGTTGGACGAAGAAGTAGAAGGCATGCAGTCCACCATTTTAACTCTTCAACAGCAACTTAGAGACAGCAAACAGCAATTGGCTCAATCTCAGGAGCAATTGCAAGCTTATGAAGACAAATTAAAGACAAACGAAAGCTTGCTCGCTAATATGCGC---CAGGAGCACTCGCCGGTCAGTCTTAAATGCGAGGGGAAAGAAGAGCATGCGCAAGAGAGAACT------------------TCGACACCTCAAGAAGAAGCTTGGTCCAGCGATATGGAACGCGCCACAGGCGCCAAGGAAAACAGAGCGGATGAGATCAATGATAGAAGCAATAGGACATCTCCCGCTGAGATTAGGACGTCCCCTCCCCGCGCACAATGCGACGCTGATAATAATGACAGCGAAGAAAGGAGACTGCTTAGCGCCGCT---------------CCCGAAACTAGTGCTGTTCCCGCGAGTAAACCCGTGTCCGGCGCTCCCACTGTGTTCTCTATCAGCCAGATATTATCTGCCGATTCGAAC---GTTAGTAAGGCGAAAAAA---------GAGCAAAACTCTCTAGAGAACGGTGGTACTGTCCAGCATAAGAGCCCGCCT---TTAGAACCTTGCAGCGAAATCGCTGAATCTCCTCTGGTTGCAGCCATGGGGTTGGTGGAAAGGATCGGGTGTGAC---------------------TCGAACAATTTGAATGGGGAGGTTACAGGC------------------------------------------------------TTGCGCACTGTTCAACGCTCACGGTGTTTAAATCACGTTAAAATGAAGATTTTTCTTTTTATTGTACTGTATGGAGTAGTTACGGTGTTC------GCCCAAGCCCCTGCGAAGATTTCTAAG---TGCTGTTCGTGTGAAACATTCTCTGAAGAACAGGGGAAACAACTGCGTGGCTTACTCCAGGAAGAAGCGAGTATGCTGCGGGAGGGAATGCAGAGGATGTGTCCAAAAAAAGACAACAAA------------TGGCACAAGATCAGAAATATCACAAGTGGC------------------CGCAAATTAGTCTGCTTCAACGCGAAAGGAGATAATCCAGGCCTCTTCACGATT------------------GACAGGGAGGGTTTTGTAGCTGCCTTCAAGCTCGTGCATGTCAGCGGA---CAAGTTTCATGCGAAAACCCT---GGCTGCAATTCA------ACG---GTTGCCTCTTATAAGAGCAATTGGGGCTGTTCGTTT---GATCACCCGTATATTGGCTCCACTCCTCTGGGAACCTTCATAACCACC---------AAGTCCAAGCGCGTCCTGTTTCCGCGGGAAAAGTTCATCCGG------------GATAAGTCGAAGAGCACATGGTACGCGTTGCCCGGATTCGAGCCCGATTCGCCGTTTTTAGTGTTCCATGATTTTTCCAATCCTGATTTTTTCCACCGAGGTCAACAACTCCAGCTGTGGTATGGAGAAGATCTGGAA------------------AATGTCAATGAGGAAAATAATAGTGGAAAAACATGCGCTGAAGTTTACGCTTGGTATCTG---------------------------------------------------------------------------------------------------------------------------------------------------------------------------------ATGGGAAAAAACTTTTACGAGATTCTTGGCGTCCAAAGGAATGCGACAGACAGCGAAATTAAGAAAGCATACAAAAAACTGGCGTTGAAATGGCACCCAGACAAAAACAAGAGTCCTGGAGCAGAAGACAAATTCAAGGAAATTTCGGAAGCATATGATGTCCTCAGTGATAAAGAAAAACGAGAAGTCTTCGATAAATATGGAGAAGAGGGCCTAAAAGGAGTCCCC---AGAAGCGATAATGGGTCGAATGTACATTTTGGA------GGTCCAGGATTCACAAAGACTTTTGTCTTTACTAGTGGACATGCAAGGGACACATTCGCAAGAGCGTTTGGCGATGACGACGAATTTGCCGACATTATTGGCGGGCTAGGA---------GGCTTTAGTTTTCTCAACGACCACCGA---AAAACACCTGGATTTAGATCAGGT---------------GGGAATGACCATTTTATGTTC------GATGGTTTT---TCTCCTGTAAAGAAGAAGCAAAAGGTTCAAGATCCTTCGATCGAGAGAGACTTGACTGTCACATTTGAAGAACTTTCTAATGGCTGTACTAAGAAGATGAAAATATCGCGAAAAGTTTATGACGAACGTGGAACGTTCAGGAAGGAGGAAAAAATTCTGACAGTTAACGTCAAACCAGGGTGGAAAACTGGAACAAAGATTACATTCCCAAAGGAGGGTGATCGAAAGCCGGGAATCATTCCTGCTGACGTAATTATGATCGTCAAAGACAAACCCCATCCTTTGTTTACGCGTGACGGCGGTAATAATCTTATCTACACAGCGAAAATTTCACTGCGAGACTCTTTAACAGGTGGACAAGTAGAGATTCCCTTACTCGATGGAAGGAAAATAAGTTTACCACTAGATGAAGTTGTCCGACCAGGTTACACAAGTAGGATCCAGGAAGAAGGACTTCCATTGCCCAAAAATCCTTCCAAGAGGGCCGATTTGATCGTCAAATATGACATTCAGTTTCCAGAGGATGTATCGTCGGTTCAAAGAGATATTTTACGCGATGTATTGCCTTCG------------------------------------------------------------------------------------------------------------------------------------------------------------------------------------ATGGACCGAAGGGTGAAGTTTCCACACGACTTGGTATTCCACGATATGGTTAAAGATGGCGACCCGTCGGAAATGTCCAATTTTTTGAAACGGCCAAGTGTGGACACGCAAATGTTAGTGAACACCCAAGGG---GGAAAAAGCAATCCAGATTTTCATCAACTTGTGAAAGATGGTAACTTAAAATGTGTGCGAATGCTTGTAACGTTAGGTGCTGATGTAAATATGCAGGACGAACAAGGGTGTACATCGCTTCACCACAGTGTAAATGGTGGGCACATTGCGGTCACAAAGTTTCTGCTTCGAAGCGGAGCCAATCCCGATATAAGCAACGCCGATGGTGAATTTCCTGTCGATTTAACAGACGATTTCGATCTGATTGAGATGCTGGTGAAATATTCACCGGAAGAGAAAAGAAGAAAGAGTTTAGCAGCG---ACTAAA------CGGCTTCAGAAGCGGGACGTCTTCGCGAATTTTAAATTTTCCTTGCGTATTTTCAATTATTTTTCGTGCTTGCGAAAAAATGTCGCGGTTAAGACCAAGACATTACCCTTCGCCCAGAAACCCTCCATTAGTTGTCAGTTCATATCAAATTATTCATCAAAGCTTTCTTGTCTTCATATCCGGGCCTTAGGTTCGCCGTATTTAGCCGATCGTAAAATGGACATGGATGCCATATCAGGCGTGTCGTCTATGAGGGCAATGCCGGCTGACAAGCAACAGAATTCGGTG------TTAAACTACGCTTCC---GGGAATAATGGCAGCCACCCGACGAATAACCGACAT---------GACTCACTCGTTCTGTGCCCCGTCAAGCCGCAGATCCAAGTTACAGAGACAACTGAGCCAAATGGCGACAGATTCGTCATAAACGTGAGTGGGTTGAAATTTGAAACACACCTCCAGACCTTGGAACAATTCCCCGAGACCTTGTTGGGAAATCCTGTGAAGAGGTTAAAGTACTTCGATTCTGTTCGGAATGAGTACTTCTTCGACCGAAATCGACCCGCTTTCGACGCTATACTCTTCTACTATCAATCAGGTGGAAAACTTTTGCGTCCAGCCAACGTACCAATGGATGTTTTTGCGGACGAAATCCGCTTTTATGATCTGGGTGACGACATCCTACATAAGGTAGAACAGGAAGAAGGGTACATTGAAGAGGAAAAGCCAATTTTACCGGAAAATAAATTACAAAGAAAGATTTGGCAATTATTTGAGTTTCCCGATACTTCGTTAGGCGCGCGGATCATTGCAATCTTCTCTGTGATGGTGATTACTCTTTCTATAGTGACATTTTGCGTGGAAACACTGCCGCAATTTCGA---------------------------------------AAAAATGAGGAC---GAGAAACGAAAGCAACCCTGGTTTACTCTGGAAACGGCTTGTATAATTTGGTTCACATTTGAATACCTGATGCGGCTTATTTCATCACCGCAGAAGTTGTTGTTTGTGCGTTCGTTTTTGAACCTGATCGATATTGTAGCTATTCTACCTTATTATATAACGCTACCAATGCAAGACACGAAGGCTTCTAGTTTTGGCGTGTTGCGAGTCATTCGGTTGGTGCGTGTATTTCGAATTTTTAAATTGTCGCGACATTCCAGAGGACTGCAAATTCTTGGGCACACTTTGCGCGCGAGCTTGCGTGAGCTAGGACTTCTAATTTTCTTTCTCCTGATCGGCGTCATTCTCTTCAGTTCAGCGGTGTATTATGCTGAA---------GGCGAGTCTGGGACCGATTTCAAGAGCATTCCCGATGCATTCTGGTGGGCTGTGGTTACCATGACAACTGTCGGTTACGGTGACATGAAGCCCACCACAGTCTGGGGAAAGATCGTGGGGTCGCTTTGCGCCATTTCCGGTGTGTTGACCATTGCACTTCCGGTACCTGTTATCGTGTCTAACTTCAACTACTTCTACCATCGCGAGAACGAACAGAGGGCAGCGGAACAGAGCAAGAAAGAAAAGGAACGCAAGGAGGCAGAGAGACTGCAGAAAGAACTTCAAGAACAGGAACAAGAGAGGAAATATGACACAATCGATCACAATGGTATGAATGGCCCCGAATCGGCAGGAATTGATATGGAGGTTGTTACTTCGTCAGACAGTGTTCCTTCACACTTG---AACGCGAATAAACACAAAGCCAACACTGCAGTGGTGTCGAATTCAATGCCATTAGTCGATTACCCCGATTCAACCATAAGATTCGAAACAGGGGTG------------------------------------------------------------------------------------------------------------------------------ATGGATCGCGAATTCGACGTTCTTGGCCAGTACCGTGCCATAACAGCAAAGTTGAAGAGACGTTTCCTAAAAAAACCCAACGTCTCAGAG------GCAAGTGGACAGTTTGGTTCTCTTGCCGCAGAATTGAAGCGACAAGACTGTCCTCATTATGCTGGTTTCTGTAGTTTAGCTAAAGCAAGGTGCGAAAACACACTTTCCAATGCGACAGGTGAAGTTGAAGCGCTTACAGAAGCAGCCAGATTGTTTTTGCAAGCAGAAAAAAGTTGTGTTGAACTCAGATGTCCTTCATTTGAGGAACACATAACGGAAGCAATACACTTATTCAATCAGGCAATCAAGACGCATTGTGCTCAGGGAAATTCTGCGTTGGGTGCTTGCTTGTGCCTAGAAATTGGGGATGCTTTGAGATATATGAACCGGCCACACGAGGCAATGGTCCATTACCAACATGCTGCAGAGTTACAACACCAGAATCCAACAGATGCATTGCAGTCCATGACTCTGGTAGCATCATGCAAAATTGATTCAGGTTCGTTTTGGTTGGCAGGGACAGTTTGCTCCAATGTTGACTGTGATTTTGATGGTGCCTTGTCTGTGCTCTCTGAGATGGCCTACTTTGCAGAGGAACGAGGA---------AGTGTTGGACAACAGCAAGGAAAACTTCAAGGTCCTTATCAAGATATTTTAGCCCACTGCGAAATTGGCCGTGTTCTGCTGTTGATGCTACTTCAGCCAACACCACAGCTAATTCAGTCTCAGCATGCTCAGATACTTGACAAGTACTCT---GAGGGAAACATGGGT------GGGTAT---------TATTTGAATAGGGAACTTTTTCTGTTGCTTCAGTCTGTGGTTATGGTTTGTCAGGACCAGGATGTTGATACTCTGAGGGAACTAGAGAAGGAGCTATGGACTTATCTTGACCCACAACAACAGCATCTTCTTCACTTAATCACTCTAAAATTATCGCACAAAGGAGGT------------------------GGAAAGCTCAAGATGCAGTTTAGTAACGTGGCAAGGGGTCTGTTTCAGGGATATCGCCAT------------------------------------------------ATTACCGGTAGCTGCTCTTTTCGATGTGTTTCCGAAGGGGTCAACTATCTTTCTGGTGGTCATAGCACAGGAGTGCTGCTTTCTTTC------AAACGACACAAGAGCGGAGGCCAT---GGTTTCCCG------------TCTGTTATTGGCCGGGACCTTCTCACCCTCAAAGACTTCAACAGCGATGAAATCAAATATTTTCTGTGGACTGCCGCTGATCTCAAAGAAAGAATAAAAAACAATAAAGAG------ACAGTACGCCTTTTAGAGGGAAAGTCAGCTGCTCTTATTTTCCAAAAACGAAGCACACGCACGCGTGTATCGACAGAAACTGGGCTGGCTTTACTTGGAGGCCACAGTGTTTACCTTACAGATAGTGATTTTCATCTTGGAGTGAGTGAATCTACCAGGGACACTGGAAGAGTACTTTCAGGATTTTGTGACCTCATTCTGGCGAGGGTATACCAACAGAAGGATCTAGAAGATATGGCTAATTCAGCCACCATACCAGTGATAAGTGGCTTATCAGAAATGTACCATCCCATACAGATCCTTGCTGATTTAATGACCTTACAGGAGCATTTTGGTAGTCTTCATGGCCGCACTGTTGCTTGGGTTGGTGATGGAAATAACATCATTCATTCCTTCATGATGACTGCACCCAAGTTTGGAATGCATTTGAATATTGCAACTCCGCAGGGATATGAACCAGATAGTGAAGTCACACAGTTTACTAAAGGCCTTGCTCAAGAGAACAAGACTTCAGTTGCTTTAACCAATGATCCAAGGGAAGCATGTTTGAGTGCAGATGTGATTGTAACAGACACATGGATAAGCATGGGACAAGAGGAAGAGAAAGCTGCAAGACTAAAGTCATTTGCTGGTTACCAAGTTGATCATGAGCTGATGTCTCTTGCCAAGAAGGAGGCAGTTTTCTTACATTGCCTTCCACGAAAACCAGAAGAAGTAACTGATGAAGTTTTCGAGTCTGAACAATCCCTTGTTTGGCAAGAAGCAGAGAACAGAAAGTGGACAGTAATGGCAGTGATGACTTGTTTGATGCAGGATTACATTCCCATTCATCCCATGCCAAATTTC---------------------------------------------------------------------------------------------------------------------------------------------------------------------------------------------------------------------------------------------------------------------------------------------------------------------------------------------------------------------------------------------------------------------------------------------------------------------------------------------------------------------------------------------------TTTGAAACG---CCATCGCCGGTCACCGCCACACCTGTGCACTCTTTACACTCGGCTATCCATTCCGCCATAAGCGTGGCAGCAAATAGCGACGATGTAATGAATCCGCGAGAGCTGGAATGGTTTGCAGAACGCTTCAAACAAAGAAGAATCAAGCTTGGGGTTACTCAGGCAGACGTAGGTGCTGCGCTGGCGCATCTGAAAATCCCTGGTGTGGGCTCGTTGAGCCAGTCAACGATTTGCAGGTTTGAATCTCTAACACTGAGTCACAATAATATGATGGCGTTAAAACCCGTGTTGACAGCGTGGCTAGAGGAAGCGGAGAAAGCATATAAATGTAAGAATACAACAAGCCAATTCCTTCCTAATTCGGATAAAAAGAGGAAGCGAACATCGATTGGAGCGGCAGAGAAACGTTCTCTAGAAGCTTACTTCGCCATGAATCCAAGACCTTCAAGCGACAAAATTGCGTCAATTGCCGAAAAACTAGACCTCTCGAAAAATGTCGTACGTGTTTGGTTTTGCAACCAGCGGCAAAAGAAAAAAAGAATGAAATTCTCTGTCCAC---------------------------------------------------------------------------------------------ATGGCTGAAGATCTCAAAAAGGACTCAGTTATGGCAGTTGTCTCTGAAGTG------ACCGAT---TCGCCAAGGCTGTTGATAAATGGTAAAGAA---------------TTCGCTACCTCTTCGGATCACGATGTCGCCGGTTCGTCCCATTCAGAAGATGAAGGAGATCGCAAGTATACACACTCT------CCC---ATTGATTCTCACTCCGATAACGACTTT---AAAGATGGAACCGAACCTTTTCATCCCCCCAGCTCGGAGTTATCGGAGAAAATCGTTTCGCAAGTCGAGTTTTACTTGAGCGATGAAAATTTAGCAAAAGATGCTTTTCTTCTAAAACACGTTCGTCGCAACAAAGAGGGTTACGTCAATTTAAAGCTTGTAACGTCTTTCAAGAAAGTGAAAACGCTCACTAAAGACTACAGAGTAGTTGCTGAGGCATTGGAGATGTCGAAAACGCTATCAATGAATTCAGAAAAGACGAAAGTTAAAAGAAACACTCCTTTACCTTCCGAGCTTCTAGAACGTAACCCAGGAAGAACAGTCATTGTGACAGGTCTT------GAGAATCCTTCAATGGAAAACGTAAGCGAAACTTTCTCAAAATGTGGTGAGATTGAATTAATTCGCATCGTTCGACCAGGGAAATCTTTCCCTTCGGATCTGAAGGTGCATTTCACGAAACATCCCGAGCTTGAGACAGAAATATGCGCTGTTGTTGCCTTCGAAACAATGGCCGCAGCTGCCCGGGCTTGTAGCGAAATGTCGAAAGAGGGAGGAATGAAGGTGGTCGAACTTGGCAAACAAGGAGCGAGAAAGGAGAAGTCAAAGACCAAATCGAAGTCGAAAGAAAAAGGAAGTGATGTCGCTAGAGAATCTGATGATGAAAATGACGAGTCGACCAAGAAACGCCGGAACAGAAAGAAA------------------------AACAAAAGATTACAGGAACTAATCGGCAAGAATTCGGACGACGGCTTTTCAAGTTCG---------------------------------------------------------------------------------------------------------------------------------------------------------------------------------------------------------------------------------------------------------------------------------------------------------------------------------------------------------------------------------------------------------------------------------------------------------------------------------------------------------------------------------------------------------------------------------------------------------------------------------------------------------ATGTCTGGAAAAGATTTACTTCAAGTCGTTTTAGTTGTGAACATTTTAGTCTGCAGCGGACTGAGTTCAGCTGCTAGAGAAAGAAGGGCAAAATGTCCTACCTGTGAAGATATAGTAGAAGCATTTAAGAAGCGAAAAGGAAGTACAGAAAATTCAAACTTTGGGGGTGGAAACACTGCATGGGAGGAAAGGGCACTTGGAAGTTGGGCAACAAGTGAAACAAGGTTAGTTGAAATAATGGAAGGACTCTGTGAAGAAAGTGCGACAGAGTGCCATGCAATGGTAGAAGAACAAGAGGAGACATTAGAAGAATGGTGGTTCAAGCATGAATTTAAGGAT------AAGGACATGAAGACATGGCTTTGTATTGAGAAATTAAAAGTTTGTTGTCCTGCTGGTACTTATGGCCCAGAATGCAAAGATTGTACTGGAGGCAAAGACAGTCCTTGTAATGGACATGGAAAATGTGAGGGAGATGGCACCCGAGAGGGTTCAGGCAAATGTACCTGTGACGGTGGCTATGAAGGAGATTTGTGTGATGAATGTGCAGAGTTGTATTTTGAAGAGAAAGATCATGACTCAAAGCTTATTTGCAAAGCCTGTCATCAGTCTTGTGATGATAGCTGTTCTGGAGCTACGCCTAAAGATTGTGAGAAATGCAAAAAAGGCTGGCAGATGACAGATGATGAAGGATGTCAAGACATTAATGAATGCGATGAACAAGACAAGTGTGAGGCCGGAGAATATTGTTTAAACAATCCTGGTTCTTACAAGTGTAAAACCTGTCACAATTCTTGTGAAGGCAATTGTACTGGTGAGGGTGCAAAGGGATGCATTGAATGTGCCAAGGGGTACATCAAGACAGAAGAGGAAGGATGCAAAGATGTTGACGAATGTGGAGAGAATTCAACCATCTGTGAAAACGGCAAATTTTGTGACAACACGCCAGGCTCTTACGCTTGTCGAGTTTGTGACTCAGCCTGTGACACGTGCATTGGAGAAGGCTCGCGAGGATGCACAAAATGCAACCCTGGGTATAAAATGACTGACAACGACTGTAAAGATGTGGACGAGTGTTTGTCCCGAGACCACGACTGTGATAAAACCACACAGAGCTGCAGAAACATGCCTGGTAGTTTCACCTGTGATTGCAAAAAGGGCTACAAACGTGATGGTGACAAGTGTGTAAAGAAAGAAATGAAAGGTAAAAGGAAGACACAAAAGAATGCAGAAAATAAA---------ATTGAAGACGATCTGGCTGAAGGCAATTACTTTACCGAACTTCAAATGAAAATTGGTTCTCTACTATATGCATTGTTCTTTGCTGGTGTGGTTGCCGCTGTAATGAAACGTAGCAGGGTCGCTATTGTGATACTGACTCTTGTTTATGGTAGTGTGTTGTGGTATCTGAGAAGA---------------------AAAATGGAACCTGTCCGGGAGGAAACTGAGTTATTCGTATTCCCAGCATTGCTCCATTTTTTATCCATTTTCTTTATTGAAGTCGGAAAGATCATGCTCAGGGCAGGACTTAGGTCGCTGACATCCACTTCTCCTCTAAATAAGCCGTTTTTAGGTTTATTGGTAAGGGCA---AGAGGACTTGCTAGCGAAGTC---AATGAAGCAGAATTTGAGTTATCGGATTGTCCCATTCACAAGTTAGACTCTGGACCAGCTAAGAAAGCTGTT---CTTACCAGAGATGATGGCTTACATTTCTACAGGCAAATGCAGGTTATTCGAAGGATGGAAAATGCTGCAAGCACCATGTACAAATCCAAAGTTATCAGAGGTTTTTGTCATTTGTACTCTGGACAGGAAGCCTGTGCAATTGGAATGCAGGCTGCTATTCACAAGGATGATAGTATCATAACTGCATATCGCTGCCACGCCTGGACCTATATCCGTGGAATTCCAGTTGCTGACATTCTCAGTGAATTAGCAGGTCGCAAGAATGGCTGTTCGAAGGGAAAAGGGGGTTCTATGCACATGTATGGTCATGAATATTATGGCGGAAATGGGATTGTCGGAGCTCAGGTTCCTTTGGGTGGGGGGATAGCCCTGGCTCACAAGTACCGTGACAATGGTCAGATCTGTGTGACTCTTTACGGAGATGGAGCAGCAAATCAGGGTCAGGTATTTGAGACTTACAACATGGCAAAGCTGTGGGACTTGCCAGTCATCTTTGTGTGTGAGAATAATGGCTATGGAATGGGTACGTCTGTGGAACGTGCTGCTGCGACTACTGAATACCACACCAGGGGAGACTACATCCCAGGAATTAAAGTTGATGGTATGGACATCTTGACTGTGCGTGAGGCAACGCGATTTGCTGCGGACTTCACAAGATCTGGAAAGGGTCCAATTCTGATGGAGCTGACAACTTACCGCTACTATGGCCATAGTATGAGCGATCCTGGCACCAGCTATCGTTCACGTGACGAGGTGCAATCAATTCGTAAAACACGTGACCCCATCATGAGTTTGCGGGAGAAACTACTGGACTCTGGACTTGCAGACACAGATGATATTAAGCGTATTGAAAAAGAAGCAAAGGAAGAGGTTGATGCTGCTGTGAAGGTTGCTCAGGCTGGTCCCGAACCCACCCTGGATGATTTGTTCCTGGACGTCTATGCGGATGATAACATGGAGGGTCATAAAATACGGGGCTGCGACAACTGG------------------------------------------------------------------------------------------------------------------------------------------------ATGTCTGAAAGTGAAGAA------CGCATGACGGCTGCATATAAGAAAGCAAGGGATGCATTTAGAAGTGGCAAGACAAGAGATGTGGAGTTCAGGCGATATCAACTTCGCAGACTATTGATGCTCATGGAGGAGAATGAAGATGAAATTGCAGAAGCTCTTGCCAAGGACATGCGCAAGCCTAGAATGGAAGCACTTCTTTCAGAGTTTTTGATTGTGAAGAATGATATAGCCAATGCACTGAATCATTTGTCAGAATGGGTTACACCTGAA---TGCCCAGAAGTCTCCATGCTCAACAAAATGGACACTGTTTTCTCAGTTAGTGAACCATTAGGTGTTGCCTTGATTATTGGAGCATGGAATTATCCAATACAGCTCACTATCATGCCTCTCACAGGAGCAATTGCTGCTGGGAATTGTGCAATCATTAAGCCATCTGAAATTTCAGCAGCAGCTGCACAGCTCATAGAAAAACTGATTCCACAATATCTTGACCAGGACTGCTTTTCAGTTATCAATGGTGGAGTAGAAGAAACTCAGTATCTTCTAAATAAATGCAAATTTGACAAGTTGTTTTACACCGGAGGAAGTGCTGTCGGCAAGCTGGTTATGCAAGCAGCAGCCAAGAACTTGGCTAGAGTCACGCTTGAGCTAGGAGGCAAAAGTCCTTGCTACATTGACAAGGATAGTGATCTGGAAGTTGCTGCCAAGAGATTGTGTTGGGGAAAGTTTGCAAATTCTGGACAGACATGTGTTGCACCAGACTATGTTCTTTGTCACCCTGAAATTCAAGAAAGTTTGATAAGTCAACTGAAAGAAACGCTGTTTGACTTTTATGGAGAGGACCCCAAGGAATCAGTAGATTATGCAAGAATTGTGAATGAAAGGCACTTCAAACGTTTAAAAGGATTGCTAGATAAT------GGAAAATGTGTAATCGGTGGTGACACAGATGCGAGCCAGAACTACATTTCACCGACTGTGCTGACTGGAGTCAAACCTACTGATCCAATCATGGAGAATGAGGTTTTTGGTCCAATCTTACCAATTCTTGATGTAGAAAGCTTGGAGGACGCCATTGACTTCATCAACGACCGTGATAAGCCGCTGGCGTTATACATCTTCTCCAACGACAAATCGAAGATTGAAAAGATAATGAATAGCACATCATCCGGTGGTTTTCTGGCCAATGACACTGTGGTTCATGTTGGTGTTACTACTCTTCCTTTCGGTGGTGTTGGCGGTAGTGGAATGGGCGCCTATCATGGCAAGTACTCGTTTGACGCCTTCTCGCATAAGAAAGCGTGTCTGGTCAAGAAACAGAACATGGAGTCTCTTAACAGTTTACGGTATCCACCTTACGAAGAGAAAAGCTATAATTGGGTCCGCTGGTTAACAGAAGTCAAGGAACAGACCTACAGTAAACTATCCGATATCCCGCCTCTCCTTGTATCAGTCCCCGTGACCATGGTTCGAAAGATAATCGGTCTTCCTTATTATTTCCTGGGAAAG---------------------------------------AGGATGCTTAAAAGGAAAATGGCGGAAGAAGGGTCAGTAATAGATTCTGACGACAAATTGGATTCCGACCGA---AAGGGAATGAAAACGGACGTTTCTCAGGACCCGTGTCGGGAGCAGTGTTGCCCTAAAAATGCTGATGTTGAC---------------------AACGGGAACCCGGAAATGAATGAGACGACAAAAGAAGATTTAAGTGCGGAGGAG---------------------------------AAAAACAAGAACAGCACAGAAGACGAACCTACAACGTCCTGTAGA---------------------------------GAGACGGCAAGTTTTAGAGTGGTTTGGAACAAGAAAAGCTATGAAGTCATTTTTCCTATTGACGAAACAGCTGACTGCCTGAAGCAACACATAGAAAATCTGACAGGCTTACCAGTGTCTATGCAGAAGCTGATGTATAAAGGGCTTGTCAAAGATGGCAGTAAAACTCTGAGAGAGCTAAATGTAACAAATGGTGTAAAAATGATGGTTGTAGGTTCCACCATGAATGATGTCATGAAAGTCACT---CCACCTCCCCCTGGGGCATTAAAAGAAGAAAAAACA---ACCTTAGCTTCATCAAAGGAACCTCTTTGTAAACAAAAGATGCATAAAAAAGTTTTAGACAAAGGAAAACCAGACGATGTTATGCCTGGAATCAAAAAAAAAAAAGAAAAGTTGCCGACAATTCCAATAGCTGGGATGTATAACAAATATGGCGGAAAGGTTAGATTGACCTTTAAACTTGAGGTAGATCAACTATGGATTGGAACAAAAGAACGAACTGAGAAGATACCAATGGGCTCAATAAAAAATGTCATTTCTGAACCAATTCACGGTCATGAAGAATATCACATCATGGCCATTCAGTTAGGACCCACGGAGGCATCACGTTATTGGGTCTACTGGGTCCCAGCACAGTATGTTGATGCAATTAAGGACACGATTTTGGGAAAATGGCAACCATTC---------------------------------------------------------------ATGCCTTCACTGCTG---ATAGACAGTCCGAGAAGTTACAGGAGGATTCAAGCTGAGAAAAAGAAATCCATGGCGAAGGGGGCCACAGTATCGTGGTTTTCTGATCAACTAAGCCGTGGGTCTTTTCTCTTGCTTCTGGACTGTAGACCGTTCGCCGAGTTCGCCCGTTCTCATGTTCGAGGGGCTATCAACTTGACGATTCCTTCGTTGATGCTGCGGCGTCTTAAGAAAGGGGCCAACTTTGCCATTAGTTCGTTTATCACATCAGATGAGGGCAAAGCGCAATTTAACAGGAATCTTCTGCATGCTTCGGGAATTGTTCTCTATGATTCAGTAACTTCAGATTTATCGGCTGTTTGTACAAACAGTGCTCTCGGTGTTCTACTAAAGAAGTTTAGTGAAGATGTCAACACCCCCGTTTGGTTACTCGAAGGTGGTTTCACGAAGTTCGAGAGAAAGTACCCAGCATTTTGTGATCTTGGAGAAGATGTGGATCGA---------CCAATTCTATCTCTGTCGGGTTTGACGATACAAGAGAGCGAAAACAACCGCGAACCACTGAAAACT---GAGCCCTCGACCCCACAA---GTAACGGATCATCAAGAAAGTCGAGTGAAAGTC---CCAGTTCAGATTCTACCGTATTTATACCTTGGAAGCGAGAAAGACTCTTCGGATTTAGATATACTCACCAAGTACGGAATTTCCTACGTCTTAAACGTTACTCACGATAAGCCAAACTCATTTGAACATTTACCGGGTTTTAAATACAAGAAACTCCCTGTGGAAGATAACTGGAGGGCTAACTTATCAGACCTTTTTCCAGAAGCGTTTGATTTCATAGATGAAGGCATTAAGCAGAACCGTGGAGTCTTGATCCATTGCCGCGGTGGCGTTTCTCGTTCAGTCACTGTCACAATTGCGTACCTCATTTCAGCCCACAACATGACTCTCAACGAAGCATACGACTTTGTGAAGCAAAGAAAACCAAGTGTGAATCCAAATTTAAACTTCATGGGACAACTTTTAGAGTTTGAAAGACAA---CGTATCCCGCAAACCCCCAGCTCAACTACAAGCACTCTTTCTAGTGACTCAAGTTTGGATAGCGAA------------------------------------------CAGTTGATA---ATGGAGCTTCTATGTTGTGAGGGGCCGCGGGTGAGATACGCGTATCAAGATCCGGTTTTACTTGGAGACGATCGTGTGCTGGAGAATCTACTCACGACTGAAGAAAGCTATATCCCGAATTGCGGCTATTTCAGTATTGTTCAGGAAGAGATTGAGCCGCATATGAGACGGATTGTAACAACTTGGATGCTTGAGGTTTGTGAGGAGCAAATGTGTGAAGAGGAGGTTTTTCCGTTATCAGTGAACTATTTAGACCGATTTTTGTCCATTGTACCCACAAGAAAGAACCAGTTGCAATTGCTTGGCGCAGTGTGTATGTTTCTGGCCAGTAAACTCAAAGAAACGTCACCGCTTTCGGCTGAAAAACTCTGCATTTATACAGACAATTCCATTACCTGCCAAGAATTAGTGGATTGGGAGATTTTAGTTCTCGGAAAGCTCAAGTGGGACCTATCTGCCGTGACGCCGTATGATTTTCTACAACAGATCTTTTGCCGGCTA------TCTCTGCCAAATGTGAAC------GTGATCCGAAAGCATGCCGCAACTTTCATCGCCTTGTGTTGTACTGATGAGAAGTTCTTAATGTATGCGCCATCTACCATCGCGGCGGCCTCCGTCTGCGCGGCTTTCAATGGACTGACGGCAAATGAGCAAAATCAAACATGGACAAGAACAGAACTTGTGTCTTTCCTTCAAGGATTAACAAAGGTCGAGCTGGTAAGAAGCGGAAACGATTGGGTTATTTGCAAAAATGCACCGCGCAGCTTTGAGACAGTC------TTAATGGAAAACACATTTGCAATAATTGTCGTTGGTATTACTTCATGGAAAAACACGCACTTGTTGTCAAACATTGTAAAACGTCTTGACTTAGGACAAAAAACGTATTTCTGTACCCTG---------------------------------AAAGACAACGTTAAAATGTCCTCTACAAGCAGATCTGCGAGGAAACCTCCAAATATTTTGGACAAGAGAGTTCCAAAAAATCCAAAATACCAACATGTTCCTGCGACGGTTGACACTGGGGCCAGCGTTTCAAGATACACTCAGAGAATTGAAGAAATGCGAAAG------------AATTACAAGTACAAAAAAGATGAAATTTTCAAAAGAATGAAGGTTACTACGTTGGTACAACTTATCCTTCAGGTTGCTGAAGCTGTAACGTTAGAACAAGAAAGAAATAGTATATCAATGTCTGGAGGTGAAAGTGTAATGTCAGATGAGACATTAACAGGCAATGAAGAACCTAACACACCACAC------------------CTGCTGAATCTGGAGGACGACGAAGAACGACCGGACTCAACAGCAAGAAATACTGCTCGCTCTACTCTTGAAAGTCTAATTCATGGGGTTGGAGAGGTTGACATTCTTGGCAAG------------GATGAAAAAGGGAGAAGAGATACCGGCTTT---AATGAAGAAGAGTCATGGGTGCCTGAGGTGGAGTCACTTCCTTATCTGTTATTGGATGTCAGAGATGAAGATGCATATAAGCAATGCCATATTATAGGAGCACTTAGCTATCCAGCTTCAATGTTATCAAGGTCTTACAACTACTTCACAAAGGAAATTCTGACATTTAAAAATAAATTAGGAAAGATAATAATTTTGTACGATGAAAATGAAAGATTAGCACCTGCTGCTGCAACGACTTTTGTACAGAGGGAAGTTGACAATGTCTTCATGTTGTCTGGAGGTCTCAAAGTGTTATATAAGAGATTTCCCGAGGGTCTCTTGACAGGCACAGTGCCCCAATCTTGCTTGCCCACCCCTCCCCCATCTCGAAAATCAACTGGGAAAGCAAGCAGT------CAGCCCAAGTCTCCACTCATC---CACGCTGATCAGAAATGGTTCAACCCCGAGGATCTGATCAAACTTAGTGACAAACTCGATGATGAGCTATTAAGCCAGGATAAGACAAGTCGTCAAAGTTCGCGCATGAGCGGTCGATCTGGTGCGTCGTCAGCAGCAAGTAGAGCTTCAACTTCCGCTAGCTCTGCAACCAGCCGC---AGCAGTAAACCGCACTGGAAA------------------------------------------ATGACAGAGGACTGCTTG------------------------------------------------------------------------------------------------------------------------------------------------------ATTTTAGAGAGCTTTGAGAACGAG---------------------------TTTGATCCACTTCAGGCATCGCTATTCAAAGATTTAAGT------GATGAT---------------------------------------------------------------TCACCAGAGTCGAAGAACAAGGGTAAAGAGGCAACTGATGATCTCTGGCAGAATTTTTCATTTCCGCCAACACCACCCATTTCGCCGGCTTGTTCCCCCCCGTACGACACCACAGATGAAGCAAGAGAACAGCCAGTTTGTCTAGGAATATCTGACGAAGAATTCTCTCTGGACGACGAGTGTTCTCTGTATTTCCAATCCAGTGACTTAAAGGATATATTGATCAAAGACTGTATGTGGAATGGAGCGGCCTTCGATAAATCAATCGACAGGAAA---CAACGATTT------CATTCAAAAATGGAACCGAATCGACTCTTATCACAGACTCCACCACTTAGTGAATCTGCAGCCAGAATTTTGAGTGTTGATCCATCAGAAATTTTTCCCTTCCCACTAAGCACGAGTCCTGGTAGTGAAATT---CGCGAAGATATGACTGATCAG------------TTGGATTCTGAAGAAGAGGAAGTCGAAGTTGATGTCGTTACTATAGAGAAC---TCAAAACGAGAGCAGAAAGCC---------GAAATCATGGAAACTGAAGAGGAGAAA---ACTTGTGAAATAAGCCCGGGTGAAACATCGATTGATGAACCACCATGTACC---GAAACATCGAGCGTCGAATACAAACAAGACTTC---CCTGACAACGAAAAATCGGATTTTGTGACTAAGATGAGAACTCGTCGGCACAGGAAAGCCGTTGTTCTATCAAGCGAGGGGTTGAATAACAGGGACGGAAAAAAGGTACTCAAAAACATCAGCAGTTCTGGAGAAAGCGATGAATCTGAAAATGACAGTGAGTTTACGCGAGCAACTCACAATGTTTTAGAAAGAAAGAGGAGAAATGACTTGAAACTGAAATTTCAAAAATTGCGCGACTGTGTGCCGGAACTAAAGGACAACGAAAGAGCACCCAAAGTCTCAATCCTGAGAAAATCATGGGAGTACATTAGTCACATAAAGCAAGAGGAAATAAAACTACTGGCTGAGCTGGAAAAACAAAAGAAAATGAACGCAGTTTTACTAAGAAAGCTACTGGCCTTGAATCAAACCAGC------------------------------------------------------------------ATGAGC---TTA---ATGAAACATCGCAGAGGT------GGCCGTGGGGGAAAC---AGGGGCCAAAGATCTCACCGCGCAGGTTCTAGT---------CCGCCACCACAATCCAATAGT---TTTGTCAACATTGACGATGGTGTTAGTAACACTAATTTTCGTTTCAATGAGGCCATTGTTTATCATGTGACAAGCAACTTGGGTGAAACAGCTCGTGTTGTTGTGCGTAGTGGTGATATTTATGAAGGCATCCTTAGAGCTGTCTCCTCAAAGTTTGACTGTGTATTGGGTGAGGCCCACCTTGTGCCGCAAAAGAAGCCAGCAAATGGTCTT---ATTGAGGATGAGAGGATTCTGCCCAACCGAGATAGATTAATCAACAACATACTGATAGCACTCAAGGATATTGTTACAATTAACATCACAAAGACTGAAGAACCTGAT------TCTGCCATTGATCGTTTT---ACAGATGAGGCCATAGCTGGTTCA------AGACATGCTAATGGTCAGTTAGCTGAGCGTCAACTCCAGAAATGGGTACCTCAG---------GAGGCAGAACCATTTTTGGGTGGAGGTTTAGAAGACAATACTCAA---ATGAACGGATGGGCTGCTGATGAAATGTTCAAAACAAATCAAAAAAAATTTGGGGTCACTTCTACTTACAGTGATGCGTTGGAGGAATACACAATGCCCATCCCT---GACGGCACCCGTGAAATGGAGCTGAGAGCAGAGCAGACTGCGCGTGAGATTGAGCAGTCATGTGGA------CATAGCCGCCGCCAAGAAGTTGATAGTGGATGCACCGAAGAAGAAGCCTTTGCATCTGTCATTAGACCAAAGACGACAGCTCAAGCATCACGGCCTACAAATTCTCCTCCAGTGACA---GCAATAGCTGAAAGGCAA------------------GAAGTTGCTGCTGACAAAAGTTCTCCTTGTGCTACTAAGGAAGGCCCTGGCACA---------------------------------------------------------------------------AGCACAACTGCTACTCTGAGTTCA---------------------------------------------------------------------ACCACAGAAAACAAAGTATCACCA------------GATGAAGATGCGTCCCAAGGAAGCTTTGTCAAAAGTCCAGCAATGAGTGAGACATCTAAA---------------GTGGTTCAAGATTTAAAGGATTTTTCAGCAAATTTTAAG------TTG------CATAGTCCTAGAAGAACA---------------AAAGAC------------------------ATTCCAACAGAGCCT---GAGACTGGGGAATCAGCTGTTGCCTCATCTAAG---------------GAAACACCCTCTTCT------GAAAAAGGGAACGTTGATGACAGTAAAACTTCCAAACCTCCCGAA------GATGACATTTTGACAACTTCTAAATTGAATCCTTTGGCCAAAGAATTCAAATTTACTCCCAAGTCA------CAGAAGCCCACTCCATCTCCTCAG---CCTGCCCAGTATGTCTCA---------ATGCTTCCAGCTCAACCATTCTCTCCAACGTCTGTGCGACCTCCTGCAGTGCCA------------TATTCTCAACCAGTAATG---ATGTTCAACCCTCAACAGCTGAATCCCATGTATAGGGGCAAACCACCC---CACAACAAAAGT---AGAGGACAAAGTTACGCTGTGCGTGATCAA---GAGTCACCACCATTTATATCAGCAGCTGCTGCTACAGGAAGCCCAATAATTGCACCAGGA---GGAACATACCCTCCACAG---GTTTACCAGTTACCACCA---------ATTGCCTATGTGCAATCAACAGGAGGGATGGCA------ACACAGCCAATGGTACAACAGTATGTGACTGTGCCAGCTGGACATCCGCCAGCAAGATTCATT---GCG------CCTGTGTCATCTCCGGGTAGCGGCCCACCCGTTCCCATGTCACAGGCATACCAGGATGGTTCTCCTATGCCAGTTTATGTTGCTGGTAACATGTCTGCTTTGCCAGGTGCTGCAACCTCTCCTGGTCAGCCTCAACCAAGTCCATCTCAACAGGGACAG---TTTATTTTTGCCAGCCCTGTCCCACCACTT---CCCGGCCAGCCCCAAGGTGCTGGA---CATCACCAGGGGCAGGTCGCACCTGGTCCC---ACACAGTTTCCACCACAACCCGTAGTGTACATC------------CCCAATGCAAAT------------GTTTCTTCTTCTGCTGCCTCAGCT---GTTTCCTACATCCCA---GGAACCTACCCTCCCGACAGAATACAA------------------------------------------------------------ATGGATCCACTTCGAAAAAGAGTACAAAAC---------CAGGATAGTTTATCTTGGAGA---------------TCTCCTCCAAGCCCTTGCGGACCCTCATCGCCACAATCGCCTCCTCCATTATCGATCAGAGGCAAAAGCCTTTCTCTAAACAGGGTCAATCCGCCA------TTAGCTCCAATCAGGGAA------GCAAAGGAATTGTCGAAAAGAGGCCGCAAACAAAGACTGTTACTTTCA---CAGGCTGGAAATTTAACTTTAAAACGAAGA---GAAACGTCGCCAGATTTCAACAGACTTGAAGCCCGGCTGAAA---CCGAAGCGAGGTCCTCTTCCAATGAGAATGAGAGCCCTACCTCAGTCCTTCTGGCAGGAACCCAAGGACATCCAGAATAGCTCAATGAGCACTGAGGGATCTTTGCAAACATTACCACCATTATTTCATAATGCCAACAATACAAGTGACGATGTGAGCAAGTTAAGGCCTGTGACACCTCCAGAAGAGAAGCACAAACCAAGACCTCCAAAGGAACCAAAGCTGGTTATCAGCTCTCCACAA------GAGCAGCTTTTAAAACTGTTTGAGACTGTAGAGGAAGACAAGACCAAAAAGTTTGTCATCAAAAGAGGAAGACCAAGGAGAGCTCAGTCAGATTTAACA---GCATTAAGCTTG------CCAAAACTAGAGGAGGATCCTTGCATGATGACAAGCCTAGCTGAAAAGATGTTTCCACAACTTTCTCTTGAG------CACAAACAGTCAGCAGGGGCAAACACATCACTATCTTGTGTGTCAGTTCATGATGGTGATAAGTCTGTACAACTACCTTCCTTGAATGTGGAACAGAACTACTCTCAGATGTTGTCAGAGATTGTGGCTCATTTT------------------------------------------------------------------GGGTTCAGCAGTTTTAACAGGAAAATGGCAACATCCACTGAAACACTCACAATAACAGAGAATGCC---CCGTCACTATCGAACCGTTCTGAAGATGAACGAAAACGACCC------GAATTGAAGATTGTGTGGACAAATGTGTACTTC---------------ATGTCAATGCTGCACATTATGGCATTGTATGGGATTTATCTCATA------CCCGCCGCAAGCCCGCGTACATGGTTCTGGGCCTGGTTTTGCCATTTTATAGGAGGATTAGGCATTACTTGCGGTGTTCACAGACTCTGGGCGCACCGGTCATACAAAGCTACATGGCCTCTCAGGCTATTACTAATGTGTTTTAATTGTATCGCGGCTCAAAATGACATCTTTGAATGGACAAGGGACCATCGCGTTCACCACAAGTACTCGGAAACTGACGCCGACCCACACAACGCAACGAGAGGGTTCTTCTTTGCACATGTTGGATGGCTTCTTGTCAAAAAGCACCCAGATGTCATTAAGAAAGGAAAACAGCTCGATCTCAGCGATTTGTACGCGGATAAAATCATCATGTTCCAGCGAAGACACTACAAGCTCCTGACCCTGCTGTTTAATGTCATCATGCCTGTATTTGTGCCCTGGCATTTTTGGAATGAGAGCTTCTTGAATGCATTCATGATTTGCTTTGCACTCCGTTATGTGGTTACTCTGAATGCAACCTGGTGTGTGAATAGTTTGGCTCAT---------------------CTCTTGGGATCCAAACCTTATGACAAAAGCATTAACCCTTCTGAAAACTTTTCTGTTGTCCTTATGACTGGTGGTGAGGGATTTCACAACTTCCACCACACTTTCCCTCAGGACTATGCCACCAGTGAATTGGGCATG------TCACTAAACCCCTCAAAGTGGATTATTGACATCTGTGCAATGCTCGGACTCGCGTACGATTTAAAAACCACATCCCCAGACATGGTGCTTAAGAGAAGAATGCGCACTGGTGACATG------------------------------------------------CAACACTTAAATCACCATCATGAC------------------------------------------------------------------------------------------------------------------------------------------ATGGGAAAGGTAGACGTTTTTCAAGTTGCGTTTCGAGATGCAAAAACAACGTTCTTTCCCGGTGAAGTAATTAATGGAACCTTAAACCTTAAAGTAAACAGCGAGCTGAAATTGCGTGGCATTCGTTTGGAATTCCATGGAGCTGCCAATGTTTTCCTGTCTTCCGGCGATCAGCGAAGAAAACGCCCAGCAAATAGTGAAGTGTACATCGATCTTGTAGCGACACTTTTCGGAAAGGCACCTGATGAAACTGGAGAAAACCCAGTGCTTCAGCCTGGAGAATACAACTTCCCATTTCAATTTCACACTCCAGTTCAAAATTTGCCAACCTCAGTTGAAGGAAACTTTGGTCATGTGCGATACTGGCTTAAAGCTTCCATAGATCGGCCCTGGAGGTTTGATATAACAACGAAATCTGTTTTTACTGTCATTGAATATGTGGACATCAATGCTGATGAAGAGTTGTTG---------------------------------------------------------------------------------------------------------------------------------------CGTCCCTGTCAAGTTGATGAACAAGAGGGATTTGGGTGTTCTTGCATT---CCTAAAGTAATACAAGTTACCGTGCAAACAGACAGAATTGGCTACTGTCCTGGAGAATCTATAGCTGTGTCAGCCTTTATCAGAAACCCAACAAATTACCGCATCAGTGGTGTGGAGATCATTCTCTTTCAGAATTCACTTTACACAATCAAGTCTGGTAAGCATTCC---------------AGGCGAGTTGCAGACAAAGTATCTTCGGTGAAAAGAGATGAA---ACGAGTGGGAACGGTGACCTTCATATGGAGATGGTGCCCTTTCCTATCCCTTCCCTCCCCCCCACAATGAAGAGTTGCAGCTGTATCAAGATTACCTATGAATTAAAGTTTATTGTTCATGTAGCCAGTGGATTCTCGACAAAGAAGATAGTTTCCACAATTCCTATCACGATTGGTTCTGTACCATATCGTTCCCCGGTCCTACCACCATCATTAGAACCCTCAGCACCACCTCTTTCCCCTCCT---------------------------------GTG---TATAGCGAGGATGCTCAACCTTATCCA------GTTCTGCCATCATATGCGGAGTGTGTTAATGGTGGAACAGCTGTCCAAGAGGAGCGTGATACA------GGTGATATG---AGTCCATCAACATTCACCCCAATGTATCCATTTGTGAATGATTACCAGTTCCCCTCTGCTCCTAGCCAACACGCAGCGGCAGCACAGGCCCCACCAGTGTCCTCT---------------------------AGTAAACCG---AGAATTCCATCGGATACGCTCAAC---------------------------------------------------------------------------------------------------------------------------------------------AAGCCTCCAAAACCTCAGATGTACCGTTCAAATCACACTTCAACAGTAAAGAATGAATATAAAGCGAACAAGAAAGGCTCTAAAACTATGGGACCACCGAAGGTTGCTTCCAACGAACCTAAAAACTTTTTGACAAAACGTTCAAAGGAATTTCAGCTTCCAGAA---AAGACGGCTTTTAAATACCCTGACAATGATCAAAGACGCCCTCCTGTTCCAAAACACACCGAAAAACCT---CTAATGGGGCTTCAGTCCAACAAAAATCACGTCACTACAAATGCAGTGGAGAACATAATGTCAGTGCCGAAGAAGCCAGAGCAAAAATTTGCAGACACTCGAGGGGGAGCCACGCATCTCTTGGAGCCATCAGGGCTTACTCCAAAGTATGTCAACAAGAAAGATTTTGGAAAAACTCCAGCTTATTTGGAGAGGAGAAAGGCAGAAGTAGAGCGTGCACAACAGGAATACGATGCTTACGTGCAGGAAAGATTCCAACAAGGAGCAATGAAAAGTTTAACAGAGCAGCAAAGACAAGATATTCTTGATGGACTGAAAAAGAACTGGGAAGAGCTGCATCATCAATACCAGGGCCTGTCAGTTGTCACGGATACAGCCCCAAAGAAAGCGCGCAAAGAACGTATGGAAGCTGAAATGAAACAGCTAGAAAGAGACATTGAAACCATTGAGAAACACAAAATTATTTACATTGGAGATGCATAC---TTCACTAGCACTGTTTATGATGTCATTCCT---------------AACTTATTTATGAGCGGAGGGAAGCGC---------------------ATGCGTGTTTGTACGCTTTGGTTGTTT------------CTCTCTGATCTAGGAGTTGGGAAATCATGTCTCTTACTCCAGTTTACAGATAAACGATTTCAACCTGTGCACGACCTTACAATAGGTGTTGAGTTTGGAGCTAGAATGATCACCATTGATGGAAAGCAGATCAAACTTCAGATTTGGGACACGGCTGGCCAAGAGTCCTTTCGTTCCATTACACGCTCCTACTATCGTGGAGCTGCAGGAGCTCTGTTAGTTTATGATATCACACGGAGAGACACTTTTAATCATCTGACAACTTGGCTTGAAGATGCAAGGCAGCATTCAAGCTCCAACATGGTTATCATGCTGATTGGGAACAAAAGTGACCTTGAAGCACGTCGTGATGTTAAAAAAGAAGAGGGTGAAGCT------------------------------------------------------------------------------------------------------------------------TTTGCCCGAGAACATGGTCTTATTTTTATGGAAACTTCTGCCAAGACCGCAGCAAATGTAGAAGAGGCCTTCATCAACACTGCCAAGGAAATTTATCAAAAAATCCAAGAAGGAGTCTTTGATATCAACAATGAGGCCAATGGAATCAAGATTGGTCCACAACACTCGCCTTCAAACCCATCTGTTCCTTTGGGAGGCAGCCGAAATCAGGATAGCGGAGGCTGCTGT---------------------------------------------------------------------------------------------------------------------------------------------------------------------------------------------------------------------------------------------------------------------------------------------------------------------------------------------------------------------------------------------------------------------------------------------------------------GGAAGCGGTGGAAGCGGTGGAACTTGCAACGTGAGTAATGCGAGCACGCTGGTGAAAGCCTGTACGTTTGACCAAGATACTTGCGACTGGCACAATATACCTTTTGACGATCAGGGGGATTTTGAACTGAGGAGTGGCAGCTCAGCCCGAGGACCGAGCAGTGGATCTGGAGGGAGTGGAGGTTATCTTTTG---------GCCAGTGAAAGGGCACAACTTTTGATTCCTTTCGAGTTGGTGCTGGCAAATCACGACAGCGACTACAGCCAAATGTGTATCAGGTTTAACTATTTCATG---AAAAGGGGTAGACTGATACTTTACGAAATCCAGAACATCAAAGAATCTCCGAAGAAGGAGAAGATAAGTCTGTCT------GGTGACAAAGGGTCACAGTGGAATTGCGAAAAAGTAACAGTGACAGTCAGTGTAAAACGACAGGTAAAGTTACGTAGAATTTGTTTGAACACCGTGAATTGGGAAGCTAAAAAATGGGGAGCTCAAATCCGCGGCAAAACTTCTAGTTTGAGGGTTTCACGTCGCAGTCAGGGCGAGAAGTACTGGAAC---------------------------------------------------------------------------------------------------------------------------TTTGACTTGTTCTTCAAACTCCTTCTCATTGGTGACAGCGGAGTCGGTAAAACCTGCATAATATTTCGATTTGCTGATAATGCGTTCAATCCTACGTTTATTTCCACCATTGGGATTGACTTCAAGATCAGGACTATAGAACTTGGAGGAAAGAAAATCAAGCTGCAGATCTGGGACACTGCAGGACAGGAGAGGTTCCACACCATCACCACTGCTTACTATCGCGGTGCCCTGGGCATCATGTTAGTCTATGACGTCACCAACGAAAACACTTTCCAGAACATTTCAAAGTGGATGAGAAGGATCGAGGACCACGCCAATGAAGATGTCGATAGGATCCTGGTTGCCAACAAATGCGATCTGGAGAGTGCAAGGCAGATCACACGCGAGAGCGGAGAATTGTTGGCGCGAAATTACGGTATTCAACACGTGGAAACTAGCGCACTTTCAAGCGAAAATGTGGAGCAAGCGTTTATTCTTCTAACAGAGCAAATTTTAAACAGAGTTTGTCCACCTGTACAAGAGGAAGCGACAAAAACCGCAAAAGGAAAG------AAGAAACGAGTGAAACTAAAGAAGTCTGACTCTTCACATGGCAAGCCATGTTGTTCTAGGATGCAATCTGCGACGAGTCCCGAATGTATACCAGCGCTAGAGTTTCCAGAAATACCAAATAAAGATGAATTGGTCGACTGGACATACTCAAAGAGAAGAGAAATGCAGGAAATTGTACCTGGAGTTTATCTTGGTCCATACTCGGCTGCTACAAACAGTGAATTACATGTCTTAAAGCAAGTTGGAATATCTCACGTCATTTGTATAAGACATGAGCGTGAAGCCCACTACATCCGAGCTAATTTTCCCGAACATTTTATTTATTTAGTGTTAAATGTGGCAGATTCTACCACAGAGAATATAATCAGGCATTTTCCAAAAGTCAAAGCCTTTATTGACAGCTGTTTAAACAGTGGAGGGAAAGTACTCTTACATGGAACTGCTGGTATTTCTAGAAGTGCTGCTTTGATGATTGCTTTTATAATGGAAACATATGGATTAACATATAGGGAAGCCTTTCATTATGTTCAACAGAGAAGATTTTGCATAAACCCAAATGAGGGTTTTGTTCAACAGCTTATAGAATATGAACCAATATATTTAGCAAATTATCAAGCAAGA------ACAGCTGGAGAAAGACTAAATCAA---GGTGGAGTTAAGCGTTCTTTTGAGGATGAATCAAGAGACGATGCAATGGACACC---------------------------------------------------GAAACTGCAGTGCTGGGACACTGCCGGGCAGGAGAAATATCGGGCGATAACACCAGAAACGATTTTAAACATTTGTTTAAAATCTTGGTCATCGGGGATGTTGGCGTTGGGAAAACTTCCTTGATTCGACGATTTACTAAAGGCTATTTTGCCGAAAACATCACCTCAACAGTCGGGGTCGATCTGGATTCCAAGATCGTGAACATATCAGGCGATAAAGTGAAACTGCAGTGCTGGGACACTGCCGGGCAGGAGAAATATCGGGCGATAACACAGAGTTATTACAGAAACGCAGACGCAGTGATCATGATGTTTGATCTTACAAACCAAGGATCATTTGCAAGCATTCCTCAGTGGCTTATGGATGTTCACCGCTACTCG---AACAAGAACGCAGTAAAAGTTCTCGTCGGCAACAAGACGGACTTGAAAGGGGCCAGACGAATGGTGAACTCAAGATCTGCTGCTAACCTTGCGGAATTTGAGGACTTGCTGTACATTGAAACATCCGCTAAATGGGACGACAATATCGAAACTCTTTTCACTGAACTAGCAGAACAGCTGAGGGAAAACGCCAAAACCAAGACTCTGAATCGAATGAATAAAACA------AACAATTGCCTCGCAAAGAAAGGCTTCAGCATTGCATCTTACATCAAAAGACTTGGGGGAAAAATTCCCATTCAAAGTGTGGCAAATTGCTGCAGCATT------------------------------------------------------------------GGGAGCTGCGAAGTTGTTGTTAGGAAAAAAATAACCAAAATGCCGTTGCCAGCAGCACTTCAAGCACGTCTTGCAAAAAGGGGGATAATACAGAAAGACAAGGAAAAAGTTCATGTTTCATCACAAATCGATGGACCAGTTAATGGTTGTCCAAATACAGTTAACCCTTATCACACATGTGTGGAATATTGCGGAAAGAGATATGGAGAAAATGCCCCCCCTCAACCACCAAAG---GATTATAGTACAGTTCCATTGCCTATAGGATGGTACTTAGTTCCAGACCCCAGCAGTGGAAGCAGTTATTTCTGGAACACTGTAACAAACCAAGTCTCCTGGCTTCATCCATTAGACCCTGCTGCTGAAATAACACTTTCAGCACCTGCTGCCAGCAGTCAAAAAGAA------TCTGATGTTCAACCCAACAGAGAAATTCTTTCCCCT---------CCTGGGGTGGAC---ACAGAAAATGATAAAGAGCAGGTTTTAAGTATTGGCAAACATCCAAGTCTTGTGAAGGGTTCACAAAAAAGGCAGGAAGCAGCCGGAAAGAGAAAACACGAAAAAGAAATAAAAGCTGAAAAGCGAAAGAAATCA---GAAGAAATCGATCCCATGGACCCAGCATCCTATTCAGACGCGCCCAAAGGAACTTGGACAACAGGCCTGATCAAGAAAGGAGAAGCGAAGACTGGAGTAGATACGACGGCTAATGGGCCTTTATTCCAGATGAGGCCATACCCGAGTCCAGGAGCTGTTTTGCGGGCAAATCAACAACTTGCACAGAAATCTGCGATCGAAACGAGCGAA---------------------AAAAGGAAAGCTGCAGGTTCACCGGGA------ACTGCAAGAAATTCGAAAATGTCGAAGATACCTTTAGACAAAAACAAAAAATATGACCGTCAGTTGAGGCTTTGGGGGGATCATGGACAGGAAGCCCTGGAAGGAGCAAGAGTTTGCTTGATAAATGCTTCAGCTACTGGAACAGAAATCTTAAAGAACCTTATCCTTCCAGGTATAGGATCTTTTACCATTTTGGATGGACAAAAAGTTACTGGTGAAGATGTAGGGAATAACTTCTTTTTGACTAAAGAAGCAATTGGAAAGTCACGAGCAGAATGTACCACAGAGTTTCTACTTGAACTTAACTCGGATGTTTCTGGAGATTTCATTGAAGAGACAACTGACTGCTTGTTACAAGAGAACAGTGACTTCTTCAAGTCATTTTCAGTGGTTATAGCAACACAACTTCCTGAAGAAACTCTCCTTAATCTTGGGTTATTTTTGTGGTCACACAACATTCCTTTGTTAGTTTGTCGCACTTATGGATTCATTGGCTACATGAGAATTGTGTTACAAGAACATTGTGTTATTGAATCTCATCCTGATAACGCACATCCAGATTTAAGACTTGACCGACCATTCCCTGGTCTTTCGCAATATGTGGAGATGTTAGATCTAAACACAATGTCTAAACAGGAGCATGGTCACACACCTTATGTTGTATTATTGTTAAAGTATTTGAACAGATGGAAAGCAGAGCATGATGGTAAACCTCCTCTAAACTATAAAGAAAAAGATGCATTCAAAAAAATGCTCAGAGAAGGTATTTTAGTTAATGAACATGGTGTACCAGAAGAAGAAGAAAATTTTGATGAGGCTATTAAAGCAGTAAACACAGCTCTTGTTCCTACCAGGATACCAAGTGAAGTTTCAAAAATCTTTTCTGACAATTCTTTTAGCAATTTTAATGAATCTAGTAGTTCCTTTTGGATTTTAACAAAAGCAACAAAAGAATTCATTGAAAATGAAGGGCAAGGTGCTCTTCCGTTAAGAGGGTCCATTCCAGACATGACAGCTGATTCCAAGAGATACATTGAGCTGCAGAATGTATACCAAGAACAAGCTAGGAAAGATGTGGCTGTTATCACTCAGAGAGTCCAGAAAATACTGCTGGATTTAGAAAAATCAGCAGATACAATTCAAGACTCTGAAATTAGGCTTTTCTGCAAGAATGCAGCATTTTTAAGATTAATTCGAGGGAGATCTTTAGCTGAGGAGTACAGACCCAATACTGCTAAAGCAAGTGAATTAGGCAGTTACCTTGATGATGCTGATAGTGATGTAGTATTCTACTTCTTATTGAAAGCAGTTGATAGGTTTTATACTCAGTACCACAGATATCCAGGTAATTTTGACGATCAGGTTGAAGTGGATGTTGTTAAATTAAAGACTTGCCTTAGCTCGTTTCTTCAAGAGTGGTCCATTAATGCAAACGTCAAAGAAGAATACGTACATGAAATGTGTCGCTATGGCGCCAGCGAGCTGCACCCTGTTGCATCTTTTATTGGAGGCTCTGCGGCACAAGAGGTCATCAAGCTCATAACACATCAGTTTGTG---------------------------------------------------------------------------------------AAAGGAGGAGAGTTTCGTATCTCCTCGCCGATATCGTTCGACTCCTTTGACGGCATGGTCGACGAAAATGTCGCTCAAAGAATGCACATCCCTCAAAAAATTACGGTACCAGGAGAAGATGAAGGA---------CACTCCGCAAAGCCTGCCTCAGGGGACGTGATGTCGTCTTCG---ATGTCCATTCCAGAAAAGATCGAGATT---GGCAATTTTGCTTCCCCGAAC---AGCGAGGTTCCTCCAGAATTGAGAGATCATTTCGTACATGTGAATTCC---ACGAGTAACATGGTCACTCCTCCACGAACTCTAACTGTGGATGACACGAAATCAGCCCATTATCCACAAAGAACGGCA---------------GTCGACCAACTTCCGATTCGAAGTGAGAGGGCTGTT---------------CCTCATGTGCCAAATGCATCGCAAATGCTCGAAGACGAAAGTATTGCCGTTGGTCTTGAAGTAATAGAGGAAGGTAATCCTCTAGATAGCGATACTGATCTGGGTGACTATGGCAGCAGTGATTTCTCTGACAAAAGGAAATACGTCATCCAAGTGCAACAGCTCAGTCGGCGAGTGCGAGACCTCGAGAGGGACCTGCAAAGTAATACAATGGGA---TTCTGGTCCAAACTTGCCTTCTTTACATTAACAATCATAAACCCGTTATTACTCCATTGGCTTTTCTTAAAAAGAAGG---------------------------------------------------------GCGCTGCGC---------TCAAAATTGTACTGCATGACATTCCTCAAACCGATGTTTATTTCAACAGAACTCAAATAC------GTTATACCTGCGGGTCTGATCTCTAGAGCGGGCTTCGTTCGCTGTCGGCGTTTCTACGAGAATAGAAATTCTGCACGGTGT---TTGTCCCTAAGGGATCGACAACAATTTAATGTCAATGATATGCCCAGGATTAACACCCAGTGGACACGAAATATAAATGGCACGTTATTTTTGCTGCATCGA---------GATCCTGGAGAGGCAAAGCTCAGAGGAATCCAATTCAAGGCGAAAATTGAGCAAATGAAAGAAATGAAAGAA---GATGTATTTACCATTCCAAACTTGCTGTCAACTCTCAGAATGCTTTCCACACCTGTCCTTGGCTACCTGGTGCTTTCACAGGATTATGTCAGCTCCGTGGCATTGTTTGGAATTGCAGGGATTACTGACTTGCTTGATGGATTCATAGCAAGGAATTTCAAAAACCAGAAGTCTGTTCTGGGCACCATTTTGGACCCTTTGGCTGACAAGATTCTTATCTCTGTTCTGACGGTCTCTCTTACAATGGTCTCTCTTTTACCAGTTCCCCTTACTGTGTTGATCCTCAGTCGAGATGCTTTTCTTGTCAGCTATGCATTTTACCTGAGATTTAAGTCCCTTCCTTCGCCGAAATCACTTTCCAGATATTTTGACATCAACTTACCCACTGTAGAATTAAGACCAAACTTGCTTGGAAAGGTCAATACTGTCTTGCAGTTAGCTTTAGTTGGTTGTTCATTGGCAGCACCTGTTCTAGGATTTGTAGATCATCCATATCTTCATTATTTATGGTTTACA------------------------------------------------------------------------------------------------------------------------------------------------------------------------------------GTAGCAACTTCAACCATAATGTCCAGTATTAGTTACCTCATCTACTTTAAAGAATCTGTA------------------------AAATATTTGAAA---------------------------ATGGTGACTGTACCATCCCCACAATGTGTCGGGCGTGAATTTGTGCGGCAGTATTACACCCTCCTGAACCAGGAACCTGTCCAGATTCACAGGTTTTACACAAAACAGTCTTGGTTCCTTCATGGAAGAGCTGAGAATGGACCCACTGAACCTCCTGTGATTGGTCAAGAGGCAATCTACACCAAGATCAAGGATCTAAATTTCAATGACTGCCATACAAAAATCAGACAAGTAGACAGCCATTCCACTGTGGGGGGAGGTGTAGTTGTGCAGGTATCAGGGGAGCTGTCAAATGATGGACAGCCCATGAGACGATTTATGCAAACATTTGTCTTGGCACCTGGTGAGGGCCCAAGAAAGTATTACGTTCATAATGACATATTCCGTTATCAGGATGAAGTGTTCTCAGAGGATACCAGTGATGAGCCAGTTGATGGTAATGCAGATTCAGATGGAGAAGAGGAAGTACCTCAGCAGTTGTCTGTGAATAGCTCTGCAGTCAGTAGTTATGACCAA---------TCCAACCAAGATCAGGATGTGGTGCAAGAGATTCCTTCAGAGGAGCTGTACTATCCAAATCATGGGCAAACAAATGGACCTGGAGCTTTGATGGATCCAGAGCCCTTGCTGGAT---------GATGTTAACGAT------------------GAAGAGTCTCAAGAACTTCAGGAAGTTATCATTGATAAACAGCCACAGATGCATTCA---CATGAGGCCATTGCTGAGACG---GCTGTTGTGCATCCACAAGGTGATGACGATTTC---ATCACTGCTCCCAGCAACGGTCAAATCGAAGAGACCCTTTATGAAGGGGAA---------------AAT---------------------------------------GAAGGACAAGAGCTTGAAGGAGCAGAAAGTGATACCAATGGCAACTTGGACGACACAATTGATGAACCTATTGAA------CCAGAGAAGCCGAAGACTTGGGCAGCACTTGCAGCATCTCGGGCTCCAACAGCTCAGAAAACAACTACTCCGGTCTCGTCCACTCGCCCTGTGCGACAGTCCCCACAGGCC---CCCGCTCAGTCAGTTATTCCACCGCCACCAAGACCCCAGGCTGCTCCCGTTCGGCCATCCAAGGAAGCACGC---------GGGGGCACG---AGCAATAGAGAA---CCCAGGGTGACGGCAAGAAATGCCCCCGACAACCATCAGGTGTTCATTGGCAATCTACCAAATGGAGTAAAGGAGGACGAAGTGCGGAGTGTGTTCGCCAAGTATGGAACAATCTTGGAAATAAGGCTCAACCCCAAGAACTTTGGATTCGTCATCTTTAACAGCCCAGAGCCAGTGGAGCAAATTTTGGACAACAGGCCAATCCATATCGGTAATCATGAAATAAACATAGAGCAGAAGAAACCAAGTGGTTCAGTCGGGCGAGGGGGTGGTGGA------------AAT---CGTCGAGGT---------------------------------GGCGGAAATGCAGGAGGAGTTGCCCGCGGGAACGCCCGCGGAGGCGGTGGCCAACCAGGCCGAGGAGGATCTAGTGGAACACGAGCAAGCAAT------------------------CGTGGAGGATTTGGAGGGAACAGCAAAGTGGGAAGCGAAAGCGCGGGGGGTGGATCGAGCGGGCGAACTGGAGGACGC---CGCGACAGTGGAGGTCGCGGCGGGAAATTTAAG---------------------------------------------------------------AATCTCCACCGTGCGACGGTGTGTTGTCAGTTTAGCGACGTTGCTGGTCCAAGTATGGAGGCTTATCTGTCGCTGGCTGTGCTTCTTGTTTCTTGTTTAGGTTTTACCGGTGGGTTCTGG---CTTGGCAGCTCCAGCAATGATGCAACTGTGCGTTTCCATAAAGGAAGCGAGTTTGGCTTTGAGAAGAATCCAAGTGTTTATTCCCATTTGGTAATACCGCCGTGGAATCGGCCATTTAAACCTGGATATTGTAAAAGCTGGGAATGGCACACAGACAAGAAATACAGAGAAAGGCGTGTAGCCATCTGCAAACTCTACACTGAAGGAAAGCATGAATGCGATTCTGAAACGGGATTCTGCCCAGACAAGTGCCCTTATTCAAACGGGAGCTACCCGTATTGGCGCATCAGGAACGCAGTGGATGTTCCATTCCTGTGGGTGATCTCTGGACTCAAGTTTTACGACACTGCGACCTCGAACAAACCGCTGAATGTTGATCCTAGGAAAGGCTACGCGAGCAGTTACTTTGGGCCTGGTTACCCACCTAGCATGGCATTTGACAACAACCCTGAAAGTCTTTGGATCTCAAACGGTGCTGCCCCTCCTGGCATGCAGTGGATTGGGTACGAATTTCCTCATCCGGTCTTCATTGGTTCGGTGCAGATCTCCACAGAGGAAGACAAACCAGACCGTCTTCCGGCCTTGATGTATGTTGAGTCTTCGTGTGAAAAATACTTCCGGCAGTTTGTCACGCAATGGGTGATTTTCAACCCCGACCACAATGTGAACAAGCGTTACAATGTCTTTAACATGGCAAAATTCACCAACCTCGGAGCCACGGGCCGTGTAGGACCCACTAATGTAGGGTCTCATTACCAGGGACAAGATCACGAGGGACAAGTAACTGTTAAGAAGGGAATACAAATGTGGAAGGTCCCCGCAACTGGAATGTACACAATCGAAGCTTCAGGGGCTGCCGGTGGATATGACAAGTTCACTTCTTCTAGCAAACGAGGCAAAGGAGCTCGAGTTAAAGGAAACTTTCATTTAAAGAGGGGCGCTGTCTTGAAAATCCTCGTCGGTCAAGAGGGAGGAGTGAACGCCATCTCCGGAGGATCTGGGGGTGGGGGTGGAACATTTGTTGTCACCGATGAAAACACACCTCTGTTGATTGCCGGCGGTGGTGGTGGAGTGGACAAAATGAAAGGAGAAAGTCCACGATGTCACGGAGCGTCGAGCAAAAATGCAAACGCGGGATATGGAGGCTCACAGTTCCAAGGAGGGACCGCTGGCAGAGGAGCGGAAGAAGGAGACAATAATTACTCTGGGGGAGGAGGAGGTGGATTTGAGACCAGTGGACGATCCAACCAAAACTTCGGTGGTGCAAGGGGAACTGGTGGCGAAGGAGGCAAATCATTTTACAAAGGTTCTCTGGGCGGGCGTTCCAATCAAAATGAAGTGGATGGTGGATTCGGCGGTGGAGGTGGTCCAAACGGAGCCGGAGGGGGTGGAGGTGGAGGCGGTGGTTACTCTGGTGGGGCCAGTGGCAGCCGATCCAATTCCTGTGGGGGAGGTGGTGGATCTTTGAATGGAGGCCAGGAGCAGACCAACCAGAGTGGAATCAATAATGGCCACGGATACGTCATCATTAAGCTCCTTAATGTCAAA---------------------------------------------------------------------------ATGCTTCATGATACACGAAAAATTAGGAAAAAT---ATGCACGGAATCAATGACAGGAATCACTTCACGTTCGCAGAA---AAATTGCCCTGTTTAAAT---------------TCGAATTTTTCTACAGCC---ATCTTAGAAGAAAGTGATGCGGATGAT------TATTACCCTTTCGTGATTGGACATGGGTCGACTTTTAAAGTTATCGACCCGAAGGTGTACAAACAACTAAGCCGACAAAACAGTCATCAA---AAGGTGCCGGTTAAAGAAACAAACTCCGCGAAAAAGCCAACG---ATTTCGAGTCACAGATCGCGCGCTGCATCAAAGACAAAAAAAACAAGTAGTTCCGACAGC---GCAGACGATGGCAACGAATATTGTGAACTTTCCCCGACTGCCAAAGCGCCACCGATAAAATTAACTTCACTACGGACACAGCTTTCGACGAAGTCAGTGGAAGTCAAATCTAAGCATATCCCTGCAAGAGTTTCAAGTTTCGAACGAAGACTTTACACTGATTGTTATTATGCAAAAACTAAGGCTTGTCTTGTGGAAAGTCAACCCAGCTCTCCGACATCACGACCTACAACAACACTTGTGGACACAAACGTACTAAGATCAGAGCGA---GACTCCTGTGTT---------CAATGGACAAACGAGAAGCATGAG------CCTCTCTTATGTGGAGTGGAGGCAGACGAACTCATCGACTATGTCAGTTGTATGTGTTGCGTTAAGGGAATCTTTTATCATTGTACAAAAGACCATTATGACGAAGGCCAGTTGGTTAATGAGCCTTGCTCGTGCGCGGGTCCCCTTAGCTCATGTGCGCCGCGATGGGGTTGTCTTGCTTTTCTGTCTTTGTTTTTACCATGCCTGTGGTGTTACCTTCCCGCTAAGGGCTGTAAAAAGGCTGTCAGTACTACAAACAGCAAGAAAAAGTCTAAGAAACATTTCAAA---TTCAACTCAAAG---------------------------------------------------------------------------------------------------------------------ATGGGGAATTGTCATACAGTTGGACCGAATGAAGCCTTAGTTCGCTCAGGTGGCTGCTGC------GGAAATGATGCTAAGAAAACAGTCATTGGAGGATATGTTTGGGCCTGGGCATTTGTAACAGACGTACAGTCAATCTCCTTGCAAGTAATGACATTGAACCCAAAATGTGAGAGTGTAGAGACTGCGCAAGGTGTTTCTGTGACAGTAACAGGAGTTGCACAAGTGAAGGTCATGACTGAACCAGAACTGCTGAAGACTGCTTGTGAGCAGTTTCTTGGCAGAACTAATCGTGAAGTTGAGAATGTCATTCTACAGACTCTTGAAGGTCACTTGAGAGCAATCTTGGGTACTTTGTCAGTGGAAGAGATTTATAAAGATCGTGAAGCATTTGCCGCACTGGTGCGTGAAGTGGCTTCTCCAGATGTGGGAAGGATGGGAATTGAAATCCTCAGCTTTACAATAAAGGACATTGAAGACAAGGTTAATTACTTGGACTCTCTTGGCAAAACACAGACAGCTAAAGTGAAGAGAGATGCAGACATTGGGGTTGCAGAGTCTAACAGAGATGCTGGCATAAGGGAAGCTGAGTGTGAGAAGGAGAAAATGGATGTCGCATACCAAGCCCAGACCAAGATTGCAGATGCTACAAGAGAGTATCAGTTGCAGAAAGCTGCCTTTGATCAGGAGGTTAATGCAAGGAAAGCTGAGTCTGAACTTGCTTATGAGTTGCAGGCTGCAAAAGAGAAACAAAAGATCAGGTCAGAAGAAATCCAGATTGACATTGTGGAGAGAAAGAAGCAAATTGAAGTTGAAGAAAAAGAAGTTTCCAGAAAAGACAAGGAATTGGTGGCTACTGTGCGAAGACCAGCTGAGGCAGAGAGCTACAAAGTTGAAACGATTGCTCAGGGAAAAAGAACCCAAACTGTCTCCAAGGCTCAGGCGGATGCTGCAAAGATTAAGTTGACCGGTGCATCTGAAGCCACTGCAATTGAAGCAATTGGTAAAGCTGAGGCAGAGCGCATGAGACAAAAGGCTGCAGCTTACAAGATGTATGGAGATGCTGCCATGACTGCTTTAGTCTTGGAAGCTTTGCCAAAGGTGGCAGCAGAAGTTGCTGCACCTCTTGCCAAGACAGATCAAATTGTAATTGTGGGTGATCAGTCTTCCAAT---GTGACTGGGGAAGTTTCCAAACTTGTCAGTCAGTTACCTCCTGCTGTGCAGGCCTTAACTGGAGTTGATTTGAGTGGGGTCCTTGGAAAAATACCAGGAGCAAAA------ATGGCTGAAGTGTTTCCCTTAGATGTTAATGATCAAATTGACGAT------GAAGATTTGAGTGATAATGAATTCGAAGAGGGG---CAGTTTTTCGACGAACCGATGGAAAACGAAGAAAGC---------ATGGAAACTGTGGCCATATCTGAAGAGATCGTAAATCCTAAAGACGAGAAAGTGGGCCCGGAAAGCTTTGAACTTTTGAAAGTCTTAGGAAAAGGCGGATATGGGAAGGTGTTTCAAGTGCGTAAAGTAGATGGAAGAAACAAAGGCAAAATCTTTGCGATGAAAGTCTTAAAGAAGGCTGCCATAATAAGAAGTCATAAAGATACAGCACACACAAAAGCTGAAAGAAATATTTTAGAAGCTGTAAAGCATCCATTTATTGTTGATTTAATGTATGCTTTTCAAACTGGAGGGAAACTTTATCTCATTCTTGAGTATCTTAGTGGTGGTGAGCTCTTCATGCATTTAGAGAGAGAAGGAATTTTCATGGAGGACACTGCTTGTTTCTACTTGGCTGAAATTGTTTTAGCAATGGAACATCTTCATAATCAAGGAATTATTTATAGAGACCTTAAGCCAGAAAACATTCTTTTGGACACACAAGGTCATGTGGTGCTTACAGATTTTGGTTTGTGTAAGGAGGCAGTCTTTGAAAACAGTCTCACTCATACATTTTGTGGAACTATTGAATATATGGCACCTGAGATTCTAACTCGCAGTGGCCATGGCAAGGCGGTGGATTGGTGGAGTCTTGGTGCGCTTATGTATGACATGTTAACAGGAAGTCCTCCATTTTGTGGAGATAGTAGAAAAAAGACAATTGATAAGATTTTAAAAGGGAAGCTGGTTCTTCCTCCTTATCTCACTGCAGAGGCTAAGGATTTCTTAAGAAAACTGTTAAAACGCCACCCTCAAGCCCGACTAGGAAGTGGCAATGATGGAACAAGACCAATCAAGATCCATCCTTTCTTTCGTGCAGTTAAATGGGATGATCTTTATTCCAAGAAAGTTGAGCCCCCATTTAAGCCAAGTATTGCTGGGGAAGACGATGTTAGTCAGTTTGACAGCAAATTCACAAAACAGACACCAATTGATTCGCCAGTGGATTCAATGCTAAGTGAAAGTGCAGATAAAATATTTCAGGGATTCACATACATAGCACCTTCAGTGATGGATTCAATGAATAAAGAAATTCCAATGTCACCTTGGAGATACACAAGGTCACCTAGAAAAGGTACACAACCCATGAGCCCTGCCAAGATTAAGGAGAATGGTTCCAGCCAGTTTGGCTTTGAACATTCGTGGCAACCAAACCGAGCAGTCAACATGCCATTAGTGAAGACAGCAAACATGAAAGTATTAGACTTAAACTCCTCA---GCAGCAGTTGCCATGGATACCTCTGTTGAAAGTGACAGAGTACCTCATGTCAACGAGAATCTGCTCCAGTGTTGCAACTCCTCTATTTCGCATTCTGCAGTGACTAATTCGCAGCTTCAGATGACGATGGTAAAAGAGATCTTCAAAATGTCTAGTCATTTGAAGACGAAAAAG------------AAGAAGAATTTTAAAGTTATGAGCCAAAGGGTTAAAGTATTTCGCTCCAAAGATCCTTTACTGAGTGTGTTGATGTGGGGAGTAAGCCATTCGATTAATGAACTTTCGCATGTGGCTAACCCGGCTATGTTG---------------------------------------------------------------------------------------------------------------------------------------------------------------------------------------ATGCCCGATGACTTCAAAGCATTCACGAAACTTCGCGTGGACAATCACCTATTCAATAAAGAAAATTTTCCAAGCCATTTTAAGTTCAAGGAATATTGTCCATTGGTCTTCAAGCAGCTAAGAGAGCGCTTTGGTGTTGATGACAGTCAATATGTGGCAGCCTTTCAGCAATCACCAATGGTCATGCCGTCACCAGGTCGCAGTGGTGCTAAGTTTTTCATCTCGAAAAACAAAAAATTCTATGTGAAAACAATTGAGAGTGAAGACATTGAAAGACTCCACAATATTCTGAAAGAGTATCATCATTATATTGTTGAAAGGCATGGCAAGACACTGCTGCCGCAGTACTTGGGTGTATACAGGATCACAGTGGATAACAAGGAGACCTATCTTCTTGTCATGAAAAGTGTGTTTAGTGCTAGATTCAAGATACACAAAAAGTATGATTTGAAAGGTTCTACAGTAGACCGTCAAGCAAGCTCCAAAGAA------------AAGACAAAAGAAAATCCCACCCTAAAGGACAATGATTTTGCCAAGGATAATGTCAAACTGCAAATTGGTGATGAAGTAAAGAAATACCTGCTGCAGAGGATCAAAGATGACGTGGAGTTTTTAACAAGGTTAAACATAATGGATTACAGCCTTCTGGTGGGTATTCACGACATTGATCAAGCAGAAGCTGGGGATGATGTGGACGATTTTCTCGGGGCTATAGAGAGCAACGAAGACAGT------GACATTGAATCCCCGCGTGAAGTAGAT------------TCAGACTCCCCTGGTGAGGGGGAGACGTCATTCAGCGAAACTCCACCCACTACGCCACCTGCTGATGTCAACGGTGCT------------------------------CGGGAGAGAAATACGAGTTATGGAAGTGCTGACCTCGAAGATGGAGAGGAGGATGATCTTACAGAAAAATTTCAA---------AGTGTGGGTGAAACCAAGCGGGAGTTATATTTTCTTGGAATCATAGACGTCCTTACATTTTACAATGCAGGGAAGAAGGCTGCCCACGCAGCCAAGACTGTCAAACATGGGATTGCTGCATTTCACTGGCGTGTCAGTGTGAGGCAAACGGCTGGGATTGCCAATCAGCGTGATGACATCCTGCTAACATCTTCTAGGGCGGGAGCTGAAATTTCCACGGTAAAACCAGAGAATTATGCCAAGCGATTCTTGGAGTTAATGGAAAGGATATTTGAG---------------------------------------------------------------------------------------------------------------------------ATGTCATTGAATTCACTATTTCCTACAGCAGTTAAAGCATGTCACATCACACGATGCCTGAAAGTACAAGTTTCTCTCCGTCATGCAAGCAGGGCACAAGCTGCTCTCCGTGACCTTTTAGACAGTCAAATAAGTGACATCAAGCAAGCTGGAACATGGAAGGACGAAAGAGTGATAAATACAATGCAAGCTTCAGAGATTGGAGTGCAAGGGCAACAAGATAAACTGCTTAACTTTTGTGCCAACAACTACCTTGGACTTTCTTCACACCCTGAAGTTGTTAAAGGAGCCAAAGATGCTTTAGACAAATATGGCAATGGCCTCAGCTCGGTGAGGTTTATATGTGGAACGCAGGACATCCACAAAGAACTTGAGGAGAAGATATCAAAATTTCATGAAAGAGAGGATGCAATTCTCTATGCCTGTTGCTTTGATGCAAATGCTGGTTTATTTGAGGTTCTTCTAGGACCAGATGATGCTGTCCTAAGTGATGAATTGAATCATGCCTCAATTATTGATGGAATACGACTCTGTAAAGCTAAGAAATTAAAATACAAGAACAAAGACATGGCAGACCTTGAAGAGAAGCTGAAAGAAGCAGAGGGCTCACGTATGAAATTAATAGTCACTGATGGTGTTTTTAGCATGGATGGAAAAGTTGCACCTTTGAATGAGATATGTGACTTGGCTGACAAGTATGGTGCCTTGACATTTATTGACGAGTGTCATGCGACTGGGTTTTTAGGTGCAACTGGCAGAGGAACTGAAGAATATTTGAACTGCAAGGGTCGTGTGGATATCATCAACTCCACTCTTGGAAAAGCCTTGGGTGGCGCAGCAGGTGGTTACACCACCGGACCCAAGCAACTCATCCAGATGCTGCGTCAAAAGTCTCGTCCTTATCTGTTTTCCAACACGCTGCCTCCTCCGGTTGTTGGTGGGGCTAGCAAGGTGTTTGATCTGTTAATG------GATGGCTCAGAATTGATTGAGAAAGTAGCCCAAAATACCAACCTGTTCAGATCACGCATGACAGCGGCTGGATTTCACATTATTGGGGATAACCATCCTATAACTCCAGTTATGTTAGGAGATGCACGAATTGCAGTAGAATTTGCAGATGAAATGTTAGAGCGTGGAATTTATGTCATAGGTTTTACCTTTCCTGTGGTGCCAAAAGGACAGGCAAGGATACATGTCCAGATTTCTGCAGCCCATAGCACTGAGGAGATTGAAAGATGTGTAGAAGCTTTTGTTGAAGTTGGGAGAAAGAAAGGAGTCATC------------------------------------------------------------------------------------------------------------------------------------------------------------------ATGTCCCAGACGATCCAAATGTCCCATTCG------------------------ATGTCTCAGATGTCGGAT------------------------------------------GACGAACCGTCTTCGCCGGAGTCAACAACCTTCGATGGCTCCGACCTGCTAAGTTCCACGGTCAGTGATGAGGTTACCGCACAGCTAGCGGCCGCAGGGCCTGTTGGCGTTGCAGCAGCCGCTGCTATTGCTACGGGAAAGAAGAGAAAACGACCGCACTCTTTTGAAACGAATCCATCAATTCGCAAACGACAACAAACGCGACTTCTACGAAAATTGAGAGCGACCATTGATGAATACACAACCAGGGTTGGCCAACAAGCTGTTGTATTATGTGTTTGCCCAGGCAAACCCAACCCACTGTTTAAGGTGTTTGGAGCTGTGCCGCTTGAGAATGTTGTGAGAAATATCAAGCAGCTTATTCTTCAAGACCTAGAGCATGCCTTAACTGAACATGCTCCTCCACCACCACCAGAGAATCCAGACATCTACACGTTACCTCCACTTGTTATTGATGGTATCCCAACTCCTGTTGATAAAATGACACAGGCTCAGCTGCGTGCCTTTATCCCAATGATGTTGAGGTACTCAACTGGTCGAGGAAAACCAGGATGGGGCAAGGATTCCACAAGGCCAGCTTGGTGGCCTTCTGATTTGCCTTGGCAGAATGTACGCAGTGATTGCCGTAGCGAAGACGAGAAAGCAAGAATTTCATGGACAAATGCCCTGCGACAGATTGTGAAGAATTGTTACAAATACCATGGACGAGAAGATCTGCTTCCAGCATTTTCAGATGGAGAAGCTTCCCAACATCAGTATGTGCAACAAACTCATCAAATGGTCCATACGATTTCAAATGCAGATGGAACAGTTTCCCTCATCCAAGTGGATGCATCGGGTGCCGTGAGTACGTTATCAGATGCAGCAACCTCACAAACAGAAGCCACCCAAGCTGTAGCAACATTAGCTGAAGTTGCTGCCGCGACTCAAGTTGAGGTCACCTTAACCCAGCCCGGACCAGGAGGTGATACTGTCACCATAGAACAAAGTGAATTGTCGCACACCGAAGCAATTGCTCAGGCTGCTGTTGCTACGCTGGCAGAAGCCACCTTAGCCGATGGGGGTCAGATCGTCTTGCCAGAGCATGCAGCTGCCGCTGCAGCAGCATTGGCAAATGTTCAAGATAAC---TTGAATACTTCCAACATGGTGACTATTCCAGTACAGGCTGCAGCATCACTTATGCAGATTCAAACACACCACTTGCCAGTAAGCAGTCATTCTCAATACATGTCTGCATCA---GTTCCTCAGGTAGCTATGGCACCACATTCAATGCCACAAACTGCAACTACTTCTGCAGTGGGCGGACATGATGACAACACTCACATGGTTGTCACTTGTGAA---------GGTGTTCCAGTTGCTACGCAAGCAGTAGAAGTAGTAACGCTTGAAAATGCTCAAGATCCAATGAAC---------------------------------------------------------------------------------------------------------------------------------------------------------------------------------------TCGTCGTCAACGACTGCGTCACCCAAAGCTTCCAGTACAGAAAACACTCCAGCAGTCTTGCCAACACTAAGT---------------------------TCAACCTCAAAGGCACAAGTTCCCGCGAGC------------------CGTGGTAGTGTGAATTCTGCAGACCCATCCATTATGACG------------CCACCGAGCTCAAAATCGATAGTCGCGGAAACTTCTACAATTTTGGCTAGCATTAGCCAAACTGCTACTGTTTCT---------------------------------------------------------------------------------------------------------------------------------------------------------------------------------------------------------------------------------------------------------------TCAATCAATACAGCTAGTTTGACCCCCTCCAGCAGAATCTTGTCAACGTCGCAGAGCGAGTCAGCTAATTTAACAGAAGCAAACACAGCAGAAGTTGTGAGTAGCTCTGTGGGT---------------------------------------------------TCTTTATCAGCATCAACTTCAACTGTTTTGACCTCTTCCAGCAAAATCTTGCAACCATCGCAGACAACTTCATCCAGTTCACTCTCTTCCTCGAAAAGAACGGTTTCATCGTCTGGTTTGGAATTTGCCTCACTGGGTACGACACTAGAAATG------------------------------------------------------ATA------CCTACTGCGGTTTCAACAGATAACATCCCCGGC------------------------------------------------------------------------CCTTCCACAGGAACCTTTGCTAATACCAGGATATCTGCGACACTTTCGGAAAGGCTATCGTCTTATCTTGCATCTACT---------CCTGCAACACACACCACCTCGCCGCGCCCAACAATTCCGCCAGAGGGAACAAAGATGGTTAACATGGAAGTGACACTAAATATGGAATTCCATAAAGACTACAATGATGTGAACAGTCCTATTTACATAGAATTAGTTGCCAATCTAACCAAGGCGCTATTCAGAGTTTACCAGGAAGTTGATGGTTTTGTCGATGTTCGCGTGCTATTTATCAGACGGGGAAGTATCGTTTGCAACTACATTATCATCTTAGCAAGTAACTCTGAGGTGACAGATGATGATTTAAAGAAGCAATTAGAGAAAGGCAGCAAAGAT---GACAGATTTCCTTTCGATGTGAAAGGTATCGTAGTTATAGAGGATTCAGAC---------GCCGTAGCAGCGAAAAAGAAGTTACCTCAGTGGGCAATGGCAACCATGATTGTGCTGGGTGCCCTAGCATTTTGCTTTCTTGTGATCGCAATATGCGCATGCATAAAATACAGAAATGCC---ATGTCCTCGGAAAATTATATATACGACGTGCCGCCGGGAAAACTTGACATG---CGCGCCTACGATGCA---ATTTCGATGGGCCAC---------ATGAGAGCTAACGTAGAC---GGGAATACATCAACAGCACAG---AGACGCCTTGTTTCATCACACGAAAATCCCGTAAGTATCTATGTGACT---------------------------------------------------TGGGTGATGGAAGCTGCTTTGGTTGGG---AAGAAGGCTTGTGAAGTACAT---------------ACAACTCAACCGTGTGACAGTTCAGACAATGAGCAAGGAAACTTTTGTACT------TCGCCTAAGAAGCCA---------------------------------------------------------------------TTCAGGAAGCGGAAA------------------------------------------AGAGAAGCGTTGACA---------GGTTTGAAC------------------------------------------------------------------------------------------------------------------AATGGGACAAGCCACACTCCTTCCCCGTTGTGCTGG---GGTATTGGTTTTTTCTCATCTGGCAAAGTATCAGAGAGTGAGAGTGAA---CTGTCTGAACCA---CACAGTGCAGTATTTCTTGTGAAA------------------------------------------------------------------------------------------------------------------------------GGATATGAATCTGCTGTG---------------------------------------------------------------------ACTGCTGTTGTAACAGACTCAGAAGATGATATGTTCTTCTTTGAT---------GAAACT---------------------------------------------GTTGAATTCGAGCCACCTGGTTCTGAAAGTGAAGCAGAAGAGAATGAGGATGATGATGATGAGTCAGAGGGCGAAGCTCTCCTTTTAACTTCAGAGGATGAAGATCCTGGGGCAGAAGGGGGAGATGAATATGAAGAGGGACAGGAGTTGGATTCTGACATTGACGAAGATGATCTCTGGCCGTGTCCACAGTGTAACCTCAAAAACCATCCCATGTCACGTCAGTGTGCGCGCTGCTGGATGGAAAGACACGAATGGCTTCCACATCTAAAAAGATTATCTTCAGATCCAGGGCCAATGGTCACCACTGCAACCCGAACAATGCCTGTTTTACCGTCTCTACAAAAAAGTGTTTCTCTCCCAGTATCACCAAGAATCGAAAGTACTCCTTTGTCATCACCA------TCATCATTACAACCTGTCAGACCTTCATCAGACACTAGTGCTTCTTGTATTTTAAGTGCTTCTTCGTCAGCCACAAGTGACAAACAAGAAAATAAGCTCTCAGCCAGAGATGAATTGAGTTTGCCAGACTCTAAACAAGTTGTTGATAAAAAGTCCGACACAAAAGGCCCAGAGGCTACCTTTTCCCGGGATTTGTGTGTGATTTGCTTGACGCAGCCCCGCAATGCCAGCTTGGTGCATGGAAGAACTGGTCACCAAGTGTGCTGCATTGAATGTGCAGAAAGACTAAAGGAAAACAAAAAGAGATGCCCAGTCTGTCGCAAGAAAATCAGACTTGTTGTGAAAAATTTCTTG------------------------------------------------------------------------------------------ATGCCAAATCAGTTTCAGAAGGATTGTTTAAATGCCCACAACAATTATCGAGCTCAACACGGCGCTCCTCCCCTGAAATGGTCATCCAAACTCGCATCAGATGCTGAGAAATGGGCCAAGGAACTTGTGAAGCTAAATCGCCTTCAACAT---CACACCGGAGATGATGGAGAAAATCTGGCTTTTGCTTCAGGTTATGAAATGTCAGGACAGAGAGCCGTTGATATGTGGTATGAAGAAATCAAAGATTATAGTTTCAGGAATCCGGGTTTCTCATCAGGCACTGGCCATTTCACTCAAGTGATCTGGATAGATTCAGTGGAAATGGGCGTTGCCAAAGCCACAAATGCCAAAGGAACACAGTTTGTTGTCGCGCGTTATAATCCACCTGGAAATGTATTGGGTAGTTTCCCAGAAAATGTCAAACCAAAAGGATCCAAAATATCC------------GAGCGGTCTCAGAAACCT---TACGGC---AAAAGACCAGGT---GGAAAGACT---GTGACTGTTACAACTCCTCTCACTGGTGAAGCGACCAATAAACCTCAAACCACCAGAGAATTCAATAACGAGCTTCTTAAGACGCACAACACAATTCGCTCTCAACACAGCGCCGCTCCTTTGAAGTGGAGCTCCAAACTGGCAGCAGAGGCGCAAAGATGGGCAGAAGACTTAGCAAGCAGAAACTGTATTCAACCCAGCAGCTCCAATGATTACGGCGAAAACATCGCATTCATGTCAGGTGGTCAACTTACTGGAAAAAAAGTGACAGATATGTGGTATGAAGAACACGATAAGTACAGCTACGGG------AACCCAGGCTTTTCCAAGACTACCGGTCACTTCACGCAGATTGTGTGGCAGAGTTCCAAGGAAATGGGTGCCGGGAAAGCTGTTAGTTCCACAGGGGCACAGTTTGTCGTTGCGCGATATCAACCCCCCGGAAATGTACGAGGGCAGTTCCCAGAAAACGTGAAACCTTCTAGTAATGCG------GGAGGTATGTTATTAGTGCATAAGAAATTTAACTACATTCGACAGAAACTATTTTCGTCGTGCTTTTACTTGTCTACAGGCATTGGAGGAATCAGGAGTTCTTACAACTACAAAGACCCTTCCCCCGTATTCCTTGGCTGTGTTAGAGACGTTCTAATTGTATTAACATGTGTTCGTTCTGTTACAGGTGAAAAAAGTTGT---TGTGTTATCTTG------------------------------ATGGAAGCTTGTGGATTGGGTGTTTTGTGTTGCTTGAGGCGATACCATCAGCCTAGAAATCCACCGGAGAGG---GAGGCACCTCAAGTGCAGCTTGACACGGGACAAATGGGAAATGAGGTTGTCATTGTGAAATCTGGGAAAAGAATTTGTGGATCCGGGGCAGCATTGGCTAATGCAGGAATCGTTCAAAATAAATGCTATTTTGAAATGAAAATACAATCAGGAGGTGCATGGGGTGTTGGACTTGCCACAAAGAAATGTAATCTAAGCAAAGTACCCTTAGGCAATGATATTGAAAGCTGGGTTTTGAGATCTGATGGCACTGTTGCGCACAATGGAACCGTAAGACACAGACTGCGAGACATTCCAGAAGAGGGAGACATGATTGCTTGCACATATGATCATGTAGAACTAAACTTTTATCACAATGGAAAGCACATTCATAGTCCATTAACAGGAATAAAAGGAACAGTATACCCTGTCTTTTACGTTGATGATGGGTCCATTATTGATGTCAATTTCTCTGAATTTGTCTATCATGCACCAGAGGGATTTCAGAAGATAATGTTTGAAAAAAATCTATTA---------------------------------------------------------------------------------------------------------------ATGTCCGGTGTCGAAGAACTGTATAAACAGTTTGGAATCCTTGCAGATGCAAAGGAAAAGGCGGGAGAGCACGAAGGTGCCTTTTTGGCCATTTTGGCCGCGGTGAAGGGCTCACAAGCAGAAAAAAGGCTCGCTTCTCAATTTATCGCAAGATTTTTCAAGTATTTTCCAAAATTACAAGAAAACGCTATTGATGCAATGTTGGATTTATGCGAGGATGAGGACAATATGATCAGACGACAAGCAATAAAAGGCTTACCAGATCTCTGCAAAGACACACCAGAACATTTGCCAAGAATTGCTGATGTATTAACTCAACTCTTGCAATCAGAGGATCCTACTGAGTTAACAATTGTCAAGAATGCCCTTACTTCCCTGTTTAAAATGGAACCAAAAGGAACAATTGGTGGCCTGTTTTCACAAATCCTGAATGGCGAAGAAGTGTCAAGAGAAAGTGCAATCAACTTTTTGAGCAGTGTTGTGGAGGAATATGGCAAAGCGGTGTTGCACCCCTCACAGGAAACAGAGGAGTTCCTTGTTGAGGAGATAAAAAAGGCTATGGCAGATGTCACTGGAGAAGAGTTCCGCACATTCATGAAGATCTTGTCATCGCTGAAAGTAATGGCCAATGCTCACCAAGAACTTGCTGGCATTGTGGCAGAACAAGTAGAACTAACACAAGCCTTCCAGCCTAGTGATGCTGATGTGGTGGACAGATTCCTTTCATGTGCAAGGCAGGCCCTTCCTTATTTTGTGAAAGGAGCATCAGCGCAGGCATTCTTTTCATACATAGTGGAGAGCATCCTTCCAAAGCTAAATGAATTA---GTCTCCTCAGATGGCGATGACATCAAGCTGGAGATGCTTAAATTGTGCGCAGAAATGTCCCCACATGGTTTGACAGAGGAGAATGTAAAGGCCTCTATAGAACCCATCTACAATTTGCTACTGGAATACATGCCTTTGCCT---CCAGGGGAAGAAGAGGAGAATAAAACAGAAGAAAATGCTGAACCAAAGCTTCAATTTTCCTGTGTTGAATGCCTCATTTTCACATTCCACCAGTTAGCTAAAAAGAGTCCAGGATTTTTAACAGATGCAAGCGCCGCTGATCGTTTAAAGGATTTCCGTCTAAGGCTTCAGTACTTTGCTCAAGGCTGTCAGGTTTACATAAAACAATTGAGACTATCGCTACAAGGGAAAACAGGTGTTGCCCTTCAAGAGGATGAGAATAAAATAAAAATTGTAGCCCTTAGGACAACTTCAAATATCAATGCATTGATAAAGGACCTATTTCATAATCCACCCTCATTTAAGAGCACTGTGACGTTATCGTGGAAAACCCCGGCAAAGAATCAGCCAACCACACCAGTAGCCAAAAAAGAGAATACAAACACA---GTTGATGAAAAACGAAAACGAGCAGGCATCACTCCGATCACCTTTGACCTGCCTCCCGAGACAAAGTCACCTAAAAAATCCAGAGGCAGC------------ACAGTCACCGTTTATACGCCGCCTGGAAGGCGTACGGGGGCGTCGAACGGCGTTCTCAAAGGTCAGACCATGCCCAAT---------GGAAACCGCGGCCGCGGAGGATTCCGC------GGACGAAAC------CGTGGTCGAGGAAGGGGCTGGAGAGGAGGACGATTTATGGATGATAACGTTGTCGTTCCGAGGCCGAGCGAAGGATTATCGGTGGTGTCTTCGTTATCTGAAGTCAGCGAGCAAATCGCTATT---------GCCGAGCATATTCCGACTGAACACGAAACGGGTGCAAATGCCGTCTTTCATGCAGGCGAAGACGCTTCGAGTGCTAATGTTGGCGGCCATCCACAATGCGAAGTGCAAGTTGTGAAAGTCGCGAACGGTAATGTAAGCCTCAGTTTCGCTACACCCGCTCCGTCAGCAACGCATATTCAAGCTTCTCAGCCAGCGCTGCAGCCC------ATCCAGGAAGTTATTGCAAAC---AGTCCGGCTCATTCTACAAGGTCGTCTAGTCCGAATTTGCAAGATTCACAAGCCGTTTCGGCAATTCAACAAGGT------GACCAAGATGAAATTTCAACTGGAAGT---CAACACGACGAAGATTCG---CCTTTGTCACGGGCTAAATACGACACCCAGACAAAGTCGCCGTGGGAAGGGGCGGTGAATACGGAGGTACTTATTGTACGCTGTAGAAACGAAACGGCTGAGTTGTTTAAAAATAAACTGGGATCTGGAGGCCGTGGAAAGTGCATAAAGTATCAAGATCATTGGATGACACCCTCAGAATTTGAAGCTCGCTGTGGAAGGGCATCTTCAAAGGATTGGAAGCGTAGCATTCGTTATGGTGGACGTACACTTCAGTCACTGATTGAAGATGGAATTCTTGTTCCACATGCTATTTCCTGCACATGTGCAACATGTTGTGATGATGACACACTGGCTGGCCCGATCAGGTTATTTGTTCCATATAAACGACGTAAACGTGAATCCTCTCAGTCTGGCTCACCTGTACTCAAAAAGAGTTTGTCACTAAGTTCTGAAACTTCCAGACGTGAAGCACATGGTTTCATGATGCGATCTGTGAGTGTTGATTCAGCATCTGGCGCTTTTACGCCCAATGATGACCAGACTGTTATGGATGCAGGAGATTTATCAGGTGGTCTAGTGACTGTGAGTAGCTGTGTCACTAGTGTTGTACCACCACACACCCCTGCCACTCCTCTTACACCCATGATAAGCAATTGTCCCTCAGCGTTGACGCAA------GCCGTTCAACCT---AATAGTCAGACCATCACTGTAACCTTACCAGTAACTCCCCTTGCGACAACAGATGGAATTACAGACCAGAGAAGACATTGGTGGCATATTGAGGAGATGGTGAATTCGTTATTGAATACTGCTCAGCAGTTGAAGGGAATGATTGAACATGCAAAGATACAGGCTGAGGCAGCCAAAGATGCTGCCATAACACAAGTGAAATTACAAGCAGAGGCTGAAAAGAAAGAGGCATTAGCACAACTTCGTATGAGCTCACTTATGCAGTTGTCACGTGCGCTGAATGACGCTCGATTGGAGAAGGAAGCTGCTGTCGCCCAAGCGGTGGCAAATGCTAAAGCAGAGAAGATGGAGGCTGCGGCTGATGAGCGCCAGGAACAACTGATCAAGTCACTGAATGGCGGCGAAGGTGAAATACCAATGGAACAAGCTCCCGCCGTTGCCGAAGAAGTCGAGAAGAACGGAGTGGAT---------------------------------------------------------------CTATTCTTGCATATCGGATTTAGCTCCATCTACCTCAATCGACGGTCCAGTACTGCAATCTCCCAGACGATTTTTCTGTCGATTAAATTGGACGCCATGGCAGAGGGCAAACTTGGTCCGTGTATGCAATGTGTTCGAGTAATGCTGCTTGTCTTTATTGCTTTTTTTTGGATAACAGGAGCTGGTCTTCTTGGTGTCGGTATCTGGGGACGTGTTCAGTTTAATGATTACATGAAGCTATCAGATTCTGACTACTCCACGGCCTGTTATGTATTGATCGGTACAGGGGCTTTTGTCCTACTCATTGGTTTTCTTGGATGTTGTGGAGCTCTTAAAGAAAAAGCATGCTCACTTAAATTGTTTGCTGTGATTCTTGGAATTCTATTCCTTGTGGAACTTGGAGGATCAATAACAGGATATGTCTTTCGAAATAAGATCAAGAAAGGATTCAGTGATGGTTTGAACAAATCATTAAATCATTATGAAAGAAAAGGC---TTCAAGGATGCTTGGGATGGATTACAGTCACAGTTGCATTGTTGTGGTAGTTATAACTACACTGACTGGTTCTTCAAAGAGTGGAGCACAGGACAGTCATCAAATTTCTCCGTGCCACAGTCATGCTGTGTTAAACAGCATGAGACAAACTGCAACGTGAATGTAACAAGTCATCCTAGCTCAGTCTTC---CAAAAGGGCTGCTACGATGCTGCAACAAAATTTTTTGAAGATAAATTGTTGATCATCGGTGGTGTGGCTCTGGGTATTGCCGTTTTCCAGGTGAGTGTTGTGCAGGAGAGTCCCAAGTTATGGACTAGTTGTGTCATTCATTCCTTGGTAATTAATGCTTTTGTTGCTATTTTTACAGCCTTGTTGATGTTA---------ATGATGAATCGCGCTGGTAAAAATAACGGAATCTACGCTGCTGAGACGATCTTAAAGCGAAGAGTTCGGGAGGGGAAAGTCGAGTACTTTATCAAATGGAAGGGTTACTCGCAGAAATACAATACCTGGGAGCCGGAAGAAAACGTACTTGATCCAAGACTTTTGAGAGCGTATCGTCAGCGTTTGGCTGTGAATAAGAAGGGGAAATTCAAAGGAAAGAGAAGGCGAATGATGGTCTCTACGGAGAATCCTGACGAAGATGATGAACAAACC---CTAGACGTTGAGCAG---------ATCAATGACCAGGAAACAGACAGTGAAAATGATGAAGCATCACAGGAAGTTCTCGCAGCACCCGTCAAACGAAAACGGCGTCGTAAAAAGAGAAAGATTACGAAGACTGACGAAAGCATCTCAGAGGCAACTTCGCAAGTTTCC---CATGAATCTGGAGTGCCCCCAGTGATCGGGGCAAATGATATCGAACCGGAAAAAGTTGTCGACATAGCGTCTGTGAGTGAGGAGAAACAG------CCAAAAAGTAATATGAAAAGTGAAAGTGGCTTGGCT------------GTTTCCGAACAGGATGTTAGTGTAGATGAAGCGCCCGTTCCCAGTTCATCGTCGGATTTAGAAGAAGTTAAGGCAGTTGCCAGCGTGACCGGAACTGCTTCGCTTTGTATCGAAGCTGAGACGACAGACAAAGACATTCCAATTGTTGCAGAAAAAACAGTAGTAGCCAACGACAAAGAAAAACATCCCAAAATTATCCCTGACGATACCCCAGCGGGGCCAACAAAGCCCCTGGCTGTCACTTCAAGGCGAGATGCCCCACCGGCTGTT---CCCACGGATGTAAAGAGAAGTCCGTTAATTCCGCATTATTCCCGGTTTGAATTTTTGGCCAATAGTATGATTATTACAGATGTTACAACGGAAAGAGGGACTGTAACTGTCAAGGAATGCTCAGCTTATGAAGGCTTCTATGGC------------CCAGAAACTGACAGGCCTAGT------------------------------------------------------------------------------------------------------------ATGACAGACCACAAGGAAGAACAAGAGCTTGAACTGGAAGCTCTGACATCAATCTACCCGGATGAGTTTGCCTTGATTGAAAGCGACCCCTGTTGTTTTCAAGTATCAATTGATTGTGAGCCAGAGAAACCGGAAGATGAGGACTGTAAAGTTAGTGTAACATTGCAATTTACATATGTGGAAACTTACCCTGATGATCCACCAACAATTGAAGTGTCAACTTATGCGGGAATAGATTATACAGATGTGGAAAAGTTACAGGAATTCTTAGAACAAGAGGCACTGGAGAATCTTGGGATGGCCATGGTGTTTACGTTAGTATCAGCTGCACAAGAAAAACTGAATGAATTTATGAACAAATTGAAAGAGGATAAAGAAAGTGAGAAGCGAAAGAAAGAGAAGGAGGCAGAAGAAGCGGACAGAAAAAAATTTGTTGGAACTGCTGTTACTCTAGAGACATTTTTAGCTTGGAGACAAACTTTTGAACAGGAGATGATGCAACTAAATAAAAAGAGTAAGGAAGACAATTTGAAAGGAAAGCTTACAGGCAGGCAGCTGTTTGAACAGGATGAAGCAATGGAAAATTCTGATGCTGCTTTTCTTGAAGGCGAA---------------GTG------------------------------------------------------------------------AAAGTAGATGAATCACTTTTCCAAGAATTCGACGATTTGGATCTTGATGGGGAA---GATTTAGAA------------------------------------------------ATGGTTGTCTCTTGTGGCTTGAATGTTGGAAAGTTACTTAGAGTGCTGCATGATGGACTTCAGAAAGAAGAT---ACACATGTTGCTCCCCTTGTCTGTCTACTTGGAAATGAGGACTCAGATGCAATCAATCTTTCCACTAGAGATAACACGGTGGCGTTCATGCTTGATCTGAGCAGACACTGTAGCTTTCACTCTGAGACTTACTCTCTTTCTGTCAACCTTCTAGATCGCTTACTTTCCGTTGTAAAGGCCAATCCTAGATATCTCCCCTGTATGAGTATATCCTGTCTTTTTCTGGGTGTGAAGATGGCAGAGGAGGATGAGGATGTTCCAACAGCGGCAGATTTTGTGAAAGTCAGTGGCCTTCGGTTCACTCCTTCTGATTTGCTGCGAATGGAACGTATCATTCTTGATAAACTAAAGTGGAACCTT------AATGCCACAACTCCATTGTATTTTTTAGAAGTGTTTCATGCACTTTGTGTTTCAAAAGGATTTCTTGATCATTGCCCTATCAACCAGCACCTTCAACATGTCACTTGGGTATTGGAGGGCCTTCTGTGCAACCACAAGTTCATATTCTTCAAACCATCTACACTTGCTCTGGCTTTGTTGAGTTGTGAGCTAGCATATGTCTGTGACAGCTGGGTTCAGGCTACACATTTCCTACAGCATGAGGCTAAGGTTCAAGATTCTGAGCTATTGCAGTGCTCCAAACTAGTGGAAGAACACTTGAATGCTTTTGTGTCTGTACAGAAGTTTCCAAGATTGAGGTTACATCTTGTCCCTGAAAGA------CAAGGGGTTTCTCTTGCA---GTATTAAACACCAAACAATGT------------------------------------------------------------------------------------------------------------------------------------------------------------------------GCGATCGTTTGGCTGTGCTGTGTCTATACTTCCATACTTGCCTGCTTTCATCTTCGAAAAAAGAAACTTTTTATTTGGTGGTACGACGGGGGCGTTTTCCTCGTTCTGGAGTCGCACTTC------TGTGCGATGGGGTGTTTCGGCAACAATAATAACGAAGATGAG------------AAGAAACAGAAAGATACCAGCAAAAGGATCGAAAAGCAGTTGAGGGACGATAAAATTGCATATCGTGCGACTCATCGCCTTCTTCTACTTGGCGCTGGAGAATCAGGCAAAAGCACCATCGTCAAACAGATGAGGATCTTACACGACGTGAATGGCTTTACGGAACAGGAAAAGAGACAAAAAATAGAAGATATTAAGAAAAATATTAGAGATGCGATATTGACCATAACAGGAGCTATGTCGACGTTAACACCGCCAGTAAAGTTAGCAAACCCCAATAACCAGTTTAGAATCGACTACCTTCATGAAGTAGCTACGACGCCCGACTTCGACTATCCCCCGGAGTTCTACGAACACACGAAAATCTTATGGCAAGACGCTGGAGTTCTAGAATGCTTCGAACGATCGAACGAGTATCAGCTCATCGACTGCGCACAATACTTTTTGGACAGGGTTGATACAGTCAAGCAGGCAAATTATTTGCCAGTGGAGCAGGACCTACTCAGATGTCGAGTGTTGACATCAGGAATCATTGAAACCAGATTTCAAGTTGACAAAGTCAAGTTCCATATGTTTGATGTTGGTGGCCAGAGAGATGAAAGAAGAAAATGGATACAGTGCTTCAATGACGTTACAGCTATAATTTTTGTAGTTGCGTGCAGTAGTTACAATTTGGTACTAAGAGAAGATCCAAGCCAGAACCGGTTGAAGGAATCTCTTGAGTTGTTCAGAAGTATTTGGAATAACAGATGGTTGAGAACAATCTCAGTAATATTGTTTCTCAACAAGCAAGACTTGTTAAAAGAAAAGGTACGGGCTGGAAAGTCCAAGATTGAGGACTATTTCCCGGACTTTGCTCGATACAGAACTCCTCCAGATGCCACGGCAGAGCCTGGTGATGAAGAAGCAGTGACAAGAGCGAAATATTTTATTCGTGACGAATTCCTTCGAATCAGCACGGCCAGCGGAGATGGTAAACACTACTGTTATCCACATTTCACCTGCGCGGTGGACACGGAGAATATTCGACGGGTGTTCAACGACTGCAGAGATATAATCCAGCGGATGCACCTCCGTCAGTATGAACTTCTG---------------------------------------------------------------------------------------------------------------------------------------------------------------ATGGCTGCTTCTAGTAATAACTGGGTCAAGCTAAATGTCGGTGGAACCTCCTTTTTAACGACAAAACAGACACTTTGTAGACATCCCAACTCTTTCTTACATAGACTGTGTGCAGAGGACCCCGATCTGCCTTCGGATAAGGACGAAAATGGAGCCTACATGATTGATCGCGACCCTCGCTATTTTGGACCTGTTTTGAACTATTTAAGGCATGGAAAGCTCATAATCGACAAAGATCTTCTAGAAGAAGGTGTCTTAGAGGAGGCTGAATTTTATAATATTGATCCACTTGTTAGACAAATAAAGGAAAAAATACAGTCCCGTGAAGCTCGTCTAAAACATCCCTTCCAATCAAAGAAACATGTATACAGAGTATTACAGTGCCATGAAGATGAACTTACACAGATGGTTTCTACTATGTCAGATGGGTGGAGATTTGAGCAGTTGATAAGTGTTGGAAGCAATTACAACTATGGAAGTGAAGATCAAGCTGAATTTTTATGTGTAGTATCAAGAGACATTTCTGATTCACAAGAGCAAGTTGCAGCAGGCAATGAGCAGAGCAACAAGGCAAAGACTCTA------------AGACAG------AAAGGATTAAGAATG---------------------------------------------------------------------------------------------------------------------------------------------------------------------------------------------------------------------------------ATGAATGGCCTTTCGTTTTCCGAGATCTGCTGTCTATTTTGCTGTCCTCCTTGCCCTGGAAGGATAGCGGCAAAGTTGGCGTTTCTTCCCCCTGAGCCGACATACTCGTTTCAAGATTTGGGCGATGGGAGTTTTGGTCTTCATCTCACGGAAAAAGCCGAATGGCAATATGGTCAAAAAGAGTTAGACTGTATTGAAGTTTTCACGACAAAAACAAGTAAAGGGAATCAAATCGGATGCATGTACGTGCGATGTGCTCCGAACGCTCGATTCACAATTCTCTTTAGTCACGGAAACGCCGTCGATCTAGGACAAATGTCAAGCTTTTATGTCGGGTTGGGAACAAGAATTAACTGTAATATTTTTTCTTACGATTATTCTGGCTACGGTGTTAGTCAAGGAAGACCATCCGAGACGAATCTATACGCAGATATCGACGCCGGTTGGCAGGCATTACGTACGCGCTATGGAATCAGTCCAGAGAATATCATTGTGTATGGGCAAAGTATAGGCACTGTTCCTTCAGTGGATTTGGCATCACGATTTGAGTGTGCGGGCATTATCCTTCATTCACCTCTTACATCAGGGATGAGGGTAGCATTTCCCGACACAAAAAGAACGTGGTGTTTCGACGCCTTTCCAAGCATTGAGAAGGTGTCAAAAATCGTTTCACCAGTACTCGTGGTTCATGGCACCGAGGATGAAGTGGTAGACTTCTCTCATGGTTTGGCAATTTACGAGCGATGCCCACGTACTGTTGAGCCTCTGTGGGTTGAAGGAGCAGGCCATAATGATGTTGAACTTTATGGTCAATATCTTGAGCGGCTGAAGCAATTTACACAACATGAGTTGGTAACCAAT---------------------------------------------------------------------------------------------CTTGCATGGGACACGTGTCGGACTTTTGGGCTCTTCGCTTCGTTTTTACCTATTTTTCTTGGTTGCTTTCATTTGACCGAGGCAGGAGGAAAGACTCTTGTCCTTTTGGACAATGCAAACACAAAGGAAACTCATTCTATCTTCTTTAATTCCCTGAAAGAAAGGGGATTTGATCTTGTTTTCCGATCTGCTGATGATGCCAGCCTTACCCTCGTGAAGTACGGAGAATTCTTATACCAGCATCTTATTATTTTCTCACCGTCTGTGGAAGAATTTGGTGGTTCCTTGAATGTGCGAGCAATAACTGACTTTATTGATGGAGGAGGGAATGTACTGGTTGCTACAAGCTCTTCCATTGGTGACCCAATTCGTGAACTTGGAAGTGAATGTGGAGTGGAATTTGATGACGAAAAGACAGCTGTCATTGATCATATTAATCATGACATCTCAGACTTGGATCGGCATACCCTAATAGTTGCTGAATCATCAAATGTAATCAAAGCCAGCTCAATAACTGGCCATGCAATCACAAATCCTCTGCTTTTTCAAGGAGTTGGGATGACTGCTGATCCAGATAATCCTCTAGTTTTAGAAGTGGTGACAGCATCATCTACTGCATATTCCTACTATCCTGATCTAAAAATTTCTGAGTACCCTCATGCCGTTGGAAAAAGCACTCTGTTGATTGCTGGTCTTCAAGCAAGGAATAATGCTCGAGTCGTCTTCTCAGGATCACTAGATTTCTTCAGTGATGAATTCTTCAGCAAGGCTGTGCAGAGTTCTAAAGCAGGCTCAAAACTGTATTCAAAATCTGGTAACCAAGATCTGGCCATTGCATTGAGTGAGTGGGTGTTCAAAGAGCAGGGTGTCTTGCGTGTTGGAGAGGTTAAACATCACCGTGTGGGAGAAGTTACACCTCCAGTAGCATATACCATTGAAGAGGATGTGGTGTACAGCATCAGGATTGAAGAGCTGGTGAATGGACAGTGGGAATCTTTCAATGGAATGGATGTTCAGCTTGAATTCTTCAGGATTGATCCATTCATCAGAGTAACGCTTAATAAATCAAATGAAGGTTTCTTTTTTGCTAAGTTCAAGCTGCCTGATGTGTATGGCGTTTTCCAGTTCAAGGTGGAATATAATCGTGTGGGTTTCACATATCTCCATAGTAAAACTCAGGTGTCTGTACGTCCCAAGGAACACACGCAATATGAACGGTTCATCCCATCAGCTTATCCTTACTATGCCAGTGCATTTTCTATGATGTTAGGATTGTTTATTTTCAGTTTGGTGTTTCTTCATCATAAAGACGAAGTAAAAAGCAAAGCAGAGATGGACCTATTTATTGAGACATTAACTGGAACTGCTTTTGAACTTCGAGTGAGCCCTTTTGAAACCATAATGAGTGTCAAAGCGAAGATACAACGTCTAGAAGGAATTCCCATGTCTCAGCAACACTTGATATGGAGATCGGTGGAACTGGAAGATGACTATTGCCTCCATGATTACAATATCGCTGATGGTGCAACTTTGCAGTTGGTTCTGGCCATGAGAGGAGGTCCTATCAATACAAGGAGAATTCCTGTTGAAGATCCAACCCTTCGAGAAATGGCTGAATACATGGAAGTAAATAGAGAAGAAATTTGGGACAAACTTCCCAAAGACAATCGCCAAGTGACCTTGCTTGTTTTCAGGGATGGGGATCAGCTGAATTTTTTTCGTGTTGTGGATAGAGGTGATGGAACTCTTACTCCTTTGTCAGACTCATTAAGTGGTGCATCAATGTACAACTTGTATGATGAGGAAGAAGAGGAAAACCCACCTCCAATATCACAGGACGCCATAAAGGAAAACAGCGTCACAATGAACAAGATGAGGCTTTTAAAAAATAGAATGGAGTCA---------------------------------------------CAGAAAAGCTTGAAGCCA------------------------------------------------------------------AGATATCAACCAGAGCCGCCATCTGCAGAAAAACCTACCAGTACATCTGTACTCAGTGCAAGGAGAAGACTACAACTATCATCTACATCTGATACTTTGAAA---CAAGAAACTGCATTCAGAGTTGTTGAAAAG---------------------TCAAAGGTCAATGGAGACAAGGTTTCGCAGTCAAAACAATCGAGTACCACAAATAGCAGAATGACACCAAAAGGGCCTTTACCACCTGTAAATACAAGGCGAAAAACTAGTCAAATTGATGTATCAGACTTTCTAGGACAAACTAGCCAAGAAGCTAAAGTTATTCCATCA---------AACCGAACTCTAACACGGAGTGCTTATAAGGAGGGAAGGAAAACGATTTCGGAGCTTGTGAAAGACTCCAAAGATATCAAACCTTTAGGAAGTATTTCAAAAGCTGTTAGT---CACCACAAGGAAACAAGAACTTCTAGCCCTTCACATGGAGCAACTAGTTTAGATTATTCATCAGCAGGGAGTGCCACTTTGCGACAATCAAGGATACCAGAAGATTCATCTGACGTCAGATATCCACTGGATTTGACATCAGGAAGTGGTGGACTGCGAAGGATTCGAGTTATGGAAAATAGAATACCAACTCCTGAAGGACGAAGATCTGGTCTCTTAAATGATTCTCTATCATATTCATATCGCATTTCCCATGGAAATACA------AGTACTTCAAACAGCTCTCCGTCACATCATCGTCATCTCCCGCCTGTCAAAACAAAACCACATCCACCACCCCAGCTGCTACCAACT---AAAAAGAAAACCAGGTGCTTTGCTTGTGGGAAGAAAACAGGGTTGGCGACAACCTACCAGTGCAGGTGTGGAAATTCATTTTGTGCCACTCATCGCTACGCTGAAGCTCATAGCTGTACATATGACTACAAAAGTGAAGGAAGAAAAATCATTGAACAGAACAATCCAGTGGTTGCAGCTCCCAAGCTGCCAAAAATA---------------------------------------------------------------ATGAGAGACGTAAAAGGATTTTTGAGTAGAAAGCAGAGTGAAGGTGGACCTTTGGCGTCAGATTGGGCTGTTCTTGGAGAGCTTTACGAGAAGAAGTTGTGGCATCAGCTGACACTGAAACTTGCACAGTTTGTCAAGGATGATTACTTTGTTCAGAATGAAGGTCTTGTTGAGATGTATGAAAATTTCCTTGCTGACTTTGAACACAGAATAAACATGCTTTCCCTCATGGAAATTGTTTTGTATGTTGTAAAGGAAATGAAAGAGCCAGATGCTGCAGTTGAATTCCTGGAAAGAGAAAAAGAAAAGATAAAAAATGAAGTAGAAGCTCAAGTCCTTTGTATGACTGCTATTGGCAACATTAAACTTCAACAGGGAAAGATGGAAGAAACAAAAAGCATAGTTGAACAGGCAAGAGCTATACTCGAAACCATTGATGGAGTGTCATCAGTTCATGGCAGGTTTTATGAACTGTGCAGCAACTATCACAAAATCACTGGGTCATATAATGACTACTACAGGGATGCACTTCGCTTCCTCGGGTGTGTGGAGCTTAACACCATGGCAGCCGATGAGCAAGTTGACAGAGCCCTTCACTTATCGCTGGCAGCTCTGTTGGGAAGTGATATTTATAACTTCGGAGAACTGTTGGCACATCCCATTTTGGAATCTCTTAAAGGAACTCAACATGGATGGCTGATAGAACTGCTCTATGCTTTCAACAGCGGTGATTTGGCTAAATTTGAAGAGTTGAAACGTCACTGGCAGCAACAGGGCGACTTAAACCGAAGTTACAAGAACTTACAACAGAAGATCAGCCTTCTGTGTCTTATGGAGTTAACCTTCAAAAGACCGTCCAATGATAGAAACCTCTCATTTGAAGTGATAGCAAAAGAAGCGCAACTGCCGTTGGAAGAGGTCGAGCTTCTCGTAATGAAGGCCTTGTCGCTTGGTTTGGTAAAAGGATCTATCGATGAAGTTGAGCAGATGGTACACATGACCTGGGTTCAACCGAGAGTATTAGATTTGAATCAAATTGGCCATATGAGAGATCGCTTGTCAGACTGGTGCGATAAAGTGAAGACCCAGGTCTACTCTGTTGAAGACCAAGGTCCCGAGCTACTTGTG---------------------------------------------------------------------------------------------------------ATGTACGGTTCACTGCCGTCATTGAGGTTCAACCCCTACGCCTCGCTAACTTTACCC---AGGCAAGAA---------ATTCAACATCATTCCTCGGGAACGTTTTGTTCGTGTTGTTATTTTAATTCCAAC---GTTGGATGCTTCTATTCGCCAAGCTGTGGCCCTGAGTTCGGATAT---TATGGT---TGCGCAGAAATGCTACCCAAACCGCCTTATTCCTATGTGGCGCTTATTTCCATGGCCATCAAAAATGCGCCTGAAAAGAAAGTTACTCTTAGTGGAATCTATCAGTTTATCATGATGAATTTCCCCTACTATCAACAGAGCCGACGTGGTTGGCAGAATAGCATCAGGCACAACTTGTCGCTCAACAAATGCTTTGTGAAAGTTCCCCGAGACAAATCAGACCCTGGAAAAGGATGTTATTGGGCGCTGGACTCCTCATTCGAGGAAATGTTTGAAGAAGGAAGATTTTGGAGAAGGAAACGAAGACCTAAAAACTCG---CAGACAAAAGAGAGGGAAGGCGAAGAAGATGAACCCGAGATGGCCAGATCACAAGGACACAGTGATGAGACA---GCAACAACAGAGAAAACTGGACAGAAA------------TTAGCTGAAGCTGGGAACATCAATGCG---------ATGAAAGAAGGGAGGAACCCGACGGCTTTC---AATGAAGATCTTTGTTGTCATGTTTCGTCGCCAATACCA------AACAATCTAGGAAAACGCAACGAATGG---------------------------------------------------TGTGCTATG------GAGAAGGGAAGCCCGGTTCAGTCTCCACCG------------------AGGAAC------AACGCAGATTCTCAACTGGTTCCTGAGACGCATCCTTCAAACAACAAACTCGCTTTTAGCATTGAG---------------------------------------------------------------------------------------AATCTTCTAAAA---------------------------------------------------------------------------------------------------------------------------------------------------------------------------------------------------------------------ATGTCGGTGGGTCGTGAGAATAAAACTTTTGAAATG---GCGGTTGAAGCAGTGAAAATAGAGGCAGATGCTTATATGGTGTGCCTAACTCATGCATTATCCACTGAAAGAGAAGAAGTCATGGGATTACTAATAGGAGAGGTTGAAGATGACAACGTTGCCCACATTTATTCTGTCATCATG---CTTCAAAGACTGGATAAACGGAAAGATCGAGTGGAAATTTCACCTGAACAACTATCTGATGCCTCAAGCCAAGCTGAGCGACTTGGGCTTCTGACTTCAAAGCAGCGACCAATGCGAGTGATTGGCTGGTATCATTCCCACCCTCATATCACAGTCTGGCCATCACACGTAGACCTGCGAACTCAGGCCATGTATCAGTGCATGGATAAAGGATTTGTTGGCCTTATTTTTTCATGTTTTAATACTGATCCT---AACATGAGTGGTCACCTCAAAGTGTATTGTTTCCAGTCT---ATGAACATGCGATCCGAAGGTGGACCCCCTCAGTATCAGAGAGCAGAGATTGAACTTCAGATAGTTCGCACACAGGTTTTATCAAAGGCCACACTTAACAGTTTGTCCGAGCTTCCTCAAATTTTGTCAAAGGAAGAAGAGGAAGCATACAGAAATACCTTGAGT------TCAAAAGATCTTTTGACAGCTGTTCACAACAGCACAGTGTTCACCAAAGCATTGTGTCAGCTGATGGAAGTTATGTGTGGGCCACTTTTACAAACTTTGGAAAACAGGTTACAAGTAAACCTTAAAAATACAGCAGCGCTGGAAACTGAGAAGGAGGCTTTAGAAAGAGAGGTGGAGAAATTGAAAAAGGAATTACAATCTTCAAAT---------------------GTCGCTGTGTCTATGTTTCGCTGGCTAGATCTT---CTTGAAAAGGAATTCGACAAGACATTTGTTGATCTGGATATCTTGCTGGGAGAAATAGATCCAGATCAAAGCGAGATAACGTACGATGGGCGACAAAAAATGACGCAGCTCTCTTCGACTTTTGCGCAGCTGGTCCACAAGGCTCAGACAATATTTCAAGGGAATGCCAAGTTGGAGGCTGAACTAGTTTCTCTACGCCATGACTTGGTAGAAGATAGAGCTGCAAAGCAGGTGTTAGAGAAGGAAGTAAACAACCTGTTACTTCAGCTCCATGCGGTTCAACTTCAGTTACACTCTAACACTGGGATGCCTGTGGACTCTGAAAATATTAAAAACAAACTGGAAAGTGATATGACAAGATACAAGAATAATGCTATGAAAGAAGCTCGATTGGAATGTCAAACAAAGCAACTGGAGAAGGAAAATACTGGACTCAGAAATCACGTATTTTCATTGCAAGGTGAAGTGTATGGAGCAAGACTTGCTGCCAAGTACCTTGATAAAGAACTAGCTGGAAGAATTCAACAAATTCAGCTACTTGGTCGTGACATGAGAGGTGCCGAACATGATCAACTTTGGAACCAAATTGAAGCTGAAATCCATTTACATAGACACAAAACTGTGATCAGAGCTTGTAGAGGCCGCAGGAACCCCAACAGTAAAACACCTGCGCCACCACCTCCATCCCAACCTGAGTCAACT------AGCAATGACGAGGAGGATGCTGAAAGCAAAGCTAGAAAGAGAAGAGGGATAGGTGAACCAAGAACAGTTGTCATTCAGAAGGACAAATCAGAGGGACTGGGAATATCGATTACTGGTGGAAAAGAACATGGTGTGCCAATCATTGTTTCTGAAATCCATGAGGGTTTACCTGTGGACCGTGCCGGTGGATTGTATGTGGGCGATGCAATCCTGGCAGTCAATGGCATTGATCTCCAA---------------------------------------------------------------------------------------------GAAGCTAAACACAGTGACGCTGTTCGAGTTTTGTCA---------------------------------ACCGTGCATGGTGAAATC---------------------------------------------------ACTCTCGAAGTGCTGTATGTAGCACCAGATGATTCCAGTGACGATGAGGATACA---TGGGAAGAAGATGAAACACAAAGATACAGTATGCTGGGAAGAGTAGAAGATCCCGCTAATGAGCTGTTTAATGGAGATGTATACATGACAAATTCAAAAAGGGATCCTGCACCACCACAGAGCACAGCTGCTCAAAGTACATCAAGCAATAATCACATCCACAGG------AGTCCCCCACCATCTCCACGTAGCCTTTCATCTCATCCGGGTTCTGCTCAGCCTATGAATCAGTTTCCCGGATCAACAAAGAAATACAGCAATCCAGCAATGATTCCAGATTCATTTTCAACGACAGTGGACAGTAGAGGGGGC------------CAGTCGAACTTGCCTTCTTCG---CGTTCCAGTTCGTCTTTATCACTTGCATCAACACTCTCTCCT---CAACAAACTGGTTCTCTTAATGTTGGGCGATTAGAGCCCTCGATTCAAACGCCACCAGAGGGCAGTGATGCCAGTTCTGAACTGTTTTCACCATCAACA---------------------------------------------------ATGCTAAAAGGCAAAGTTGGAAAAGCC------------GATTTGACTATCTCTACACGCTTTCATGTCAAATATCTTGGTTGTGGCGTTACGCAAGAGTCTGGAGTTGTCGGGATTGAAAATGCGGTCCGCAAAATACAAGAGAAA------GTTGAAAATGAGAAACAATATTGCCCCAAAATGTTTCTCATGATCAGCGCTAATGGAGTTAAACTCGAAGAGGTTAAG---ACTAAGTCATCATCGAAGGAATCAAAATTAATATCGCTGGAAAATATATCTTATTGTGCTTTGAATAGGGCGAATGCGACGATTTTCGCTTTCAATCATCAA------AAGAGTACTACCATGGTGGAATGCCATGCGGTGGCGTGTGTGAGCGAGGAGAAAGCAAAGGCAATCTCGCAGGCGTTATACGCTGCGTTTAGGGAAGGTCATTTTCAGAAACTTCGAAGTGAAAGAAGAAAATCTTTGGAGCAGAAAAATTTCCAACGTAAAGTAAGTCTTGAGAATAATGAATGTGCAAGATCGACTGGTTTT---TCTCCCCCTATAAGTCCAACCCAAGTTTTTTCACCGGAGTTGGGCTACGAGTTCCGTGACCAGTCTGTGACGACATCAGTGAATTCCACGGCACGCGATCGACACTCGCTGAAGCACGAGGGCCTTTTGCCGACGGCGTCTGAAACG---GATGACCAAGAACTCGAGTTGGAAGAAATCATTGAGGAATTGATGTCAATCGTTGAAATTGAAAAGGCCAAA------ATTGCTCAAGAAAGTGAA------------------------------------------------------------------------------------CGCAAGATGGTGCCTGCAGTTGGCGTTCATTTGGGTGGCACAAGTGCATCTCTGGCCTTGTGCGAGGATGGTAGAACAGAGATTATAGCTAATGATGTCGGAGATAGAGTGACTCCTGCTTTGGTAGCATGTGTTGGAAGAGAAAAGACAGTCGGCCTCCCTGCTAAGCATGGTCTTATTCGAAATTCAAAAAACACTATGGCAAGGGCAAGCAAGTTAATTGGATTAAGGTTTTCTGATGATGCAGTTCAACAAGAAGTTGAAATGAGTGAATGCAAGATCATCGAAAAGGATGGAGAACCCTTTTTTGAGGTGGAGATGAATGAGAAACCAATTTATTTATCTCCCAAAGACGTTCTCAAGATCATTTTCAACAAATTGTTAGAGATTGCTCAAGCTAATGGTGGAAATGACATTGATGAAGCTGTCGTCACAGTACCCTTTCATTTTAATGATAAGCAACGGACTGCCACAAGAGAGGCAGCTGAAGATGCAGGCTTCAATGTTCTTCGTGTTATCAGTCAACCAGCTGCAGCAGCTCTTGCATATGAGATTGGACAGAATGATCGCACCATCAGAAGAACAGTGCTTGTGTATAGATTGGGAGGAACATCATGTGATGTTACCGTCATTGCTGTAAATGGAGGAATGTACAGAGTTGTAGCTGTCGAGAATGATGCCAGCTTGGGTGGAATAAAATTTGACGAATTACTTGCTCAACATCTCGCTTCAGAGTTTAAAAAGCAGTGGCAACAAGATGTTACAAGCAATACCAGGGCGATGGCCAAACTAAAAGCAAGTGCAGAAACTTGTAAACATGTTCTGTCGTCCAGAGATACTGCAACCTGTGCAATTGAGTCTCTTTATGGTGGGGTTGACTTGAACAGCAAAGTTTCAAGAGCTCGATTTGAATCGCTTTGTTTAAGTTTATTTCAACAAAGTCTTGCCGCAATTGACAGAGTACTCAACAAAGCCAGAGTTTCAAAAGAGAACATTGACCAGGTTATCTTAGTTGGTGGCTCAGCTCGCATTCCTAGGATACAACAGTTAGTGCAAGAATATTTTGTGGATAAAGAGGTGTTACACTCCATTAATCCAGATGGAGTGTTAGCTTATGGAGCTGCTATTCAGGCCTCTTTGCTTCAAGGCCGGGAA---GACGAATTAAATAACGATGAAGATGAAGTAGAGTGTACATCTAAAACTATAAGTGTCGAGCTTGAC------GACTCCGAGTCACTCATGTGTCCGATTATTCATAAATACTCGCCCATTCCCACTAGGACAACACACACTTTTACAACCGCAGCCGATAATCAGGAGACTGTCCGTTTGTGTGTATATGAAGTAGAGGAAGAGGACATTCCTGGGGGATGTGGAAGGAATCTTGTCGCAAAGGTTGTTCTTGAAGGAATTCCTCCAATGGCAAAGGGACAAGCGAATATTGTCGGGACTTTTCATGTCAGAAGGGATGGTTCTCTTCACATTCATTTGGTGGAAACGACGTCTCAGAAATCCGCCGATATGACTATTGACTCCATA---------------------------------------------------------------------------------------------------------------------------------------------------------------------------------------------------------------------------------------------------------------------------------------------------------------------------------------------------------------------------------------------------------------------------------------------------------------------------------------------------------------------------------------------------------------------------------------------------------------------------------------------------------------------ATGGATTCTAACATAAGTAAAGAAAACGAAGAAACCGCTAATAGGGTAATCGAATACCGAATACCATTACCTATTTCAGTGACAGAGTATAAAATAGCTCAACTATATGCCGTAGCAGAAGCTAGCAAGAACGAGACAGGAGGAGGCGATGGAATCGAAGTCTTAAAGAACGAACCCTATACCAACCATCCAGAATACGGAGATGGACAGTATACCCATAAGATTTTTCATTTAAGGTCGAAAGTACCACAGTTTGTTCGCATGCTTGCACCTTCTGGCTCTTTGGAAGTTCACGAGAAAGCGTGGAATGCTTATCCTTTCTGTAGAACAGAATACACGAATCCT---TACATGGGAAAACACTTCTTCATTGCCATTGAAACTCGGCACCTTCAAGGATTCCCTGTGGATGATAAAGTT---------GATGTTCATAATTTAAACGATAAAATGTTGGGAATGAGAGAAGTCAGGAATGTAGACATAGTCAAGGGC---CCAGTTTCTTCATCTGATTACAAAGCTGACGAAGACCCCACACTCTTTGAATCGAAAAGGACCCAGCCGCCGAGGTGTCCTTTAAAGAAGGAAGGTGACTGGAAAACTGAACTAGCGGACCCCGACCCAGAAAAGACAATGACTTGCTATAAGTTGTATAAGATAAAGTTCAAATGGTGGGGTTTGCAAACTAAAGTAGAAAAAGTTATAGTCGAGGCAGTGAACCGTCTCCTTTTGAATTTTCATCGCCAGTTGGTTTGTTGGATCGATAAGTGGTATGGCTTGGGAATGGACGATATACGAGAGATTGAAGAGAAGACGAAAAAAGATCTCGACGCTATGCGACACAAG------GGAGAAGTGCGAGGAATGGTTGAAAAA---------------------------------------------------------------------------------------------------------------------------------------------------------------------------------------------------------------------------------------------------------------------------------------------------------------ATGTACGGGCCCGGGCGAGCTGGCCTCTACGGACAAACGCCGGCAGGTTTTAAACTTTCAAATCTCGACTCGCGTGCGAGGGGTTTAAAACCGCGAATGCACGAATACAAC---CAATATCATTCGTTTAATCAAACAGAAATAGAGTCCAGCGCCGAAGAAGAGTCGAGGATGACTTCGCCCGCGTCAGGAAGAGGTGATCACTTGTTCGATTATAATTACTCGGATCATAAGACACACGGTGGAATGCCCACAACGAACGGTGTCAACTTCATGAAC---GCCAGCAACACGCGAAATGGATTTACGGCTAAACCTGCAAACGGGTCTTTCCGTCAAGTTGTTGCGAACAACTGCTTGTCGCCAACACATCAGAGTCACCCGACATCGCTGGGAATGAATCCGCTAGCTGGTTTAACGGAATTGGCTGAGAAGGCCAACTTCGCGTCTGAACTCTCGCAGAATGGCGTCGCAGTGTCTCGCTTTAGCTCTCAGCCG------------------------AGCCGCGGTCAATTAAATGGCCAGGCCGTTCAGTGCGGCTTCCCAGAAGCACCAAGAAGCCGAAGCTGGCCAGCTTCGACTTCGGAGTCAACGCTAAATTTCTTCAATGGAAGACATCAGTCATTGCAAGGTAGCGCCGACACCTTATGCTTCTCGCCTTCACTCTCAACTGCAAGCTCCGTGTTTTCTGACCCCGAACTGAGAAGCCCTTGTGCGTCTACAAGGTCGCGCCAGCATTTCTTTCCCCAAAACACGAGTGAGTCAGATTCTGAGCTAAGGGATCTCAGCCCTTCGACCGAAGCAAATCGG---------TTTGAACGAGCGAGAGGTTCGTTCCAGAATTTCAACCAGAGATCGTTTGCGAATTATCGGCTGTGGAGCAACCAGGGAGAATCAGCCTCGCCAAACGTGACTTTAGTGCCAGATCCAAGAAGTAAACTGTCGCAGCTTTTTAAATCTGGCAGTCGC------ACGAAATCGGAGGAGATTCTTAAGGAACACTTGCAA---------AATTTTGGCAAGTTTTTGCCTTCGCAAGGGGAGAAAGAA------CAGGAGAAAACGCCACAG---------------AATGATGCCGAAGAGAGCTGG---AATGGCGAAGGAAAC------------------------------ACGAAGGAAATTAAACCGACAACAACTTCATCGAACGCAAAGGAA---------TCTAGCGTCACCGAAGAAGATACTATA------TTCCCTTGTAAATGGATCGGATGT---GATGGA---GTTTATTCAGAAAGAGACGATTTGGTTCGTCACATCGAAAAGGTCCACATCGATCAGAGAAAAGCGGACGATTTGTATATTTGTTACTGGAAGGATTGCAGCAGGCAAAGGCGAGCATTTAACGCAAGGTATAAGCTTGTTATACACATGAGGGTTCATTCAGGGGAGAAGCCAAATCGATGCACGTTCCCCGGATGTAACAAGGCATTTTCAAGGCTTGAGAATCTGAAAATTCATATGCGGTCACATACAGGCGAGAAGCCATATCTTTGTCAGCATCTTGGCTGTCCAAAAGCATTTAGCAATTCGTCAGATAGAGCAAAGCATCAAAGAACACACCAGGATACGAAACCGTATGCTTGCCAAGTTCCTGGCTGTCCAAAGCGATACACAGATCCAAGTTCTCTGAGAAAGCATTTTAAGCAACACGCTAAT---GGAAAGATGCCT------CAGGCAAACTCAAGTGGAAAGCCCAAACAGAAACCCAGAGGAAACAGGTCTTCCAAGAGGGACCTTCTGAGTGCCGGAGTGACACGATCACTGTCTGAGTTCACCTACATTGACGAGTATCAGGCAAGAAAGCGACAGAAGACGTTAGACACCCTTCGGCAGACAACAGAGAAGAAACTTTCCCTGGAGAATGGTTTCAGCCCG---------TATGATGTGCAGAGAGCGTGGTACGGTACAGAAGCTCTCTGTGGGCCATTCAGCCCTCCACCAGTG---CAGCCAGTGGCAAGGGCCAGCACACCGACACCCGAAGAGGAACAAGGCTCATTTCGTTACACTCAAATGTTGAGCACAATGGAAATCCCAACTTTTGAGGACACTTTGAAGCCACTGTCGAGTGCTTATTCCACA---------------------------------------------ATGTCTGCGTTGCTTTTGAACTCCAAGAAATCTGGCATACAATTTGAAGACAAATGGCCTGAGCTTAAACCTACAGTGAACAAGCTACTGAAGCAACAAGCAGTCTCTACCCAAGAGTGGCAAACTCTTTTCTGGGATGTCCATAAGATTTGTACCTGGGATGAAAAAGGATCCCAAAAAGTACATAAGGCTTTAAAAGATGAAGTGGCATCCTTTATTAAACATGTACAAGAGCGCGTCCTTAAGCATGAGGATAACTCTACTTTGTTGCGTTCATACATCAGTGAGTGGTCTAAGTTTTTCACTCAGTGCAGTTACCTTCCCAAACCATTCAACACTTTAGAATCCAACCTCCAAGGAAAAGCAGGGGGAGGTTCCAGCAAACGGCCACAAAATGAACAAAGTACCGTTCAGAAGTTAATGCTGGAAAGCTGGAATGATGGAATATTCAATACCATCAAATCAAAGCTGCAGTCAAGTGCCATGAGGTTGGTTCATGCTGAAAGAAATGGAGAAGCCTTTGATTCACAGCTGGTAATTGGAGTGAGAGAATCTTATGTAAATCTTAGTTCAGAGAATCTGGACAAGCTGAAAATTTACAGGGAAAACTTTGAAAAAGCTTACTTGGAAACTACAGAGGAATTTTACAAAACACAAGCTGCTTCTTATTTGCAAGAGAATGGTGTTCAGAATTACATGCAATATGCTGAAATGAAATTAAAGGAAGAGGAACAGAGAGCTGTCAGATACCTCGAAACAAGGAAAAACTGTGACTCGGTCTTAGTGCTGACGGACTGTTGTGTAAATGTCCTTGTTGGAAATTTCAAAGAAACCATCCTAGCTGAGTGTCCTGGAATGATAGCTGCCAATGAGACAGAGAAACTTCTACTCATGTTTCAACTGATGGATCGTGTCCGAGGAGGAGTGGATCCCATGATAGCCAATCTAGAATCGTACATTGTAACCACAGGTCTGGATGATATGAAAGCATCGGCTGACACAATTACTAGTGACTCGGAAAAGTATGTGGAAGAGCTTCTGACGCTATTCAACAGATTTAGCAAACTAGTGAAAGACGCCTTTAATGACGATCCACGCTTTCTTACAGCGAGAGATAAGGCATTTAAGACAGTTGTGAATGATAGTACAATTTTCAAGTTGGAACTGCCAAACAAGAGTAAATCCGGTGGT---GGCGGCCTCAACACGAAGTCGCAACCAGAATCTCGCTGTCCGGAGTTACTGGCAAATTTCTGTGACATGCTTCTTCGAAAAACTCCATACAGCAAGAAGCTAACTTCGGATGAAATTCAAGCAAAGCTTAAAGATGTGTTGCTGGTGCTTAAGTATGTTATTAATAAGGACGTTTTTATGAGGTACCACAAAGCGCACTTAACGAGGCGCTTGATACTGGACACATCAGCTGATAGTGAAATGGAAGAAAACATGGTGGAATGGCTAAGGGATGTTGGAATGCCCGCGGATTACATTAACAAACTTGCTCGTATGTTCCAAGACATCAAAGTTAGCAACGATTTGAACCAGGGCTTCAAAACAGAATACAAGAAAAAAGGTGGCATTGCAGAC---------------------------TCGGTTAACATAAAGATACTCAACGCTGGTGCGTGGTCCCGAGCTTCCGAGAGAATTCCAGTCTCTCTGCCCACCGAGCTTGAAGACTATATTCCAGGGGTGGAAGAATTTTATAGGAAAAACCACAGCGGCCGCAAGTTGCAGTGGCATCATCTCATGTCCAATGGAGTGATAACCTTCGCGAACAAGTCTGGAAGGTTTGATTTAGAAGTAACAACCTTCCAAATGGCTGTGTTGTTCTCTTGGAATGAACGGCCACATGAGAGAATTTCGTTCGAAAATTTGAGGCTTGCTTCAGAGCTTCCAGATTCAGAACTTCGGAGAACACTTTGGTCGCTAGTTGCCTTCGCCAAGCTCAAGCGACAGATTCTCCTTTGCCAACCTGAAGCAAAATCCCCGAAAGATTTTAGCGAAAGCTCCTTGTTCTGGGTGAATGAAGATTTCGCCGTTATCAAAAATGGTAAAGTGCAGAAACGTGGCAAAGTGAATTTTATTGGTCGATTACAACTTTCGACAGAAAAATCAAAACAAGAAGAGAATGATGGTATCGTTGCGTTGAGGATTCTTAGAATTCAGGAA------------------------------------------------------------------------------------------------------------------------------------------------------------------------------------------------------------------------------------------------------ATGGCTATTGCGAAATCT---AACATTTTGTGCCAGTTA---------ATTGCATTGTTCGTCGCAGCG---CAGTTAAGGTGTTCTCTTTCCTGC---GGCTCGAGAACTGGTTACGGCGCAAGAAACCCA---GGAAGTCCTCTTATGCTGTACCAATGCGTTCCAGACGTCTTAGAAAACAGTCAAGCGGCAAGTGGACCTGCAAAGGGAAAAATAACGAGAAACTCACCGGAGTTTGAAAAACTTGAACCGTGTTATAACACAGCAATAATTTTCAAAGATGAAGAAGGAACCGGTGCTGACCGCTTAATGTCGAAGAGGTGCAAGGAGAAATTGATCGAGCTTGCTTCATTGGTGAAGAATCAATGGCCCAGCTTAAAACTGGTAGTAACGGAGGCATGGGATGAACAAGGTCAA------CATTCTAAAAACTCGTTGCACTATGAAGGACGAGCTGTGGATTTGAGACTTTCGGACACATACAAAAGC---AATCCAAAGTTAGCTCTCTTGGGACGTCTAGCCTTCAATGCTGGTTTCGATTATGTTCTTTATGAATCAGAAACCCACATTCACGCTTCCGTCCGCGAAGATAGCTATGTTGACAAAACAAAAAGAACTGGATGTTTCAGCTCAGAATCCACTGTGAGATTGGAAAACGGTGCGGTTTTGCGAGTTGACCATCTTAAAATCAGCGACAGAGTCCAAGTTATGATGCAAGATGGAACGATCGGATACAGCGAGGTTATCATGTTTGCAGATTATCTGCCAAACATCCCAAAAGTATCGCACATTTTGATCGAGACTGAAAACCCCGTAAGAAAGGTAACAATGACGCCATCGCATATCATCTTCACCCGCGGGGATTCATTGGGGAGCAAATTGACAGCAAAGCAAGCGTCCATGGTTTCAGCCGGTGAGTTTTTACTGATTTCAATTGACGCCAAAAGACTAGTTCCTTCCCGAGTGGCAAACGTTTCTGTAGTGGAAAAGACAGGAATGATTGCTCCTGTCACCATGGAAGGCAACATTATAGTGGACGGTGTGTTATCTTCGTGTTACGCCAGGATCGATGATCACAGAAGTGCACATTTGGCGTTCGCTCCCATGAGAATCGCTTATAACTATGGATTCCGAGCATGGAACACAACCTTCTCTGCCATTCAGCAGGGAATGCATTGGTATCCGAAACTTTTGATTCAAATTAACAATGCACTGGGTATTCATAAGCTTTCAACCTCACACTTGGATTCAAACGAAGTTGACGGTAGCTTCGGAGAAAGTGATAGAGGGCTCTTCAAA------ATGAATGTTTTTAGGATTTCAAAACTGATAAGAAGACTCGGACAATCTACA---------CAACAAGGACTGATAGGAAGTTTAGTTCGTCTTCAATCGAGTCAAGCTGAAACTCTGAGCTTAAAAGAAAACCTTTACCGTATTGTACCAGAAAAGCAGAAAGAAGTCGCCGAGTTCCGAAAACAATATGGAGATAAAAGCCTCGGAGAATATACAGTCGACCAGGTTTATGGAGGTATGCGTGGCATCAAAGGGCTGGTTACCGAAACCTCACACTTGGATTCAAACGAGGGCATTGAGTTGCGTGGTTACACTATTCCCCAGTGCCAAGAGCTTTTGCCAAAGGCTAATGGA---GGAGAGGAGCCTTTGCCAGAAGGAATATTTTGGTTACTGATGACTGGTGAAATACCAACAAAAGCACAGGTTGATAACTTGTCCAAAGAATGGGCTGCTCATGCCGACTTGCCACAACATGTTGTCCAAATGTTAAATAACTTCCCTGAAACTCTTCATCCCATGAGTCAGTTTAGTGCTGCTATCACAGCAATGAACAGTGAGAGCAAATTTGCAAAGGCATATGCACAGGGAGTGCACAAAAACACATACTGGGAGCATATCTTTGATGACACCATGGATTTGACTGCAAAAATAACCACAGTGGCAGCATACATCTACAGGAATGTGTTTAAAGATGGAAAAGTAACTCCTGTAGATCCAAACAAGGACTGGGCCGATAATCTGGCTAGTATGCTGGGATATGATGACCCTATGTTCCACGAGATGATGAGGCTCTATTTGGTTCTACATGCTGACCACGAGGGCGGCAACGTTAGTGCACACACCACTCACCTTGTCGGTAGTGCTCTATCTGATCCTTATCTCTGTCTGGCTGCTGGTATGAATGGCCTCGCTGGACCATTGCATGGGCTTGCCAACCAGGAAGTTTTAATCTGGATAACAAATATGCTTCAAGAAGTTGGAGATGATCCATCAGATGAAAAAGTCAAGGAGTTTGTATTGAATACTTTAAAAGGCGGGCAAGTTGTACCTGGTTTTGGTCATGCAGTTCTGCGGAGAACAGACCCCCGATACACAGCCCAGCGGGAATTTGCTTTGAAACATTTGCCAGATGACCCTTTGTTTAAACTTTGTGGTCAGCTTTTTAAGATTGTTCCGGATGTATTGTTGGATCAAGGAAAAGCAAAAAACCCCTGGCCAAATGTTGATGCACACAGTGGAGTCTTACTTCAGTTCTATGGCTTAAAGGAAATGAATTTCTACACCGTGCTCTTTGGAGTGTCACGTGCGCTTGGCGTGCTTTCTTCATTGGTGTGGTCACGTGCTTTGGGATTTCCTATTGAACGTCCAAAGAGTATGACAACAGAATTGCTCAAAGAAGCTGTTGGCGCTAAA------------------------------------------------------------------------------------------------------ATGGCAACTGGAGGATTCGATTTCGGATCAAACAGTGAAGAAGAAAAATTAACCTGCCCTGTCTGTCTGGAAATTTTTGAGAGTCCTGTTTCAATACCTTGTGGTCACACATTTTGTATTGATTGCTTAAATTCGTCT---GAA---AATGCGTCTGGCAAATCCAGATGCCCTGTATGTCGAACATTCTTTCAGCCACATCAGAAGTCAAAAGCTCACTTCATTGAACGACAGATTTTTCAAAGTGGTAGCACATGTCCAGGATGTTATAGACAGTTTCCAATGTCCAGATTAAGGGCCCACAGAACATCATGTACACAGATGAGTTCAGATTTGTCTTTTTCTCCAGTAGCATCTACAAGGCAATCTTTTCCAGAA---------------GCAAAG---AACAGGTCAACATTTGCTTGTCCGTACTGCAACAAAAGAAATATGGACTGTAACAGTTTGTTACAACATGTAAATAACTATCACAAAGGGGAAACACAA---TCTGTGGTCTGTCCAATCTGTGCCAGCATGCCATGGGGAAATCCCAATCAGAGGAGTGCCAATTTCGTTGATCACATCAACTTGCGACACAAGTTTGAATATGATACATTTGTGGATTATGAAAATGAAGAAGATACAATTCTCAAGCAAGTTCTGGCTAAATCAATGCAAGAGTGG------------------------------------------------------------------------ATCATCTCGCTGCCTTCATCTTACGTTTTAATTTCAGCTGCATTTTCTGTTGTGAAGATGCATTTTCCAGAGATT------TTCCCATCGATAGAGTCACAAATGACGAATGAGCTGCTGGGGAAGGACTTCACTGAA---------GATCAAGACTCTGATGATTGGCAACAAAGTATTCCACTTGGAGCTGAGCTGGCGCTGAGCGATCTAAACGACTATGGCGATCTTGAAGACATTCTG------TCACAGACACGACTAGATTTT---------------GAC---ACATGGTCCACTACAAGCAAGGACCCTGAAAGCCCACAAGTTTTAGACGATTCCGACAAGGTC---------ATCTCGGACGACGATCTGGTAAATTTACCAATAAAGGAACTGAATAAACGATTTCGTGATCTCTCCGAATCAGAGGTAAAGAATATGCGAAGGCGCCGACGAAGTCTGAAAAATAGGGGTTATGCAACCAATTGTCGACAGAGGCGAGTTGCTCTGAAGGAAACCCTCGAAACGCAGAACCAACGCTTGAAATCACAGCTACGCGAAACGAAGGAAAAGCTCTCTATTGCCATGAAAGAGAGAGACACTTTCAAATCCCAATTCGAGCAACTG---AGAATGGTTGCGGCAAGGATGCTGCAATTGCCTTCTCCTTCCGGACTTCATCAGTTAGGCGTT---------------------------------------------------------------------------------------------------------------------------------------------------------------------------------------------------------------------------------------------------------------------------------------------------------------------------------------------------------------------------------------------------------------------------------------------------------------------------------------------------------------------------------------------------------------------------------------------------------------------------------------------------------------------------------------------------------------------------------------------------------------------------------------------------------------------------------------------------------------------------------------------------------------------------------------------------------------------------------------------------------------------------------------------------------------------------------------------------------------------------------------------------------------------------------------------------------------------------------------------------------------------------------------------------------------------------------------------------GTAGATGCTTTGATGATATCGCTGTTTGACAAGAAACGAGCCAAATACATTTGCCAACAATGCAAGATCATTTGCAACATACCCACAAGTTTTCACAAGCATCTTCTTGGAAGGAGACATGCACGTACCATTTTGGAAAAACAGGGGAAGGAGCTGGATGTGGAAGAGTTCAAGAACTTTTCAATGGGAATTGTTCCTGAGAAGAATTCAGTG------GATGTAATCATCAAGTCAGAAACAAAAACGGAAGAAAAAGACAAG---GAAGTACCACAATTGACAAGTCCATCCTCGACACAGTCCGCATCAGATGTGGAG------GACAGTCCTGACTTTGTCAAGTACACGTGTGATACAAGAAAAACGGCCAAGAAAGAAGGAAACATCATTACTATCTCATCTGTGACTGAGTCGCGTGTGAAGATTGATGGGTTCACAAGTGGAAAAAACATGTTAGGCTGTGAGTTTGTCAAAGCTGTGTCGGGATTCAACTGTCGCCTGTGTAAAAGTTTTATCCGCAGTGGAGGTGATGTCATTCAGCACATCAAAGGAAGGAAACATCAAATGAAATACAAGACGTACATAAACGAGCATCCTCAGTATGAAGAACTACAACTGAAAAGAAATAAAGAATTGGAAGCAGTACTTGAACCCAAAGAAGGAGAGGAGGTGCTGTTGTTTGAGGTTCTGGATAAGGACACTAAGACAACTACTTCGAAACCCAAGAGTCGACGCAGAGAATCGCAAAGCGAG---------GAGGTACCGGTAACCATGTTTGTGATCGCACCTCCGCCATCGGATGAAGGAGAG------CAGATAGATTGT---GAGCCGAGTGAC---------TTA---------------------GATGTTGACATG---GATGGTCTTGACCAGGAAATCAACGAGGACTCGTTTCTTGCTGAAGAAAGCACCGAGGAACTAAAAGGAGGG------CTCTCGACAACGGAAGACGAAGATGAAAACTTGTATGATCCGGCAGAAATCACTGGTGTGGATGAATTGACAGCAGAATCCCAGCCAGCAGCAACAACA------------------------------------ACACCAGGACAACTT---GAGGAGACAGAAGACTTTTTGCCGCTGTCTTTAGATGAATCC---TCCAAGACTGAGGAA---------ACTGAGGATGTCGATGAATCATTACTACACTCGCCCAGAAGCTCTGCGAATCAATGGAAAGAC------------CAAGAACCTGACATACTTGATACCTCCCTTGAAGATTCTTTGACGGCTCCTTTCGAACCT------------GTAATCATGTCTACCGCCAAGCGCGGGAAAAAGGGAACA---AAAGGCGGTGGCATGACCAGAGGCGGTGCTGCACGGGGACGTGGGCGCGGCCGGGGCGCGAGACGCAGTGCAAGAAATGCGGCTGGTTCTGGGAAGGGTGCAAAGGCTAAAAAGGGAAAAGCCAACGAGGAAACC------GAAAACAGCGATGTGAGCTTTATGGATGGTTTTGAAGTTATCGATGAGATTGGCGATGGTGAAGAT---------------------------------------------------------------------ATGTTTTATCGACCGAGCTACCTTGTAGCAAACACAATGACGAGTGAAGATTTTAATTCACTGGATTTCATTGCTTTTCAAGCAGATGAAAGCAGACACAAGATCCCATTAGTAATTAGTGAAATA---GAAGGAAACCCATGTTTGCTTTGCAAGGACAAGTGCAGAGGGCTGTCTGTACATCCTTGGAGGAAGTACTGTATTTTCTGTAAATGTGCTGTAGAATGCCATGACATTCCACAAAATAGTAGCTACCAGAATTTACCAGAGGACCGCATGTGTGTCGAGGAAAAACCACCAAGGTCATCGTTGCAAAAAGTTAAAGAAGCTCATATTGAGGGATATGAGTGGATCCCTGCTGGCTTGTCAGGCACACAGATCGAGGATTTCATGTCCAGGCTTCCTAAAGACAAAATTCCGAGACTGGATTCCCAGGGAGCAATGTACAGACTCAAAGAACTTGTTTATCAGATGCCATTACAAGATTTCTCCTCCAAACACTGTCGCAAACTTCCTCTGGAGCAAAAAATGGTAATGGATGACATGTGCATAACAAGAATTAACAAGGCACTGGGAGTTGGAGCTGTAAAGCCAGGTCTTACAGTGCCATCAACTTGTGAAAGGTGTGGCATACCAATGAATGTTGGGGATATGGCAGTGTTTGCTTTCCATGCAGGCCCAGATCTGTGTTGGCATGTGGAGTGTTTTGTCTGCTCCAACGATGGTGGGCTACTTGTCGATCATGTCTATTGCTGGGACTCTGATGAAAGAAAGTTATTTTGTCCACGACATTGGAATGAGTGTCTGAAGCCTCGGTGTGCTGGATGTGAAGAATTGATCTATGTTGGAGAATACTCTCGTGCCATGGATGCACACTGGCATCCAGGTCATCTATGCTGTTTTCACTGTGATGAGTCCTTGTCACAACAGAAATTTATCATAGTGGAAAACGAACCGTCTTGCATCAAATGCTATGAAAGGAATTTTGCCAACAGCTGTCAAAATTGTGGAAGCAGTATTGGGCCTGGCATGAAAGATGTTGATGTACGTGGCAAGCACTGGCATGAAGATTGTTTTGTTTGCTCA------GAATGCAAGAAAGCTTTGCTTCACCAGGGATTTACCTTCAAAGATGAAAAGTTGATTTGTAACCCTTGCCGTGGAATCTCCCCTTCTAAAGTTTGTGATGGATGTGGAATGGATTTTGCTCCTGGAGAGAAAAAAGTTGGTTATGAGAGCAGAACATACCATGAAAAGTGTTTCATTTGTGATGATTGCAAGCAACCTATTGGCACCCAACAGTTCATAAAGAAAGATGGCAAGCGCTTGTGTGAAAAATGCTTTGACTCAGGCTATGCCAGGATTTGTGTCAAGTGCAATAATCCTATCAAATCCTCCATTGTGAAGCATGATGAGAAGCCCTTCCATCCTGAATGCTTTGCCTGCTCAATTTGTTCAAAACCTCTGGCTGGAAAACCATTCACGAAACATGAAGGCCGAAATGTCTGTCAGGATTGCTACCGCAGCAATTATGCCAAGAGATGTGCCACATGCAATGAGCTCATAGAAGGAAGTGTCAAGTTTGTAACTTACGATGACAAGTTCTTTCACCGAGACTGCTTCACCTGTGCAAAATGTGGTCGTACTTTAGCTGGGGAGAAATTCTGTATAATT---AAGGGTGATAAGGTGTGCATGAACTGCCATGCAAAGATTAAGATG------------------------------------------------------------------------------------------------------------------------------------------------ATGGGTGAAATAGAATGCGAACTCTACTGGAGGCATGCTCCGAAGACGTGCAAAAACTTCAAGGAATTGGCACAGAGAGGATATTACAACAACTGTAAGTTTCATAGAGTTATAAAGGATTTCATGATCCAGACA---------------------------------------------------------------------------------------------------------------------------------------------------------------------------------------GGGGATCCCACAGGAACTGGAAGAGGGGGAGCTTCTGTGTATGGACCAGCATTTGAAGATGAAATTACAAGGGACTTAAAACATACAGGAGCTGGAATCCTTTCAATGGCTAACAGTGGTCCAAACACAAATGGAAGTCAATTTTTTATCACCTTGGCTCCAACTCAGTGGCTTGATGGAAAACACACAATATTTGGCCGTGTAAGCGGTGGAATAAGTGTAGTGAACAGAATAGGTCTGGTGGAGACAGACCCTGGTGATAGA---CCAATACATGATGTTTACATATTAAATGGAAGAGAAGGGAAACCCACA---------------------------------------ATGTTTGATACGCTTCTGTGGCCGTTCATCCTCTGCCTTGTTGCTAGTTCTTCCATTGTGGATAACATTTTCTTCTGGCTT---TACCGTTTAATGCCGGGAGGTAGAAAATTAGCCAACCTCAAGGCCAATTGCCAGTCGTCCAGTATTCGAAATCTTCAGAACGCGGTTCGCGGATACAGGAACGGGTCTTCCTCGTCTAAC------AGTGGAACACACGCGATTTCTTCGCTCTTGACAATACGTCCCTTATACCATTACCCACATCCAAATCTACCTGTATTTACAACCATGGCTTTTGAAGCCCTTTTTTTGTCGTATCTACTTTGTGCTCTCGTTCTTCAACATGTCAATATCTACAAGATGAATGTTCACATGGTTGACTTTTATCTGGTATGGTTTATTGCCATCTTCCTGAGCCGAAGAGTGTTTTGGCACATATTACGACAGGTGCTGTCATCAGAAATGCTGTACACAGTGAAGTATTTTATCATTCTCTTTACCAAGGGTACTCTGCTAATTCTCCTTGTATCAGGATTTGCATGGTTGTCCTGGAAACTTATTCAGCAAAACAGCATTCAGAATTGTCTTTTTCTC---TGTTATCCGTTAGTCATGTACTTATTCACGTTCGGTTTTACCTTGGATCCACAAGGAAGTAAAGTTATGTTGAAATTAAGCCCTCATCAAGAACTAGGTCCATTGTCACAACTCCAGTTGTTACGAACAAGTTTACTGGAC---AAAGGAGTCATGGTAAATGGAAATGCTAAT---GGTGAACTCCCCGAGCCGCAA------CCGTGTTCATTGCCGCCAGACGCTGTACGATACGAGGCGGAGTGTCTTCGGACAGACTTTAATCTTCGAATTAAACAAGTTCTCTTTCAGTCTCTTCTATGTGCTTATTATGTTGGTTTCATTCCAATGAAGTTTTCAGAGCAACATTACGTGTACTACGATCTATGGTGGGCATGTCAACACACGTTGTTTGTATGGTTGAGTTCACTGTTAATGCTCATGATGTTTATGTTACCACTTAATTACTGCGACGCACTACACCAGTGTGCACTGCATCTTGGGGGATGGGAGAGATATCCCTGCGGGCACCGCGAC------------ACTCCGCAT---------------------------------------------------------------------------------------------------------------------------------------------------------------------------------------------------------------------------------------------------------------------------------------------------------------------------------------------------CTCGCCTTGGCCTCCAGAGCTTCCAATTTTGGTATTTACCAGGGAATGGAAGATATGCCTACCTTTACGCCA---AGCGGAGGACAGCCTCTTCTTGTTCGGGGAACAATCCAAGAGAATTTTGAGGACAAAATGCCACTTACGAGTCGGTATGCATGGCCT---AGAAGTGCGTCGTCTCTCAGCACAAGTAGTTTTCCAAGCAGAAACAGTAAAAATCCCTTCTTTGCAAGACACAACCCACATCCACAGAGAGTTAGACATATGAAGGGACTTTTAAATGTGCCAGTGTGTACAGTAATTGATTCTCCTGGCGCTGAAGAAGATGTCGGAAGGTACATGGTTGGCACTCCAACCATTGACCAAATGAGGCAGAGGCCTTTGAAATCGAACCAAGGTTTGCGGTTGCCGATCAATGCAGATAGCGTGGTTTTCGCAAAGGAAAAAGCTGTTCCTACAATCGGTTTAGTTCCAATAACACAAAGATGGAGAGAGGAACTTAAAAGATTCACAGAAGCTTCAGGTATAAAAAGTAAAAATCCATACACAAACACAACAAGTTATCAAGTGCCACCGACAAGACAGGGATCACGACAAGGGGAAAGGCCTCCACCATCCAGG---GGTCAAGAG---CTCCCT---------AAAAATGGTGAGAAGCCTCCATCTCGAGGAGGGGAGAAGCCACCATCTAGGAATGGCGAAAAACCACCA---------------TCCCGGCAAGGAGACATGCCT---TTTGGTTTGAAACAAGGACTTCCCCTGCAGCATATCACCTCAGAATCAGATGCTGACCTTACTATGCTTAATATGCTGATTGATATTCTAAAACCCACCCATCCTGATAGCATTAAATCATGGCTAATCTATGCACCAGAGAGAGAAAAAGAAATTGTGATGGATATGATTCGAGCAGTGTGTACATGCGACAATGACTTCAGGGAAGGATACAATGAAGTGATGAAATCTCCAATGTATGATGATCAGTTGCTACAGCAGGAATCTAGCCTAGACATAGAGGAGATTCAAAAGTATAATGAAGCAAAGAGAAAAGAAAAAGAGGAACTGGAGAAGAAGAAGAAACAAGAAAAAGAAGAAGCTGAGAAACCAAGG---------ACACCGCGCTCAACAGAGGCCTCACAAGGTTACAGCCAGTACCAGTGGACGAGTCCAGGGTGCAAGCCCAGTTCCCCGTTTATTGCTACTGAGAAAAAGAAAGAAGCATTGATTGAGCTAAACAAACCAAGGCCAGGGACGGCAGAGGCAGAAATTGAAGAGATAAGAAGTCGACTTCAGTCTCGCTCATCACCGCGCGTGTTCAGTCATCAA---AAGCCCTCTGCTTCCCGCCACTCGGCTCGTCCCCAGACCCAACAGAGTTTATACGTCCCACCCGCTGAGGTCCTGGAACCAGCTGCTGTCAGGCCACCTAGTCACCAGTCCATCAAATCACAGCAGTCTGTGATTCGGAGCATTTTGTCGTACAAGCCACAGCAAAATAAT---------------------------------------------------------------------TCAGTGAAAAGTGAGTCCACCAACTTGGCTTTCTCGGCGGATCAAATCGCTTGCGTTTGCGATGCATTAAGACAATCGGGTGATCTTGAAAGATTGGCTCGATTTCTGTGTTCACTCCCACCTAATGATCTACTCAACGGCAGCGAAAGCGTACTGAAAGCCAGAGCTTTCGTGGCATTTCACCGCGGGCGATTTCGTGAAGTATACTCAATACTGGAAAATCATGAATTTGATCCTTCCTCGCATGAAATGTTGCAAGATATGTGGTACAAGTCGCATTACTGCGAAGCTGAAAATCTTCGAGGCAGAGCACTGGGAGCTGTTGATAAATACAGAATTAGACGGAAGTATCCTCTGCCGCGGACGATATGGGATGGCGAGGAAACAGTATATTGCTTCAAAGAAAAGTCGCGTCAACTCTTAAAGCAATGCTACGAACAAAATCGTTATCCTGCACCACAAGAAAAACGCCTGATTGCTAAACAGACTGGCTTAACGCTGAAACAAGTGAGCAATTGGTTCAAGAATAGGCGACAACGTGACCGAATCCCATCGAACAAAAGCGACGAGTCAATCACGAAAAGTCTGGAT---TCCATTGGTCCTGAATCTGGT---GGAATGGTTCAAGGAGTCATTTTGGGTGAAAATGTCGTT---------GGCTCAGCGGAAGATGTAGAAATTCCACCGCCTTTGACGAAAACAGAGCAAGAGCTCTTGAACAATTGTTTGTATCCGTCTGCAAATCTTGGTGCCCCAAGC------GAAGCG---GTTCAATTAGTATGTGTTGATATGCCGAATGTGTGTAAC------GGAGAATTAAATGAAGAAGTTGTTTCTGTAAAAAAAGAGGAAGAATAT---------------------------------------------------------------------------------ATGGCTGCGGAGCTGCTTGGGAGGGTTGCATATCGATTTATCGGCATATCTGTCGGACTTGGCATGGGTGGACTGTTAATCTACAAAAACGCAGCCGAAGTTTTCCCTCATGAAACATGCAAACGAATAACTGCTCTCAAAACTGAGGAAGAGCCGAGCAGATACGTCGAAGTTCCAGAACGCTGCAAAACACAGTTTGATGAAGTGGCAAAGAAGTTCGCCTTGGAGAACACGGACAAAATTTCTTTGTTTTTGAATCGTGGAGCTTATCCGATTTCGAGCGGATCTCCGTCGCTTCCTAATGGTGCAGTTATGGGGCTGCCCAAATGGTTCCTCTTTGAGAACGATACAGATATCGAAAAAGCTGGAATAACCTTTCAAGGACGAGACATCAAGTGGGACTCTGAGCTTGGTGTGATGATTAAGGATTGTTTACTACCAACTGACGATATGATAGCCTTCGCCATCGGCCACGAACTTTCTCGCATTCAGCGCTTGGATTATTTAGCCATTAACTCTGTATTGGCACCCACGTGGTTGTATTTGACATTTCGA---GTAGTAAATGCAACACCTAGGCTATTGAAGTTAAACACATTATTCGATGTAATCCTGAAGCTTCTTCTTTGTCGGATGAGTTACCTGTGTTACAAACTGACCAATGCACACCTTTATCACAAAGTCTGCTATGATGCGGATGATGTGTCAGCTAAATGTGAGCCAAGAATGCTTCAAGGAGGCGTAGATCTCCTCTCCAAAAGAATTCAGCTTAATCTCATTGTGCGCAGATTGCTTGGGAGAGAGGGAAAAGAGTTTTACACCAAAGAGGGGAATGAAATTGAATCATCTTTGTATCCACTGCTGACAGAGAGACTTAAGAAGTTGAAAGCTCTTCAAGATTCTGAAGATATTACTAAAGATGACCATCTTGAGATGAGTAGTCATGAGCTT------------------------------------------------------------------------------------------------------------------------------------------------------------------------------------------ATGCCAGCAGAACGAATGCGCCTTCGCGCTTGGATCGAACATCAATGCGACAACCGTCGACTT---CCTGGTTTAGAGTGGGAGGATCGCGAAAAAGGGATATTTAAAGTCTCGTGGAAACACGCATCGAGGCAAGGTTGGAGCTGTGGCAGAGACGCCTGCGTTTTCGAAGGCTGGGCCCGTCATAGTGGACGGTACAGACCTGGCATCGACAAGACAGATCCACGAAGATGGAAAGCGAATTTCCGATGTGCTCTGAATGCGCTTCCGGATATAAGAGAGTTGCCGAACAGGGGAATCGCGCGAGGACAAGATGCATACAGAGTGTACCAGATTGTAAGGAAGGTTGAGAAGAAAGATGGAGGGCAATCGAAACGGGTGCAAAATAAA---------TCTCACGCTTCAACTAACTCGACATCTAGCTCGAGGATTTTTGTATCCCCAAGGGGACAT------------CCGGCAACCAAGAGAAGCAGAAGAGAGCATGCCCACACTGTCGTCAGCAAGAAGAGGGCGACTGTAACGGAGCCGCCGAGGAAAGCACCTTATTATCATATC------TCCAAGCCTTTCAACGGTTTTGGGTTCTGGCCAACCTTGCATGGATGGCCTCCTCATCTGCTCGATCACGACTAT---ATGAACTCTTGGTATGAT---------------CCAAGACCCGTGATGGAAGACAAAGGAGTTATGGCCCAGCCTGGTATTAAGCAAGAACCGCTGTCCCCAGGGACTAGAACAGTGCCTTCTTATTCCGAGGAA---TGTGATCTGGAAGAGGATGACTCA---GAGGGCGCTAAAGTCATCGTGAAACAAGAGGACGCTGTTCCCAACGATCAAGAGATTATTGATCTCGTTGATCAAATGTCAGAAGAGAGTAATTCTTCATATGAAGACTTAGAAAGCGTG------------------GAC---------------GAAGAAGGTCTCACTCAGGATCATTCAGCGGCCACTGAAAGGCCACCGCTG------------CATCTGGTCTTGAAGGCCGAGGACTCACCCAGTTTTGGAGATGAGTACGGGCCACCGCTACCTCTTACACCGGACTCAACTCGAGAGATTCTAAGTGGCATT---AAT---------------------------------------------------------------------------GCCATTCCACGCCGAAGTTCGTCGGAGAATTCGCATTCGTCCGATGATAAAACCGCCGATCGACTGAAAAGAGAACATTTTTTGCATCCAAACTCTGATCAAATAGATTTAAATCTTCTTCTCCAAGCTGTTCTCGATATTAACGAAAAATTAAACAAGAGGCAACCGCCTTCGCAAGGA---AATATGGAAGAT------GCTGTTGAAAGTCGGGAAGGGTCCTCTACGAAAAGCCAAGGGGACAGTGTTAAGGCAAAGAAAGACTTTGACGACACTGCA---------------------------TCAAGGCATTCG---GTAGCGTCCTCTGGTAGA---TCACGGCTAAGAAATGGTTTTAAAAGTGGTGAATTCATACGCCCAGCGCCTCTA---GAACGCAAAAACATGTCGTTTAGTAATGCTAAAGTAGACGCTATTGACAGAGAGAATCAGAGACTTCTGCGAGAAATTACGCGGACTAGAGGAAGACCAAAGTCCGCTAAAAATAGTAAA---------CTTGTCTCAGAACCTTTAAGGATTCAGACTTCGTCCGAAGTCAACAGATGCAAGTTTCAGAGAAAAGTTGATAAGGATAACCAGAAATTACTACAAAGACTTGAAGCAGTCAGGCCCACAAGAGGTTTGTCCAGGGATTCATTGTTCAAAGAACACATAAAACAAAAACAGTATTCAAAAACAGCTTCAAGAAGCCGACCAAGTAGTGCCAAGAGTTGCTCATCAGGT------GTC------CATTCCCGTACGGCCAGTGAATCAGGTCTAATGTTTGGAGATTCTGGAAGCGTGGCAAGTTCAAGATCGTCATGTGGTTCACGGGGACCAGTGAAGAAAAGAACCCATTCTAAACCTACTTGGGAAGCTGGTTGGATGCCTTCCATAGAAGATACCTTATTTCAACTGAAGTTTACAACGAAACAGTTGGAAAGATTTTCAAAG------------------------------------------------------AAAAGTGAGAAAGAAGAGAAAGCACAGCAAGCAAAAGTGAAAAAGGCCCTGCAGCAAAAGAACTTTGAAGGTGCAAAGATTTATGCAGAAAATGCAATTAGAAAGAAAAATGAAGGATTGAACTTTCTACGACTTGCCTCGCGTGTGGATGCAGTTTCCTCAAAAGTACAGAGTGCAATGATGATGAAACAAGTTACAAAAAACATGGATGGTGTTGTAAAAGGGTTGGATAAGGCCATGCAAACAATGGATCTAGAGAAGATTTCAGCTACCATGCAGAAGTTTGAAGGATTGTTTGAAGATATGGATGTAAACACACAGGTGTTAGAAAGTGCTATGGGGGAAGCTACTACGCTAACGACCCCACAAGACCAGGTTGAGGCTCTGATCCAACAAGTTGCGGAAGAAAATGGTTTGGAAATAATGAGTCAACTGGAGGCAGTACAACCAGGAACTTCATCACTTAGAACCCAAGAAGGGGAAAGGTCACAGAGAGAGGAAGATACACTAAGCAAAAGACTTGCTGCTTTAAGAAGTCACTCGCACGTGCAGAACCTCTCGGTAAAAATGGCAGGCAAAGAAACGGTTATCAAAGTAGGATCACGCAAAAGTCAGCTGGCCCTTATTCAAACAAATGTCATTATTGATGAACTTAAGAAAATGAATCCAGACAGAACCTTTGAAATTGTCTCTATGTCAACTATTGGAGATGATATTTTAAACAGACCATTACCTAAAATTGGTGAGAAAAGTGTCTTCACTAAGGAGTTGGAAGTTGCTTTAGCCAACAGAAGTGTCCACCTTGTGGTTCATTCACTGAAAGACCTTCCTTCCACTTTGCCTCCAGGAATGTTGATTGGAGCTGTCTTCAAACGGGATGATCCTCATGATGTAGCTGTGTTTCATACCAGGCACAAAGGATCTACACTTGCTGAATTACCAAAGGGAAGTGTCATTGGAACAAGCTCTCTAAGGCGCAGTGCTCAGCTCAAGAGGGCATTTCCACATTTGATAATTGAGGATGTTCGTGGTAACTTGAATACACGACTGAGCAAACTTGACAAGGGCGATAAATACAACGCCCTTATTTTGGCTGCAGCAGGAATGGAGCGTATGGGATGGAAAGAGCGAATTGACCAGATTCTCGGCTCTAATGAGTGTTTGTATGCTGTGGGACAGGGTGCTTTAGCCGTAGAAGTTAACGTTGATGATACTGAAACCATAGAGCTGGTGTCTAAACTGATTGACAAACACACAAGTTTGTGCTGTGCGGCCGAGAGAAACTTCCTCAAAACATTGGAAGGGGGTTGCAGTGTGCCAATTGGAGTTAACTCTAGTTTGGAGAAGACTAATCAGCTGAGTATCACCGGAGCAGTGTTCAGTCTGGATGGAAAGGAATGCATCATGGACACTGTCACGGGGCTGCTCCCAGTC---GCC---TCTGTCCAGCCAGGTGGCTGCCCTCATTCCGCGCTTACGCAGTCCTGTATTTTTGTCCCTGAGGAAGTTCGTGACTGTCTTGTGGCAGCCGAGAAGCTGGGAGAACAGTTAGCACGAAATCTTATCGCTCGCGGCGCAGAGCGAGTGCTGCGGGCAGCTCGAGAAGAAAAAGAC---CTCGTTCCT------ATGGAATCAAAAGAACCAAGGAAGTTGAAGGAAGGTTTCCTGGTGAAAAAGGGTCATGTTCGCCATAACTGGAAAACAAGATGGTTCATCTTGTATGAGGAGGTGCTGGTTTATTGCAAGAAAAAAGATGTGATCATGCAGATATCAGGC---GAGATTCCCCTTCATGGCTGTTTTTTAGTTTCTCCTTGCAATGAATATACCAAAAAGGAGGGAGTTTTTAGATTGACAACAAAGGAGAATGTTGAGTATTTGTTTCAAGCAGCTGATGATAATGAACGAGAAGATTGGACCGCAGCCATTGCAAATGCAATCAGGAAATTAGACATCAAGTATAAGCAAAGA------------AATCTTGAAGCAGTTCAT---GAACAGTTTAACTCTGGGTCA------GCTGTTCAGTTTTCTCCCACACAAGTAAGAGAAATAGTGGAAGCCATGCAAGACGCAGATGCTGGAATTCCACTTGATTTACACATGTCTTCAAAAGAC---AACAAAGCACACAAACTCTGCTTTACTGGAATTCAAGTCATTGACTGGCTGCTCAAATGGTCATTTGTGTCGAACAGGGAAGCAGGAGTGACTTTAGCATGCTTACTACTGGAAGATGCTCACCTTCAACCTGTTGGTCTGAAAAGCAAAATGTCATTTAAGAGAAAA---AAGGGATTTCAAGATGCAACTATTTTTTTGGATGAGACAGATGCACTCTATCGGTTTTCTGCACTTAGGTTGAGCAGTCAAACTGGATTTCCAGAATGGGACTTTTCTGATGATTCCAGTGATTCAGAGGATGAA---ATCCCGAGTAATCAGTGTGAACCTATCGGAGGAAATATCATAAAACAAGGCTTCTTACAAAAAAGGGGTCATGTCCGTCACAACTGGAAAACCAGGAAATTTATTTTATGCAGTCAGCCAGCTATACTCTTTTATTGTCGGCCAACCAAGGCTTCTGTACCAGTGGGCCAAATAAGGCTGGAAAACATTGAAACAAAGACCATATCGAGTGAGGAT------GTTTCTTCTGAATTTGAA---CAAGGCATGTCCGTCACAACTGGAAAACCAGGAAAT------------------------TTATTTTATGCAGTCAGCCAGCTA---TACTCTTTTATTGTCGGCCAACCAAGGCTTCTG---------------------------------------TACCAGTGGGCCAAA---------------------------------------------------------------------ATGAGTTTTCGCCGTATCAAACCTGGACTGAATTCATTCTATCTAGTACTGCTATTGACTTGTTTATTTCCGCAACTG------CTGGTAGTCACAGCGGAACGAGACGTTTGTATGCAAACTCTGAACGTTGAATGTACGATTCCTTACAAG---AGGACGACCGACTCCACACGCGAACCG------ATACCCAATGAAGTAGCGTGCCCTGCATTGGCTAAATATCAACGTTGTGCAGAGGACGTCAGAAAGAGCCTAACGAGCTGTAACTCTAACTTATATTTCCATACTATTTACACTTCAATACAAAGAATTATGAAGGACAAAATTTGCGGGAATGTTACGCTTCCAATAAACCAAACAGCTGTGACA------GACGTACCGGATCTATCGACGACAAGTCAGCCAGTTCAACCAAAGTGTATACATTTCAAACGCAAGCTAATGAAACTTATAAACGGAAAAGATCAGCAAAATTCACACAAGTTTCGTCTTTGTGCTTTATTTGGGGACCCGCATTTGAAAACATTTAACAACGAGAGGCAAACCTGCGTCGTTCAAGGAGCCTGGCCTCTTATTGACAATGATTTTTTTACGGTGCAAGTTACTAACGTACCATTAGTTAGAAGGTCGAGTGCAACGGCCACCAACATGATCACAGTAACTGTAAAGCCAAAGGGAAATGGCTGTGTTCGTCCGAAAATATAT---------CGCGCCGAGACTGGT---TCGCTCCCTGCTGAGTTTCTTGATGGTACGAGAGAAACAGGACCAAAGGATTGTTCGGCCGCAATTTATTCGCGACGCAAAGGTCCG------CGAACTCATATCGAGATCAAAATATGTTACATTGGAGCCACGATAATTATCCGCCAGGTTGGCGAATTTTTAACATTTCACATTAGAATATCAGAGATATTTCTGCAAAGA---GTTACCTCA---ACTGGACTTTGTGTCAATGGCTGCCCTCCCCGACAGCAGATAAATTATAGGGAA---------------------CTCCTCTCTCTATCGGACACTCAGTTGGCCAGAATGCGTCCGCGACGCAGTAAAATGTCGCGAAAAGAAGCCTACTCCAAGTGTAAGGAGACTAAAATCACAGGATTTTATCTGGACTCGTGTTTATTCGACCTCTTAACGACAGGGGATAAGAATTTCAGCGCCGCTGCATGGCATGCGCTTGACGAC------TCCTTCTTTCTCGATGAGATGGGT------------------ACGCTGAAGGATTTACAAAATTACAACACTACGCAACCGAGAGAGGATGAAACA------CAAAGCGACCCCCCAATTAAACATAGAGCT---AACTCTAGCAACCGGAATTGT------TCAGTCTGTCCAACATGGGCTTGGTTGTTAATTTTGTTTTTATTT---GTGAGA------------------------------------------------------------------------------------------------------------------------------------------------------------------------------------------------------------------------------------------------------------------------------------------------------GGCAAGCCAATCAGAGTTAACAAAGCATCAGCACATAATAAGAATTTGGATGTTGGTGCAAATATTTTCATTGGAAACCTTGATCCTGAGATTGATGAAAAACTACTTTACGACACATTCAGCGCTTTTGGAGTCATTCTTCAAACTCCAAAGATCATGCGGGATCCTGAGACAGGCAACTCGAAGGGCTTTGCTTTTATCAATTTTGCAAGTTTTGATGCATCTGATGCAGCCATGGAAGCCATGAATGGGCAATACCTCTGCAACCGACCAATCACAATTTCCTATGCTTTTAAGAAAGAATCAAAAGGAGAGAGGCATGGATCGGCAGCAGAGCGTCTCTTGGCAGCCCAAAATCCTCTTGCTCAAGCAGACCGACCCCATCAGCTATTTGCAGATGCACCTCCAACTCCTGTCTCTGCA---------GTTCCA---------------------CCGCCGGCTCCTGCAATGATGCCTCCCCCAGTCATGACAATACCCGTACCGCACTCA------------------------------------------------------------------------------------------------------------------------------------------------------------------------------------------------------------------------------------------------------------------------------------------------------------------------------------------------------------------------------------------------------------------------------------------------------------------------------------------------------------------------------------------------------------------------------------------------------------------------------------------------------------------------------------------------------------------------------------------------------------------------------------------------------------------------------------------------------------------ATGCTTCCTGTATAT---GGTTCCAATTATATGCATCGGCCTCCTGAGAGACCACAGACTACAGGACGGGCGAACAACCAGCCGAGACACCTGGAATTCAATGAAGCTATGACCGATTTTAAACACATGTTTCCAACTCTTGATCGCGATGTCATTGAGGCTGTGTTACGAGCTAACAATGGCCTGGTAGATGCAACCATCGATCAACTATTGTCAATGGGGATTGACATGAATGGAAGTATGCCGCCATCT---AGTGATTCCGAACGTCCT---CCTTTACCTTCGTATAGCTCT------CTGAATCAAACAGAACCGCCCCCAGCTTATACACCAAGGGCTAACAAATCA---------------------------------------------TCTTTTTCTACAAGTCCATCATCTCGGCCATTACCAGCGACTCCATACTCGGCATGGAATCCACCATTGCTTGGCAAGTTGCCGGATGATTTCTTGCGACTTGGGCCTGCAACAACTCCTGTAGCATCATCT---GGAAAGTTT------------GGGGGTGGAATGGACGATATAGAGCTAGAACGATTTTTAGAAGATGAAAAATTGGCCATGGTTTTACAAAATGAAGAATTCATACGTGAGCTACGACACAACAGAGATTTCATG---TCGTCTCTGGAGAAAGACAGGCAGAGAAGC---ACAGCCACTGAAGAAAAGAATGTTTTTACACCAGTGGAGAATACAAATATG---GCTGATAAAGACAGTTTAGGAGCTGCTGGTGGTAATAACGGTGCTCAACAGCCATCACAGTCG------TCTGCTTCAGGGTCAGTCAGTGTGGAACCAGTAGCTGTT---------GGAGCAACAGTTGGA---CGA------CCA---------GACAGCCTAACACATGAAGATGCTGTGCTTAGGGAGAAGTTACGGCACATGGGAAAAAGCACTAGG---AAGAAGTTTGACAAGCTGGCCAAAATGTTTCACAGGAAGAATGTGAATAGAGCAAACATCATGGCTAGTGGTTCAGCAGTATCAACTGCCAATCTTTTGGAGGGATACGGTGACGATGATGATGATGATGAAATGCTGAATGCAATGGGTTCTGCAAGACTTGAGATTATGGAAGAGAGAGATGACAGCAAGGACAGAGGAACATCGCCACAAAAGACAGTGGCACTTGTG------------AAGCAGCCTCCTGAGATAGATCCTAAGAAGTCTGGTGCTGTTGAACCAATAGTTTTCTTTTCTGAAGACAACGAGTTTGAATACAAGAAAGAACAG------------------------------------------------------------------------------------------------------------------------------------------------------------------------------------------------------------------------------------------------------------------------------------AACTTGAAGAAATTCTTGCATGTGTGTGAAGATCTTGGTCTGAGTGCCTGGCAACTGTTCGATCCACAAGATTTAGTTGCACAAGATAATGTTATTAAATATAAATCAGAAGATGAAGTGATTCAGAAGGTTGTAAGCACACTCTATTGGCTTGGTTGTACAGTGCAAGGAATGTCGTATTACAAAGGTCCCAGACTTGACATCAACAATTTCAAACGAGAGAGTGATGGGAGCATTACGGTTAAGCCTAATGCAAGAGCGCCCAGTCGTGATAATTCCTATGTTAGAATAGAT---TCACTTCACATAAATGGAATGCCTCCGAAAAACAGCAGAATTCCAATGCATCTCACAAACGGCTATGCAGAG------AATATGATGGCTGATGGCTCAGATGATGCTGTAGAATTTTCTGTCAATGTCAGGATACTGGGAGACGAGAAGCGCTTTGGTTTCTCAGTAATGGGTGGTGTGGATGAAGGATTCCCGCCAAGAATTGATGAAGTTTCGCCAGAGTCTCCTGCGGCCAAAACTGGCCTCCTTGTAGGGGACGAGATTCTGGAAGTAAATGGAGATCGCGTGACAAATTTCTCTCACACAGAAGTCATTTTAACAATTCATAAATGTCTAAAAAACAGAGTTATCGCTCTTAAAGTTAGAAGAGGAAGACAATCTTTCAAAGGGGTT---AATGGAACAGCGAATCACGAGGGACTC---------------------AAT------------GGAAAAGTAGACAAGAACACAAGAACTAAACTACAGCAAATTATCAATGACCACGAAAATGACCCTAACTTTGAGTACTACAACTCAGGTTCAGAATCCGACGGCTCCAGTTACAGTCAAGAATTTCACGGAACAGGCGACATTGGTGTTGTATCACCT---GGGTCAGGGTGGAGCAAGGATATTGGAAATAAGAATTTTGGAATATCAAGCAAAAACATTGCACAGTCAAATTTGCAAAAACACAAGTCTTTATCTACGCCTCTTTTTGATTTGACAAAACTTGATGCAGTTGAGGCAGACCTCGATATTGAT---------------GATGGCAACACGTACGCACTTCAAAATGATGCTTATGACACAGAT------------------------------------------ACTTATGAGGCAGAAGAACCA---GAAGAAAAAGAAGACAAAGGAATGTTGTTCCCTTGCATGATCGAAGTGAAAGCAAAACTCGAGTCTGTTTCAGATTCTGAAGAAATTGCATTTGTTGAAAGTTTGTTCGAGCAGAAGAATTTTAAGGATGCAACAAGCGTGTATACGAAAATGGTCGAACTTGAAAGGTCGGGCAGAGGACTTAGTACTGCCACACCAGTGGTTACTAATTCACAGAACGTTTCTTCTCAGCTTAAGCATTCTTTGGAAGCAACAAGAGAC---TCAAGAGATGCGCAAGAACTAATTGAAATTTTACAATCACCAAACTTCCAGGGTTTGTTACTCGCACATGACAGGCTAGCATTT------AGAGAAGCTCTTCCAAGCGAAGAAGAGGCCCAGGAAATGGAATCTGAACACGATCAG---CCTCAAGAGCCACAGCAAGTCGCCAACGAGTATTCGCTGGTAGAGGAGGATAATATGAAGATAGTTCGAATCGACAAAGCGACTGAACCTCTTGGAGCGACTGTCAAGAATGCTTATGGCTCTGTCATGATCGGTAGAATTGTAAAAGGCGGCGCTGCAGATAAGTGTGGTCTTCTTCAAGAAGGTGACGAGATCTTGGAAATAAACGGAGTAAACATGAGAGGCAAAACTGTTGCCGAGGTCTGCGAGTTATTGGCCGATATGAATGGCACTCTGACCTTTGTACTGAACCCAGCAAATCGACCCCGG------GTTCCTTCAGACAGAGAGGTGCATGTGCGCGCGCATTTTAACTATCAACCATACGAAGATGAATTAACGCCGTGTCGGGAACTGGGTCTAGCATTCAGACGAGGTGATATACTCCATGTTGTCAATCAGGAGGATCCCAATTGGTGGCAGGCGTGGAGAGCTGGTGATGAAGGCAAAACCTTAGCTGGTCTTATTCCATCTAAGCATTTCCAACAACAGAGAGAAAATTTGAGAAAAACCGCTCAAGAAACGGAGTCGTCGTCCAAACAAAGCAAAGGTTGCCTTTGCTTTAAGCGGAAAAGAAGAAAAAAAGTTCTTTACAATGCGCAACATAACGAAGAATATGTGGCAGACGAAGTTTTGCCGTACGAGGAAGTAGCACTCCTAGAGCCCAACCCACAGAAGAAGCGGCCAGTGGTGCTTATAGGTCCTGACAAAGTTGGTCGCAAAGAACTTCGACAGAAGTTGATTCTGTTTTCTCAAGAACGATTTGCAGGAGTGGTCCCCCACACTAGTCGTCCAAAAAGACCAGAAGAGGTGAACGGACGAGATTACTATTTTATACCACCGTCGGCGTTCGAGTCGGATATCGTGTCCAATAAATTCGTGGAACACGGCGAGTTCGAGGGGCACTGTTATGGAACTGCTCTGGACTCAATCAGAAGAGTGGCTAACTCTGGAAAATACTGTATTTTAAATCTTAACTGCGAGGCGCTTAAAATTCTCATGGCATCCGATGTGAAACCGTACGTGATCTTTATATCACCTCCGTCATATGATAGAATTTTAACGCTCAGAAGAGGGAAAGTGGATCCTTTTAATCCGAAGCCAAACAACCAAATGACAGTCGCGGAAGTTCAGCAAATGGTCGACAAAGCACGAGAAATGGAAGAAATGTTTGGACATTATTTTGACAAAACCATCGTGAACACAGATTTGGAGAGGACATTTGACGAACTAAGGCAAACCATCGATAAACTTGATGTCGAGGCTCAGTGGGTTCGAGCTTCTTGGGTATCAGAGAGCCGAGTTATACTT---------------------------------------------------------------------------------ATGCCGAAAGAAAAGCATGAAAATAACGATATTCGAAGAACGTATACGCTTATGAGTGCTGAAGATGCAGCAAATGGCAAAAAGTCTCATTGGACTGAACTGGAAATTACGGCC---CCTATCCGAAATTTGAGTCCGACATTGTGGCAGCTGGACTTTTTGACTGCGTTGTTTTTGAACGACAATAATCTTACTAAAATTCCCCCAGAAATATCAAGACTAGCTCAACTCAAGCACTTGGATCTATCATCTAATAAACTCCGGAGTTTACCGAGTGAACTTGGAGATCTGGTCACATTACGTGAGCTTCTCCTGTGCAATAATAGCCTCCGAGCTTTACCAAACGAACTGGGAAAACTTTTCCAGTTACAAACTCTTGGATTACAAGGAAACCCGTTGCCGTCAGATATTTTGAGTGTAAATGCGGAGCAAAATGGTACAGCTAAACTTCTCAGCTTCATGTTGGACCATTTAACTGTTTGCCCACGGCCACCTGAGAGACAGTGGATTTCACTACATCCTGAGAAAACAAGGAACTCTGCCTTGACATTTAGTGTCATGTGTTATAATGTGCTCTGCGACAAGTATTGCACACGGCAGATTTATGGATATTGCCCATCGTGGGCCTTGAGCTGGGAGTACAGGAAATCAGCAATACTTAAGGAGATCCTGCATTATGGTGCTGACATTCTCAGCTTGCAGGAAATTGAAACAGAGCAGTTCTGGAATTTCTTTCTTCCTGAACTGCAACAACATGGCTATGACGGAATCTTTAGTCCAAAGTCAAGAGCAAGAACAATGACGGAAGAAGACCGCAAATATGTTGATGGATGTGCAATATTCTATCGGACATCAAAATTCACCTTTGTTAAAGAGTACCTGATTGAGTTCAACCAGCTGGCCATGGCCAATGCCTCAGGTGCCGATGACATGCTCAATAGAGTAATGACTAAAGACAATATTGGAATTGCGGCATTGCTAGAACTCAAAGAAGGCTACGTAAGC---TATAACAACGAAGTGAACATGCCGAGACAGCAAGTACTTGTTTCCAATGTCCACATCCATTGGGATCCTGAATTTAAAGATGTCAAGTTAATTCAAACTGTTATGCTAATGCATGAACTGATGAACATCATGCAGGAAATCAATCCGGGGTTTATGGTCCAAGGA---GGTAAAAATGGCACACCACCAAGCAAATCTATTCCATTGGTGTGCTGTGGGGATCTGAACTCCTTACCAAACTCAGGAGTAGTGGAATTCTTGGAGAAGGGAAGGGTGCGAAGTGACCATGGAGATTTCCTGGACATGAAGTACGAAGGGTTCTTGTCACGC------CATGGCAAGAATGGTGAAAAATCTGGAGACCTGACCCATTGCTTTAAGCTGGAACGCGCCTACTCTGAGGAACAGATGACCTACAGCAACCTCACATACTCGTTCACTGGAGTGATTGATTACATCTATTTCACTTCCGACCTGCTGGTTCCCGTTGGGGTCCTTGGGTCAGTCAGTCAACAATACATCAAGGAAAACAAGATCATTGGATGGCCTCACCCTCACTTCCCATCAGATCACCAGTCTTTGCTTGTAGAATTTGAAGCACTCAGTTTCAGCAAT---GGGGTGCCTTTCTAT---GGGTACATGCCTGGCTCC---CATCACTCAAGG------------------------------------------------------------------------------------------ATGCCTAACAAGGGAAGG------------TTTACGTCCAAGGATTATAAAGAACCACTGAGAAAGCCGGGCGAACGGTGTGAACCTGCAACCGCGAAAGAAGACGATGGCGCGCAAAAATCTGCTTCCTCCGTCAATGAAAGTGAAAATGTAGCA---------------AAGCTTCCT---GCGGACAAAGCCAATGAATCCCTTGTTAAAGACACTCCATCAAGTCAAGTTTCTGAAGAAAAACCCACTGAT---------------------------AAGACAATAAACACGCAGGAGGAATCA---GTGGAA------------------------GAAAATACTGTTGCCAAGAACACAGAAGAAGTAAGTAAAGTAACTGTTACAAAAGAA------------GAAGGAGACGCTGCAAATTCAACAAAAAATGACAACTTGGATGTGGAAGAAACGCAAGACAAAACAACA------------------------------------------------------------------------------------------------------------------------------CTGAAAGATGAAGTCTCCAAAACCAAGCTCACAGACAAAGTA---ACATCCTTGTCACCTTATGCGCAAGAATTTGTGCCT---AAATCTACGATCAGTCCACAGTCT---GTTGATGCTGCTGAGTTTGTCCCAGGGGCCCAGTTTTATGAAAGTAAAAGACCGAATCTACTTGAACGCGAGAGTGATACTCCAGAGAATGAGTTGATGAACTGTGTGAAAGATGTCCTATTTGGTTTGTACCAAAGCCCTGGCGAGTTGTATTTTTATTTCTCTACTTTGGTCAGGGAGTTGAAAAAATGGTTGAGTTCTCTTGATTCCCTCAAGGACGTTGTGGATCTCATCTTTGAATTTTCAGCAACAGAGCGTAATTTTCAGTACATCACGGCAAAGTTGTGCAACATGTTGTCA---AAGGAGCAAAGCATAGAGCCTGCCAAGGGTGAAAAATTCCGCAGTGTTTTTGTGAACAGATGTAAAGATGAGCATATTAAAAGGGAAGAAAGATTTCAAAATCCTGAAACTGAGGAAAGGCTTCTTGGTTTTGCGATGTTTGAAGCTGAGCTGTTCTGTCACTACAGGCCCTTAGGTGAGACAGAACCTTTAAAGGTTTTTCACCGAGGATTGGTTGAAATGTTAAACACTCTTTTACAGAGCAGTAAAGAAGAGTTTCTGACATGCATCGGAAACATCCTCAAGATGACTGGTTATCTCCTGGACGATCCGCGTTTTATGAAAGAGGACAAG---------------GACAGGAAGGGAAAAGTGGATAAGATCTTCACAGATGTAGAAAGACTATCAAAAGAATCCAATTTGTCCAAAAGCGTCAAGACTTTGTTGTCTCAAGTGATAGAATTGCGAGCCAGCAAATGGGACAACGGCCTGGAGCAAAATGCATCC---------------TACCCCACAGAAGATACGTCATATTACTTGCCTGATTTTTCTGGGCTGGTCGTGGAGGAACTGAACTTGGATGATGATCTTATTCCAGTGACCAATCCAGATCAATGGAGTGATTACTAT------CACGACGAAGATGATACGGCATTTTTT---AATGGCACTTATGATTATTACTCCCCGGAGGAATATGATCAGGAT---------TACAGCCACTTGGCAGGTGAGGAAGGTGATTTC---------GACTCGGCATATTACGACGAAATTGACGCGGAATTTGAGAAATTCCTTCAAGAACAAGATGAC------------------------------------------------------------------------------------------------------------------------------------------------------------ATGGCTGTTCAGAATGGCTGTTCCTTT---TGTAAGCCATTTGCGTCAGAAAACGGC---CCGGACGCCACGTATTACTTC---------CATTTGGAAAAAGACGAAGTGGAAACCGAAGCATATAGTATATCAACAGTCCCAACTCATGACATTTGGAAGAAGTTTGAACTTCTTCCAACACCGCCGCGGTCTCCATCGAGA------TCACCACGAAGTTCTCCGGTCGACTTT------------------------------GCGGACACTTTGCAAAGTGTGTCAGATAAT------TTG------GACAACTGCTCAGTTGCACCCTTAACAACGGTTGAAAATTCTCTCAGTTGTTTAAAGTCCAAGCTCATTCAAGACTGTATGTGGAATGCTTCAAACTACAACGAAAGATCGTCGGAGTCAATGAAATTTCCCACA---GCGCCCAACAACGAATTACTT---TACGAGACACCCTGTTCAACTCCACCTCCAGTGGAATATGTTAGCTCTGATTGTGTGGACCCTTCAACGGTTTTTCCTTATCCAGTGAACGAAACGCATCAAAACTTATGCGTGTCTCAT---TCGTCCAGTGATTCAGAAGAAGAAATAGATGTGGTTAGCATCGAGAAACCG---AAAACTCGTAAACGTGCTCCTCCGCAAGTCACAGACGAGCCC------CCGGCGAAACGTCTAAAACCAGTCGCTGTGAGACCTAAAGCAGGTATGTCGACAACAAGTCCTACAAAAGAGTACAAGAAAGAT---CTCAAACGACAAACGAGCGCAACTTCAGATGAGGAC------GGCGAAATAAACAAAAGAGCAACTCATAATGTTCTAGAACGGAAACGAAGGAATGATCTCAAGACTAGCTTCCATGTTCTGCGAGAAGAAGTCCCCGAACTCAAGGACAACGAACGAGCTGCAAAAGTCACAATCTTGCGGAAAGCAAAGGAGTGCGTAGATAAACTTAAAAACGACGAAACAAGATTTCTTGAAGAGCTTACGAAAGAGCGACGGAGAAACGAAGACCTCTTAGATCGTCTGCATACCCTTAGACAATTGAAGCGAAAG---------------------------------ATGGAAGAGGAAGGAGAGGCCATAATGTTCACTTGTAGCGACCATATTACCAAGACTTTCAAGAAAATGAACGGCTTTCGTAAAAGCTCCTTACTTTGCGATATTGTGTTGGTCGTTAAGGAGAAAACCATCAAGGCTCATCGACTGGTGCTAGCAGCTTTTAGTGATTATTTTAGCGCGATGTTCACGAGTGAACTTTCTGAGACTGGCCAAGCTGTGGTGAATTTACCCGATCTAGACCCGCAAGCTGTGGAGGCATTGGTTCAATATGCGTACACTTCTCATATAGAAATTCGTGTCGATAATGTTGAAAATCTTTTGTCAGTTTCTTGCATTTTACAGATAGACGAAGTTAAAGATGCTTGCTCTGAATTTATGAAACATCAACTTCACCCTACAAACTGTTTGGGCATTCGCGCTTTTGCAGAAGGACATGGCTGTAACGAACTGTACAAAATTGCCGATGCTTTTACCAAAGAGCGTTTTGTTGATGTTGTCAAAAATCAAGAATTTGTGCTTTTGAACGCCGAATGTATTGCACAGCTTCTGTCAAGCGAGGATTTGAACGTGACCTCTGAATCGCAGATATTTGAAGCACTATGTGTCTGGACAGAACATGATGAGCGCAATAGGAAAAGATTCATGCCGAAATTACTTGCTTTAGTTCGCTTGCCGTTGTTAGCTCCAGAATTTCTGGTTGATAAAGTCGAGATGTCACCACTTTTTCGC---GATATGAGCCCCTGCAGGGAACTTATCATTGAAGCGATGAAATATCAACTTCTTCCGAAACGACGTTTTCAGTTACAAAACCCAAGGGCAACTCCAAGGAAGGCAACTGTTGGAAAGCTCTATGTTATTGGGGGT---------------------TCTTTCCTTCCAAACTTAGGTATGGATTCCTCAAAGGGCGCAATCCAAATTGAACACTATGAACCTCGCAAAAACCAATGGTCTTTGGTTGCACCTATGGTTACCAGACGGCTCCAGTTTGATGTGGCAATGGTGGGTGGTGATCTGTATGTCGTGGGCGGAAGAGATGGACTGAAGACTCTTAATACAGTGGAGTGTTATAACCCAAGAACTAAACAGTGGAGTCCAGTGCAATCAATGAACACACATCGGCATGGCTTGGGAGTTGCCATGTTGGGTGGTCCATTGTATGCTGTGGGAGGACATGATGGATGGTCATATTTGAGTACTGTTGAACGTTTTGATCCTGAAACAAAGCAGTGGAACTTTGTTGCATCGATGACAACGGCTCGCAGCACGGTGGGTGTTGCAGTGCTCAATGGAAGACTGTATGCTGTT---------------------------------------------------------------------------------------------------------------------------------------------GGAGGGAGAGATGGGTTGGCTTGTCTCAACTCAATGGAATGTTATGACCCACACACTAACAAATGGACAGTAACATGTCCTATGCTCAAGAGAAGAGGAGGTGTTGGAGTGGCTGTTCTGGATAATTTCCTGTATGCAATGGGTGGTCATGATGCCCCAGCCAGCCAGGATTGTTCTCGTCAGTTTGACTCTGTGGAGAGGTACAACCCTAATACTGACCAATGGACCATGGTTGCACCCATGATCAACTGTCGAGATGCTGTTGGAGCCACTTGCCTTGGTGACAGACTGTATGCAGTTGGAGGATATGATGGAAGCAAGTATCTAAGTGCTGTGGAATCATATGATCCAGAGAAGAACAAGTGGGAAGAAGTTGCCTCTTTAAACTACGGCCGAGCTGCTGCGTGTGTTGTCTCTGTCCCAATTGACCCAGCTGAAAAG---------------------------------------------GAAGAAAACATTGTACTTAGGCTCTCTCGAATAAAACTTTCAATTTCTACGAGGATGAGCGATTGCTTGAGACCACTTTTAATAATATCTCTTATATACGGCACAGCTAGCTCAACGAATAGAGATACGACTGCTGGCTTCTGCAAAAACAAAGGGTGTTCA------AAAGAACGAACATCTCAACCTAGTTTGCATTTGGACAAAAAACGCGTCTCGCAAGCTGCCCAGAGATTTGGCATGGAGTGGAGATCTCACGGCAAAGACAACAACGACTTAGTTTCGCAGCTCAGTCGAAACGACATCTTAAAAACACAGCGAGTTATAGAAGCAATGAGAAAGGTGGATCGTGGAAACTATTGTAATTATTCCCCCTACATGGATGCGCCGCAGTCGATTGGTTACGGCGTGACAATAAGTGCTCCCCACATGCATGCTCATGCCCTGGAAATTCTCAAAGATAATCTGTTTGAAGGAGCTAAGGCATTGGATGTGGGT---------------TCAGGGAGTGGATACCTTACTGCTTGCATGGCTGAAATGGTTGGAAAAACTGGAAAGGTTATTGGCATTGATCACATCTCAGAACTAGTGGAACAATCAAAAAGAAATATCAAGAAAGAAAATGCAGACCTTTTGGAAAGTGGCCAACTTGTCATTATAACAGGTGATGGAAGAAAAGGATTTGAAAATGATGCTCCATATGATGCCATTCATGTGGGTGCAGCAGCTTATCCCATTCCTGACGCTCTCATAGAACAGCTTAGGCCTGGAGGGAGACTTTTTATTCCTGTTGGACCTGCCCATGGAAATCAATGGCTTGAACAGATTGACAAAGACAAAGATGGAAATGTCACTCGGGAAAAGTTAATGGGTGTTCGATATGTTCCGCTCACTGACAGGAAACAACAA---TACAGGGAC------------------------------------------------------ATGTTTACGTTGTTGTCGGGCCTTTGGAAATACCTTTTCCAAAAAGATGAATACTGTATTCTCATACTTGGCTTGGATAATGCTGGTAAATCGACCCTCCTGGAACAGATTAAACGAATATACGGCAACAATTACAGTGGTCTTGCTTTTGAGAAGATAAAAGCCACCATTGGTCTAAACATTGGAAAAATTACTATGAACCATGTGAAGTTAATATTTTGGGATTTGGGAGGACAGCAAGAATTGCGATCATTGTGGGATAAGTATTATGAGGAATGCCATGGTGTCATTTATGTCATTGACTCTTCTGATGAGAGGAGATTAGAAGAATCTCGGGTAACATTTGAAACTGTTATGCATGATTCTCACATGGAGGGAACCCCTTTGCTGATTCTTGCTAACAAACAAGATTTGCAGGGCTCTCTTGATGTAGAGACTGTTAAAAATGCCTTTGATGGCAACTCTTCAAGCATTGGCCAGAGGGACTACTACATCCAACCAACATCTGCATTGACTGGGGATGGCATAAGTGATGGCATTTCGTGGCTTGTTCAGAGGGTAAAAGGCAACTTAGAGAGACCTCCACGGCAAAAA---GATATTACTGAACTTGGAATTCTTGATCTCGGGCGCCGCCATCTTCTTGAATTGGCTTGGAACTGCTTGTATTTAGTTTGTCTTTACAGCCAATTCTTCGAAATGATCAAGGCGATTCTGGTCTTCAACAACCATGGGAAACCACGTTTGACCAAGTTCTTCGCTCATTATTCAGAAGACATGCAACATCAGATTATTAGAGAGACATTTCATATTGTGTCAAGGAGA---GATGACAATGTTTGTAATTTCTTAGAAGGAGGAACTTTGATAGGGGGATCTGACTTCAAGATTATCTACAGGCATTATGCAACTCTCTATTTTGTGTTTTGTGTGGATTCTTCTGAAAGTGAACTTGGAATTCTTGATCTCATACAGGTGTTTGTGGAAACCTTAGACAAATGTTTTGAAAATGTTTGTGAGTTGGATCTCATATTTCATATGGATAAGGTGCACTACATCTTGCAAGAAATAGTCATGGGTGGAATGGTGTTAGAAACTAATATGTCGGAGATCTTAACGCACATTGAAGCTCAGAATAAACTGGAAAAATCAGAGGCTGGGATCAGTGCTGCACCACAAAGGGCAATGTCTGCTGTCAGAAATATCAGTCCAAACTTACACAATATCCCAAAACCTAACATTAATTTACCATCTATGCCGTCGCTCCCGCATATCAACTTACCCTCTTTCAAG------------------------------------------------------------------ATGGCTGTTCTGTTGGTCTGGGTGCTTGTCGGCGCTTGCTTTTATATC------------------------------------------------GGAGCGACAGGAAAT---CCATGTTCTCCGAATCTTTGCTGGAACGGCGGACTGTGT---TCAACAAACGGCTCTTCGTTTACTTGCAGTTGTCCGCAAGGATTCCGTGGCCAAAAATGCGAGTATCGAAGTACAGATTGTCAAGTGAACCCTTGTGTTCATGGCATATGTAGGCTGGATAAATCTGGAAAGCCAGAATGCTACTGTACTCCTGGATTTACCGGTCAACGTTGTGAAATCGATCATAATGAGTGTGCTTCGGAGCCCTGCAAAAATGGCGCCCTGTGTATCGATCAAGTGAATGGTTACAAATGTATCTGTAATGGCGATACTTATGGCCGACATTGCGAAATTCATCAGAGTGAAGTGCAGCAGTGTATTGAGCGATGTGACCAA---GAAATTTGCTGGAGAAATTACTCAACGACCGTCGGTGTAACTTGGGGTTATAACCCA---GGTATTTGTAGCACTAGTCATTCGTGTTTTGGTGGAGAGAACGATACAGAATCTAACATTTACGACACGTTTGTGGAAGTCCAGTTGAAACCGTTACAGATTCAGGCAGGAGATACACTAAATTTTACCGCTGATGCAGAAATTGTTTCTTATGCGAATGGATTTGTGCCGAACCACGTA---GTAGCTACAGACGGA---GCGAAAGCATTTGTAGCATGTAACGAAAGCAATGGAATTCCCATCGTGAACAAACCAACAAATAGCGTTGTGGTAGGT---TTAGACATTCTTACACCAGGCATCCATTATTTTATTGCCAACATCGATTCAACGTTCCGCTGTCATTTTGGTTTGCGTTTGAATGTTAGTGTTAAAGAGAACAAGTGTGTGGCACCAGCATCA------AACCTTACTTGCTCGGATCGAGGACAATGCACCACTAACTTCACAACGCCAGACTTCAGTTGCAAATGTTGTGGCGGCTTCAGGGGTGATTATTGTGAAAAAGTGGACTATTGTTTCTCAAAGCCTTGCAAGAATAATGCAGAATGTCAAAACCTGGACACCTCTGTTGATGGAAACACA------CATGTATGTATTTGTCAGCCTGGCTATGAGGGAAGAGACTGCTCTCATGTCACAGATATGTGTCTGTCTTCTCCCTGTGCCCATGGTGGCCAGTGTCTGCCCAGGGTGAATAACTTTACATGTGACTGTCCAAAGGGGTTCATCGGTCGATATTGTGAAATAGATGTCAATGAATGCGATTCTAATCCTTGTATGAAT---GGTGCTTGTGTTGATAGACCAGGAGAATTTCTCTGTAATTGTTTGGCAGGCTTCACAGGCCCTCGTTGTGAAGTTGACATTGATGAATGTTCCTCTTCACCTTGTCTTCACGGCACTTGCATAGATCAAGTAAATGGTTTCAAATGTCACTGTTCAGCGGGATATTCTGGTGTGCTGTGTGATTTCAATATTCAAGAATGTCTGCCGTCC---------AACCCTTGTCACAATGGAGGAAGGTGTATTGACGAAGTGAATGGTTATAGATGTGACTGTGGGCTGGGCTTTAAGGGAAGTCACTGCGAAATTGATGTTGACCTTTGTAATGACCCAAGCTTGTGCAGCAATTCTGTCTCGTGCACTGAAGCTAGTGACAGGCAAAGTGTGCAGTGTACTTGTAAAGCTGGTTTTACAGGACACAACTGTGCTGTAAACATCAACGACTGCTTGTCAAGTCCATGTAAGAACGGGGGCACCTGTCGGGACAAAATCAGTGGCTTTCAGTGTATA------------------------------------------------------------------------------------------------------------------TGTGGAGATGGCTTCACTGGAATCACGTGTGATGACTTTGCAGAAAAATCCCCTGGTGAA---GAATTCCAGCGGCAGTTGAGCGTAAAGCTGTTGACTGAGGAT---TGCAGACTTTTACAGATGCAGGGCCAAGCAGCAGTGACACACATTCAACAGGCAATGGCTGCAAGCATTGCAGAGGCATGCAACTGCAGTTTCACCTCTTCAGACATTGCGGAAGGATCTGTGTTGCTACAGTGTCGAAACAGCATGAGTGCAGAAGTCAGTATGCAAATCAAACCAGCCAATCATCAG---------CAGCTGATTTGTCAATTT---CACAGTCTGCTCGCACAGCGCCAGAATGTTATTGACTTA---GGGCACAGTACTTTTGCCGTGCGAGTTCTTAGTGACGTCTCATATTGTGATCACTTGGAT------GATGAGGAAAGT---------------------CCTGTAGACGCAAGAAACCAAGAAAGACATAAAGTCAGT---------------------AGTTCAAGACATCTTGCTATAACTATATCATTGGTGTGTGCAGCCGTTGGTCTTATTGTAGCAGCCATACTTGTCTGTCTCAAGTTTCGGAGGACACTCCCTCCA---GTCAAGAAACATCCTTCCAAGGGAGAGAATCAACTGATAGAAGACTTAAGTGCTGACTTGCTCTCTGCTGTGGCTCCTACACCCAAGTCCATGTATCGCACAAGTGGTGGCTATCAC---AACATGGCTTTCTCA---GGGAGATTCAACCCTGAAAATCCTGTCAAATCACGCAGAGTG------------------------------------------------------------------------------------------------ATGGGATTCGACGCTGAACGGTTATTCCCTTGCCTAGAGGTGCTTTCGACAGTAACAGCTGGTGTATTTGTTGGCGGGGCGTTTTACATCAACGTAGTAGAGCATCCAGCACGTATGACCCTCTCAGATACAGAATCATGTCACCAAGAATGGATGGAAAGCTTCGACAGAGCCAAAGTCTTTCAAAGTCGCTTGGCGCTACTTTCGATA---ATTTCAGGGGCTGGAGCTTGCTACTGTAAC---CCTAAGAAAGGCCTTCCCTTTCTCATCGGTGGAGGTTTGTTGGCAACCATCTTTCCATACACCCTGTTTATCTTGAAGCCAAACTCGATTGATCCCATCTATGATAAAGAAATTACCGCGAAGAAAAGCGAGAGTGTGATAAGAGAGACCATCTGTAAATGGAACAACTACCACATGGTTCGAAGTTTCATCTCTCTGCCTGTATTTGTAGGATTTGTCACTTATTTGGCTAGCAACCATAAGAAGTTTTGG------ATGGCGTTTTCCGCCCAGACAGACCATGGGCAGAGAGAACGAAAGGAAGGTGTTTTGTGTGGAATTAACCAGGGTACATTGAAGAAGAATCAC------TTCATCCCAAATCCAGCCGCTAAGCCATTTGTACCTTCACACTTGAATTCAGCATTGGGCCGCTCT---GTAAACAGGACATGTTCAGCTATCGAGGGGCAGCGTCCTAAAGTGTTTACTACAGGGAGGAACACTGTGAATGTAAAAACCTCACAACATACA---GGAAAGCTTATTCACCATCCA---TCTTCACAATCCTGTGTAAATGGTCCACATTCT------GATTTTCTACTTAACAATGGAGTCACTTTTGAGGAGGCAAGAACACCAACAACTTCCCAGTCTAACAATCACATAGCATTTCATCTTGTGTCAAAAGTTCTTGAGGATGAAAGTATCTTTAACTCTAATAGCATTGAAGAAACAACCTCTGGTTTGGAGCCTTTCTCACGTCACACATTAGTTCTCTCTAATGGTTTTGATGGCACTTCACACTCCTGGCCAATCTCTGCTTCCCGAAATGGCTGTGTTCCAGTCCCTTCCTCTTCGCCC---AATGGAGCAACT------GATGTACCTGGGAACTTTGGCTCTTTTCCAGGACAAACTATCTGGTCA---GCTGAAATGAAC------TCCCATGCCACTCCCCCATTATCACCTCTTGACTCATCACCTCCATCCAGTCTGACAAATTCTTCGTTAGGGGTCACACCTCCTTTCCATTCAAATCCGCTAGCACCTACAAGCTCTTTGACTAATTCATCAGGCAGTGCATCACCCATAATCAATGGCTACAATGATGAACTGTCTCCATATCCATCTCCCACTGGACAACATCAGCAGCTTGGATCACAAAATGGATTTCATCAGTCCCTTTTCATGCCC---ATCAAAGATAAATTTGCTGGCAACAAGGTGTGGAATTCCTCTGAATCTGGT---TATTCAGTTAATGGGTCATCTCATACTTCCCAGTCTTCTCCAAGCTCAGTTCATGGCCAGACACAATATCTTTCCTCTCCAAAAGAACGTCCTCAGTCCCTAGCATTAACCAATGGCAGTTATTACTTCAGCTCACCCAGCATGTCCCCATCTTCACCTCCATCAGGACAAGTACACAGCCATTCAGCTCCACAGTACATCAACTCAACACTAGAAGTTAATGGAGGAACCTGGCCCAAACATGCCTTT---AGTCAAGACCACTTGTCTCCAAACCATTTGCCAAGAGAGGCTCAAAATACTTTCAAACAAAATGGGCATTCT---GGCCACAGTATTCTGTATCGGACAAAGAGTCCATTAAGTGGTGAATTGCATTATAGGCTTGAAGAATGCTTTGAACAGCTTAGGTGTTTGGAAAAAGAAAGAAAGAAGACTGAAGCAGACATAGCTCACCTGTGGTCAGGTCGAAGACTTTCA---TCTGGAAATGCTATAAATGTGAGACCACCTTCAAATCCTTCAAGAATAGACAAGTTAATTGTAGATCATATACGGGAACATGCAAAGGTTGAAGCATTAGTTGGGAGAATTGAGCGCATCAGGCATTCTCCACTTCATGTAAGCATAAGTGAGGTGGTAGACCAGTGGCAAAGGGGAATACGCGAACTTCAAAACCGTCGTAAGGAAGAACTTAAAAGTAGTAGC------TCTGCAAGAAGCAGTCTGACCTCTGGTGCAAGGCAACAAGATGCCGCAGAGCTTGGTGCCTTGATATTAATTATGAAGACACTTACACAAAACACACGCGCTACTCGTACAACAATCTGGTGTGCCAATCAGCTTGTACTGGCCACCTCAATACTT---AATCAGGAAACC------TCAGCTCCTCTGCCTCAGTCCAATTCCAAAGAAAGT---------------------TCTGGTGACGCATCT---------------------------------------------------------------------------------ATGTCTGGATCAAATCGGATTGAGGAGTTAGCGACACTGTTTTCGGATCTAAAAGAAAAATCGCTCCAAAGCGGCGAAACTGTAGAGAGCATTCGATGTGCGTTTCTATGCGAAGTTAAAGACTATTCTGCCTCA------------AGAGCAAGGTCGAAAAAGTTCTGGGTATATTTTATTTTACCCGTCCTTATAGCTGTGGCATGTTATCACTTTGAGGTCATTGAGCTGTTGCATCTCAGGGAGGAACCTTGTTTGATAAACGTCAATGAGATTTCCATCGAAGTAACGCGAAAGCCATCAAATTGCTCTCTTGTGTGCGATGGATTAAATATGATTCCACGGGTCTCTGAATTGTCGAAAGATGAATTTCTTATGAAATATGCCTACACGGGAAGACCAGTAGTAGTTACTGACGCTGCAAAGAACTGGTCAGCTACTGAACGTTTTAATTTCACGTTTTTCAAGCAACTTTTTGAGAAGAACGAAAACGCATATCAGGTTAATGAAGACGAGTGTCAGTTCTTTCCTTACAGAACAGAGTTCGTTTCCTTAAAAGAGGCCATGAACATGTCAAAAGAAAGATCAGAATGGAAAGGGAAACCATGGTACTTTGGCTGGAGCAACTGTGACCCAACTATTAGAGAAGAACTCCGCCATCATTATGAGATTCCCTACTTTTTGCCAAACCAATCAGAGACAAGCGATCAAGACTGGATCTTTATGGGAGGGCCTGGACCTGGTGCACAGATACATATTGATAGTGTTGAACGCCCATCGTGGCAGGCACAGCTGTCAGGACAAAAGGTGTGGACTCTCATTCCTCCTCCAGAGTGTGAGCATGTCTGTCATGCC---ATGACAACAGTAATTAACAAGGGTGAAATCATTATTGTGGACACAAATCAGTGGTATCATTCCACAAAGGTTTTACCAGGGGATCTCAGCATCACAATAGGAGCAGAATATGAT---ATGTCTTGTTCTGTCGCTTCTTCTGAATACCTTAACGAATTACTGAGCGACAAAACCACAGTATCGAAAATGCCCAAGATATTTCTTCACGCCGAACGATTGCTGGATCAAGAAATCAACAGAGTTAGGAATGAGTTGTTCCATGGTTTGGTTAACAATGACACAGAT---AACAGCACCACGGAACTACAGCTCCCACCACCTTCAGGACCACGAATAAAATTATCAGAAAAAGTATTTGCACCAGTCAAAGAATATCCCAAGTTTAATTTTGTTGGCCGAGTGATTGGTCCTCGTGGCATGACATTACGTGAAGTGGAGACTACCACTGGCTGCAAGCTTTTAGTTCGAGGGAAAGGTTCTATGAAGGACAAGAAATTGGAAGAAGAAAAACGTGGCCAACCCAACTACGAACATCTTGAAGAGGAACTCCATGTATTGATATCAGTGGAAGATACAGAAGACAGAGGCCAATTGCGGCTAGCCAAAGCAGTGGAAAGAGTCAAAGACCTTCTTCAACCTGTTGATGAAGGGGAAGATGAATTAAAAAAGAAGCAACTTAAAGACTTGGCACTGATGAATGGTACCTTGAGA------GAACAAGGA------------------------------------GGAAAT------GCAGCCGTTCTG------CACAATGGCCTTCTTGGAATGCCACTTTCACCT---GCTCTAGCTGGATACCCATTTGGAGCAAGAGCACCAGTGCCCAGTCCATACCCAGCTGGTCTTTCAGGGCTGGAATTCTCACCTTATGCAACAAGAGCTGGGGCGGCAATATTTGACTATGCAATGGAACCATCAATATTAGGACAATGTTTGAATGTCGTA---------------------------------------------GGTGCAGTT---AAACCACGAAGACCAATA---AGAGAGCATCCATATCAAAGA---------------------------------------------------------------------------ATGAGTGTAACGAAACCAAAAGCCGATGTTGATGACCTTGAAGTGGAAGCAGAAAAGGCATTTCAGCGTGCCTCTGTCCAGCAGAAACGAAAGGAAGATGAC---TTTGATTTTGAATTTGAAGGCGCCTTTCAAAGTCCTACATCTTTCCCCGAGAACTCAATGACGATTAAGTCAGGAAATTGTGTGAGCAAACCCTTAAGTGAGGGCCAAAGCGCTTCAAATGGACCTTTTAAGCTGCCAGTGAAGACAGAAGGATTGCCAAGTAGTCTGCCTTCAAGTCAAGGTTCCAGTGAATCAGAAATTAACAGGTATTCTCCAAAGGCAGAGGTTTCC------TCTGATCAGGGAATTCGCTCTGTTAGTCCCACGTCAGATCGTGATATAAGATCTGGAAAACGCAGGAGACGATCTGACAAGGATAACATTCCACCTGGAATTCGGAAGTTACCGTCACCTCCAACAACACTTGAGCAAGCTCAGATGGAATGGGATTTAGTTGAGACAGTTCAACCAGGAAATGGTCAAACAGCCAGCCGTTCACCTCTCATCACTTTCCAGGATGCTATTCGCCATTGCCAAACAGCGAGCTATCTTGAACAACATATGTCTCACATAAAGCCCACTATCAAACACCGAGGCATGGCTGCTGTCATGCATAAATTGTTTGGCCCTCCAAGAATGAAAAGTAGTCTTCATTCAGAGCGCGACCTGATCTTTTCTCTTGCATTGTGCATGTTCAAGAATGATGAACCAGTGCACAATTACGTGCTTCAGACCATCTACAAAAAGTTAACGGGAACTAAGCTCGATTGTCCTCGGTTTGGTAATCATTGGGAGCTAATTGGTTTTCAAGGCCTCGATCCATCAACAGATCTACGTGGTTGTGGATTTCTTGGTTTGCTTACCACACTGTACCTCGTTACTGAGTATCGCGTGCATGGCCTTGCCCTCGAAATTTACAAACTCTCTCAGCATGAAACTCAGAACTTTCCATTTGCCATCATGTCAATCAACATCACACGAATTGCACTCCAGACTCTTAGAGAAGGAAAGCTCAATAAGGAATGTAATCGTCGGGATCAAGTTTTTGCTGTTTTTGTGGAGTTCTTCGTCGGTATTTACCATCACGTCTTTCAAATCTGGAAACATCAACACAAAACCATAAACGACTCAGGATTCGTGCTCAGGGAAGCTGAGAAGCTCGCTAAAAAGAGACCGCGTGAACTCATAGGGAACTTGGAACGATTTCTGTCAAATCGCCAGAGTCTGCCA---AAGACAGACGAGGATAATTATGCCACGAAAACAAAGCAGGCAGAGATCTTG---------------------------------GATAAGTTCGCCGGAGTGTGTGATTTGAAGGTCGACGAGGAAGAAGAAGTGCATTTAGTGATGGCCGGATGTGAAGAGAGTTGTGGCTTCTATTTTGTTTTTGCTCTGGTGACGTTTTTCGTTTGGATGGATCTAAGCTTCTTCGATGAACTTGGAGAGCATGGTTCGTTTTATAATTCCACCGTCGCTGATCAAATG------ATGTTCCCAGTGAAGAGTATAAAACTTCGAATGACGGACCACACAGATCATTACATAAATCTCCCATGGATGCAATTTTTGAACGACAACACTGGTTTGTACGCTGTTCCAGGCGTAACTCCAAATTTGATAACCGGTATTCACTTTTGTCTTTCTATTCTTGCTGCCAAGTGTTTTATTTCAGGATCGCTCGGTCTCCGAAGACTCGGAGCTGTCCTGTACGAGATTCGTAGTCAGTTGGATATTTTAGATGGTGTCGTTTTTCGTGCCCAACAAAACATGAAGAACAATTTCGTGTCAGTTTGGGGGACCATGGGTTATCTAATCGACGCATTTGCCGACATGTGTGGAGGAATTTTTGTCGCTGGGGCCTGTACGATTTTTTTGAATCGATACCCTCCATGGAAGCGTGTCAGGAACAAACCTCACAATGAGCTGGAATCT---GGCAGGAAAGCTTTGAGCTTTCAAAGCAACAGCGAAGAGAAATAT------------------GTCCATGTTACCCGCCGTTCTATTAACATAAGAATGTTGCTTGTTGTGGTCCAGATAATTGCTAGAAGTGGATTTTGGGATCACTATATGCATTCGTACGTGGAGTTACTGGAGAAACCGAACCCAGACATACCAAGAGAGTTACAATCTGAAGTATTAAGTTACCGCAGCACTTGGGTGGTGATGTGGTTGTGGAAGGTTTCCAGTGCTGATGCATGTTTGCAATACACCATTCTGGCAATCTTGTTTGATAAGTTATGGGTGTGGGTGCAGATGTTGAACTACTTTGGTCCATTAGAGTTAGCATTTGTTATAGTGGTTTCTCAGCTTCATTTAATGGAGGTGAGAGCA------------------TACCTGTTGGGAACA---------------------------------------------------------------------------------ATGTTGGTGGTTGAACGTCAACGTGTAATTGAAACCGGTGTT------------------------------------------GAAGTGTTTTCGAACCCCTTGGCGCCTCCGTCTTTGTCAAGCCATCATGGCGGACATCAGGGAAGCAGTTTA------CCTGCTCTCACAAATGAAGATTTTAGAAAACTTTTGATGACTCCAAGATCAGGTGCACCCTCTGTCGCACCTCCGTCTGCAAAATCATCAAGTCACACTCTAAAGAGTGTTCCAGTTAATATCCAATCACATCGCAGT---------AGTAGGGCTGAAGAAGAAGATGATGATGAT---GATGTTGATGGTGACGGAAATGATCCTTGGTCAAGGAGAAGGAAGAAGAAAAAGTATTATGCAAAACTTAAGAAGATAGAAGAGGAAAGAGAGCAAGAACTTGCCAGTAAATACAGAGACAGGGCACGTGAGAGGCGAGATGGTCTGAACCCTGACTACCAGTCAACTGAT---ACACTGAATACAACATCTAACTACAGAGCAGTTGGGCCAACTGCAGAAGCAACGAACACTGCTGCAGAAAGACGTCGACAGGCTATTCAAGAGAGTAAATTTCTTGGTGGTGATATGGAACACACTCATCTTGTAAAGGGTTTGGACTTTGCCTTGTTACAAAAGGTGCGTAGTGAAATTGCAGAGGATGAAGAGGAGGATGAAGAACTGAATGTAAAA------------------------AAAGTGAAAACTAAACAAAAGGATAAA---GAAGAAGATGATGAAGGTGATGAGGTGGAGTTTACCACAAAACTAGGCCAAAAGGTGTACAAGGCATTGTTTCGAAGTCGACCAGCTGATAGGAATGAACTATTTCAACCAGGACGCATGGCATATGTGTTTGATGTGGAAGACGAGTATGCTGAGAGTGATATTCCCACAACCCTTATCAGAAGTAAAGCAGATTGTCCAGGAATTGAGACCCAAGCCACTTTAACAACAAATGACATTGTCATTAACAAATTGACTCAGATTTTACTGTATCTGAGACAAGGCACAAGAACAGGAAAGAAGATCAAGAAAAAAGATAAAGGT------------------------AAAGAAAAGGAGAGAAATGATAAGCAAGCTGGTCAAAAAGTA---CGTGCA---GCTGGAGCT---GATGACAGTATCTTTGGAGATGTTGGTGATTAC------GACCCAACTGAGACCACAAAGGAGTATGGAAAGAAATCTCGAACAAAAGAAAAGGAAAGA------------GAAAAAGAGAGGAAGAAATCCAGGAGTTCTTCAAGCTACTTTAATAAAAGTGCTGAT---GGGGAAGATGATCCTATACAGTTTGATAAGAAAGATGTTTCAGCTGAGGAGTTTGCCAAGTCTGTTGCACAAACCTTTGGGAAAAAGCATGAAATGGAAGAG------AGAGCAGCCTGGGACTCAGTTGAGCCAAAACATAGGAAAAGAGATAGAAGCTCTCGCAAAGTGAAGGATGTCGAT------TATGTTCCTGACAGCTACTCAGAGTGTTATCCAGGAGCTGTG---------GATGTACCGTATGATAGTGATGAAGAAGCAGACTACAGTAAAATGGATCTGGGGAACAAGAAAGGTCCCATCAAACGATGGGATTTTGAAACAGAAGAGGACTACCACAGTTACATGGAAAGCAGAGAAGCTTTGCCAAAAGCTGCCTTTCAGTTTGGTATCAAGATGTCTGAGGGACGCAAAACTCGGCGT---------------GCAGGACCAAAAGATGAGAAAGCAAAGCTAGACAGAGACTGGCAGAAAATTAGTAAGATGTTGAGTAAGAGAAAG---GAGGAA---------GGGAAAGGAGAGAGGGGAGAGTCAGAAAGCAAAAGAAGGAAGCAT------------------------------------------------------------------------------------------------------------------------------------------------------------------------------------------ATGGAAGAA------ACCACCGAAGTAACGGATCTCGAGAATGGAGTGAGTCCAGTCAATTCCCCAGGAAGAAATATCTTGAGTTCGATCAAGACTTTCCTTTGGTCT------CCATCGAGGGATGGAGAGACAGATCGCCCCGCA---AAGCGAAAAAGAGCCGACACGGAGAGCGAAGACGAAGAAGATGCTATTATCACTTCGAATCTGTTAAAGAAGCGAAAATTTACAACGGAGACTACAGTTGTAAAT------------------GATGTTACTACGAGATCGGTTACCGATGGGGAGCAGCCAAAGCGTAAATCTATTCTTGGGACATTATTTTCGCCTGTTTTTACGCTATTTGGCAAGAATGGACACTTTCAAACCGTTGAAAAT---GAAGGGCAAAACGCCTCGACTTCTTCAAGTGCAAGAGCGTCTAGAATT---------GGCAATGGCGGCTTTTACAGAGACAAGGTATTGTGGCAACATGGTTCGTCAATTGAGAATAGACGCATCATTGCTTCAGCTAATGGAGACGTGAACGGAAATGTT---GATCATGATGCTTCTGAATCT------TCAGATTCTGAGTGGGAAGTTTATGATCCGTTTTATTTCATCCGCAATCTTCCACCACCGGATGAAGCAGAGGACGCGAAGAACCGCGGTCCCGTTTTGCCTTTACGGACTCGTAGTACTCCGGAATTTTGTCTTGTCTTGGATCTCGATGAGACTCTTGTTCATTGCAGCCTTAACAAACTTGACGATGCAAATTTAACCTTTCCTGTACACTATCAAGACATTTGCTACCAAGTGTTCGTGCGTACAAGACCCCATCTTAAGTGTTTTCTTGAGAGAGCAGCGAGTATGTTTGAAGTCATCCTTTTCACTGCATCTAAGAAAGTTTATGCGGACAAACTGCTTAATCTTTTGGATCCGGGTCGAAAGTATTTTCGACATCGTCTATTTCGGGAACACTGCGTTTGTGTTCAGGGAAACTACATCAAGGACTTGAACATCCTCGGAAGGGATTTGGCTAAAACCATGATTGTCGACAATTCACCTCAAGCGTTCGCATACCAAGTTTGTAATGGCATTCCAATTGAAAGCTGGTTTGTTGATCGTTCAGATACTGAGCTTTTGGAGCTACTTCCCTTCCTCGAAATGATCGCAAATCGTAAAGATGATGTCCGGCCTCACATTAGAGACAGATTCCGAATGCATGAGTTG------GCGGGTTTGGACGATCAGGGAAGGAATGGCTTTTCACAA---------------------------------------------------------------------------------------------------------------------------------------------------------------------------------------------------------------------------------CCTCTTGTACAGCACCTGTCGAACATGTATGGACCAGAAGCTGCTGCCAACATCGTGAAACCCACAAGTAGGCTTTCCAAAGATGGTGCAGATGTGGGCATCTACTTCAATGCTAATCGTCTTGTTGTAAACACCTTGAAATCACATTGCATGTTGGACTTTGCCAAAACTCAAGGGAAACAAGATCTGCTAGCCGAGAAACTGTTTCATGCTTTCTTTGAAGAAGCCAAGAACATCGACTCCGATGAAGGCCTTTCCAAAATCGCTGAGGAGATAGAGCTTGACTGGGGTGCAGCACAAAAGCACATGGCCGAG------GTGAAATCATGTATCTTACATGAAGCTATGAAAGCTCGCGAAAACGGAATCAGGGGTGTGCCTTACATCACCTTCTTCATCAATGGG------AGAATGGGCACTAATTTATCAGGCGCCCGCGCAGCGGATGATTACCTTGAGATCTTTCAGCATCTGTTGACAAAACTCAAGGCAGGTGAC---------------------------------------ATGATTTTTCTGGCAGAAGATCAGCTTGTCTTGGATGTACAACTGCACTTACAAGTTCACAAGGCGGCAGACGCCACTGGGAGAGAATGGCTCTGGTTTCTTCTGAATATT---CACACTCTATTCAGTGTATTAGTAATTATTGTAATAGCAAAACTGGATCTTCTTCGATTTTGGAGTATCAAAAGTGCTGAGATCAGAATT---------------------CAAGTCGGCACAAAACAAGGTGTAAGAAGACTTGGTACTGCAGTAAGGAGTTACTTGGGAACTCTTCGCTGGTTTAGCATCCCAGCAAGTGTCGGTTTCGCTTATGTGTGTTACCAACAGTTCTGGCACATCAAGGAACGAGAGGAAAGAAAGCTAAAATCTGGAGAGTTAGATCAGCCTAGTCAA---TGGCAG---------GTTGCCCTATTAAAGAAACTGCCAACAAGAGCTTGTTCTCGAGCATGGGGGAAATTTTGCGACCTGTATTTGCCTTTATGGCTTCGTAAACCAATTATAGGGACATTCTCGTGGTATTTTGCCTGCAATATTGGTGAAGCAGTTGAAGAGGAAATCATCAATTATCCCAGCGTTGGTGCTTTTTTCAGACGACAGCTCAAGCCTGGTGCAAGAACTATCTGTCAAACCAGTTCTATTGTCAGTCCAGCAGATGGGCGTATACTTCACTTTGGCGTGATAGAAAATGAAATGATAGAGCAAGTAAAGGGAATCACATATTCAATGCAAACATTTCTTGGACCTAATCAACAAGCTGCTTCTGCACTAAAGAAATTAGATTGCAGTAACAATAAGAGACTGTATCACTGTGTTATTTACTTGGGACCAGGAGACTACCACTCATTCCACTCTCCAAGTGAATGGGATGTAAAATTAAGAAGACATTTCCCAGGTGACCTCTTTTCTGTTCATCCAGGAATTGCTAGAATTATAACTGGTTTGTTTAACCACAATGAACGTGTTGTTTTAAGTGGCACATGGAAGCATGGATTTTTTAGTTTTACTGCTGTTGGAGCTTACAATGTTGGATCTATCAACCTAAAGTTTGACAAGGATTTGAAAACCAACCGTGCTGAGAGTTATATCCCAGGGTCATTTGATGAGTTGGATTATGTGAACAACAATGGCAAAAAAGTGTCCCTCACTCGTGGAGAGAGGATGGGAGCTTTTCACCTTGGTTCAACAATTGTCTTAATATTTGAAGCACCAAGAGACTTCAAATTTCATGTCCAACCAGGACAAAAAATTAATTATGGACAACCAGTTGGCTCATCCAGACAAACTTGT------ATGTCCGGCGAAACTACAGAAGCTGCCGATAGAAACGTTGAAATATGGAAAATCAAAAAGCTGATTAAGAGTTTGGAAGCTGCCAGAGGGAATGGAACAAGCATGATATCTTTGATCATTCCTCCCAAAGATCAAATCTCACGTGTTGCGAAGATGTTGGCTGATGAGTTTGGCACAGCATCCAATATAAAAAGCAGAGTCAATCGTTTGTCTGTTCTGAGTGCAATTACATCAGTACAACAAAGGCTGAAGCTCTATTCTAAAGTTCCCACAAACGGCCTGGTAGTTTACTGCGGGACAATCGTCACTGATGATGGCAAGGAAAAGAAAGTCAACATTGACTTTGAACCCTTCAAACCAATCAACACGTCCTTGTATTTGTGTGATAACAAGTTTCATACAGAGGCTCTGAATGCTCTTCTTGCAGATGATAACAAATTTGCCTTCATCGTGATGGATGGAAATGGAGCTTTATTTGGCACACTTTGTGGTAACACAAGAGAGGTTCTCCACAAGTTTACAGTAGATCTTCCCAAAAAACATGGACGCGGTGGGCAGTCTGCCCTTCGTTTTGCTCGACTGAGAATGGAAAAACGCCACAACTATGTTAGAAAAGTGGCAGAGACTGCAGTCCAGCTCTATATAACAAAC---GACAGACCAAACGTTACTGGATTAATCTTGGCTGGTTCTGCTGATTTCAAGACAGAGCTG---AGTCAGTCAGACATGTTTGACCAGAGGTTGCAGACAAAAGTGTTA---AAGCTTGTTGATGTCTCATATGGTGGTGAGAATGGCTTTAATCAGGCAATTGAACTTGCTTCTGAGGTTTTGGCAAATGTCAAGTTTATTCAAGAAAAGAAACTCATAGGGAGATATTTTGATGAAATCTCGCAAGACACTGGAAAATACTGTTTTGGGATAGATGACACCTTGAAGGCATTAGAGATGGGTGCAGTTGACACTCTTATTGTTTGGGAGAACTTGGAAATCCATCGAATTGTTTTGAAAAATCACCAGACAGATGAGGATAAGGTGCTTCATCTTAGTCCCGAGCAAGAAAAAGACAAGACCTACTCGGTGGACAGCGAGACTGGAGTGGAGTTGGAGCTAGTGGAGAAGCAACCCCTCCTGGAGTGGCTTGCAAACAATTACAAAGGATTTGGTGCCACTTTGGAAATTATCACTGACAAGTCTCAAGAAGGAGCTCAGTTTTGCAAAGGATTCGGTGGAGTTGGTGGTATTTTGAGGTATCGTGTGGACTTCCAATCAATGGAACTGGAT---GACTATGGGGATGGTTTCTAT---------GACAGCAATGACGAAGAGTAC---------------------------------------------------------------------------------------------------------------------------------------------------------------------------------------ATGAAAGTAGTGCAAGTTAGTTTTCGACGATTCTTTAGTTGTGTCTCCTTTCTTATAAGCTTTATTAAGAATATTTTATTCAGAAGACGACAAAGAAAATCGAGTCAGACAGAAAATGAGACGTTGCCAACTTCTGTAATGGTGACTAATGGCGATTCTGCA------CACAATCAGGAAGGGGGAAATGATGAATGGGAAGAATGGGGGCAAATGGAAGAA------TTTAGTGTGAAGGTTGAACCATCCAAT---CTACCACAGCAGCAGATGTCGATG------------GATGAA---GATCTGTTTCAGGACATGACACCTGTATTTCAAAAGCCAAAGAAGATTGTAGTAAAGAAAAAGAAACCTTTCTCTGACAATAGTGGCCCTGCT---CAAGCTGAGAGTCCATCAAGTCGTCTTAAGTTTGATGTCACTTATCCCCCAGCTGAACCTGAACTTGGAACATGGGCTGAGGATTCA---ACAGCATGGGAAGAGGAAGGTGTCTCAGAAATAGACATTGAATTACAAACTGAAAAATTAAAGAAGGAAAGAAAACAGGCAGAACGAGAACGACGAGCATTCGAGCAACAAAAGAAGAGAGAAGAACGAGAGGCCCATAAA---ATTGAACAGAAGAAACCTCAT---------------------------GGACATTTTGGTGTCAGAATAACAACT---------------------------------------------------------------------------------ATGGTGTTCGATGCGTGCTGTCTCAGCCAGGAGGAGGCTGAACAGAAGGCAAGATCAAGGAAAATAGACAGGCAAATTGCTCAGGAAAAAGTTCAATATCGGCGGCAGGTAAAAATTCTCCTCTTAGGTGCAGGAGAAAGTGGAAAGAGCACGTTCTTAAAACAAATGAGAATCATCCATGGCAAGGACTTCGACATGGATGCATTGAATGAGTTTCGCCCCATCATTTATGGGAACATTCTAAAGGGGATGAAGGTGTTAGCAGATGCCAGAAGAAAGTTGAGATTGGAATGGCAAAATACTGCCAACCAGCAGTACGCAGAACTGATTTTAAACTTCCAAGCGCCT------CAACACATCGACACAGACATGTTCTTACGGTACTTCGACTGTGTGAAGAGACTTTGGCGAGATAAGGGAATTCAAGATGCTTATGACAGAAGAAGAGAATTTCAACTGGGAGATTCTTCCAAGTATTTTTTAGACAATTTGGACCGTGTTGGCAGGCCGGATTACCTACCTACCAAGCAAGATGTTCTTCATGCGAGAAAAGCAACCAAGGGTATTGTGGAGCATGAGTTTAACATCAAAGGAATTCCCTTCAAAATGGTTGATGTTGGTGGGCAGAGATCTCAAAGAGCCAAGTGGTTTCAGTGCTTTGATGAGGTTACATCAATTCTTTTTTTGGTGTCATCAAGTGCCTATGATCAAGTTCTGATGGAAGATCGAACAACAAATCGTCTTGTTGAGTCCTGCAACATCTTTGAGACAATAGTCAACAACAAATTCTTTGCCAATGTGTCTATCATCCTTTTTCTCAACAAGACTGATCTTTTAATGGAAAAGATCAAATATGCAAATGTAAAGGACTATTTCCCAGCTTTTCAAGGTGATCCACGTAAACTGGAAGATGTGCAGAACTTTATTTTACAGATGTTTGATAGCAAGCGGAGAGAGAGGTCTAAAGCCCTCTTCCATCACTTTACAACAGCCATTGATACAGAGAATATCAAGTTTGTTTTTCATGCAGTGAAAGACACTATTCTACAAGACAATCTCAAGTCTTTGATGCTGCAG------------------------------------------------------------------------------ATGTCTTTCGAAGAGGGAGGAGATCTAGCATCCTTTGCTGCTATTGCTGAATCGACAATCGCAAGTAAAGAA---------GATGAACCCACTGAATTGGCTCCAAAGGGAGAGGAAGATGGA---------------------CAGTCTTCAAAGGAAGAGGAAGGTGCAACCAATGAAAGCAGCATAGATGATACAAAAAATGAGAAAAATGCAGAGGAAGCTTCATGTAACACTGAAGCTATTTCAGAA------------ACAGATGGAACTTCTGTGCAACTAACCAGTGAACAGGAACGCACATATGCTAATCTTCAGCCAATTTTCTTAGCCATGGAAATGGGACAAGATGCAGTTCAGGTTAACCAAACAGAAGAGCAACAGCATCAA---------GAGGGTACAACTGAAGAAATGGAGCAGCGACAAACAGCCTTTATTGCCACAACCAGCGAG---TTTACGAACACAACC---------------------------------------------CAAGCTGCTAGCATGCTACTCAGTAAT---GTAGCCACCACAGGT---------------------------------------GCTGAGCCACCAGCCTCTTTAGCTTCAATTCTTCAAGATGTTGTGTCTGGCATGCAGAGCAGTTCAGGATCTGTTCCA------GCAGCAATTATTACAGATCCTAGCTCAAGCAGTGGCTCCTTTCTGATTGTTAATCAAAATGGA---GTTCCTATAGTTCGTCCTGTGCTTGTGTCAAATCTCCCAGGTGGAGGAGTTGGTGCAAGTGGGGCAGTCAGTGTTTCGGCCGAGACTCTTCAGGTGTTGACAGCAGGTCTTCAGGCTGTTGATGATGGAACAGCTGGCAGTGCTCAAGAAACAGTGGCAGTTGACGTCGGTGCT---TCCACCGAGGGTACAAGTGCTGGC---GGAGAGTTGTCTGTGGAGGCCACTGTTGATATTGGTGGTGATACAGTTACCTTGGTTGGTGGTACTCAA---GCTGTGACACAGGCTGTTGGTGAT---GCTACAACTGGATTA---GAAGGAGCACATGAGGAAACAGCTGCTATGCAAAAACCCGTTGCTACC---AGGACTCCAACAGGAAAAAGGAAGCTGAGTGATGGTCCGAGGGTTTGTGAACAGTGTAACAAAAGTTTCAAGTATCCATCTGATTTGAAGAAGCACTTGCAGATTCACACAGACATTAAAAAGTTCAAGTGCGATGACTGTGGTCGTTTCTTCCGCCGCTTGCATCAGTTAAATGTACATCAGAGGATTCATTCAGGCGAGAAGCCCTACATTTGTCCCAGGTGTGGCATGGCTTTCCGTCATGACTCCACTGTCACTATGCACATCAGAACTCGTCACGATCATCTCCGACCCTTCAAGTGTGACGAATGCGGTAGTCTGTTCGGACGGCTCTCGCACTTGAAGAAACACATCCGTAAAGTGTGTGGGGACAATAAAAACAAGGAGAAGCCC------ATAGCTCAGTGCCGCTTCTGCGATGTTACCTTCCCCACCAAGGGAGACCTAAGGAAACATTTGTTGAACTGCGAGAAGAAAGAAGCCAAAGTGAAAGCCAAAGAAGTTACCCTGCACATCTGTGAAACTTGCAACAAGGAGTTCGCGAGCCCGTACAACTTGCGACGTCACCAGCTGACTCACACAGACGAAAAACCGTATCAGTGTGACGTCTGCAACCGACAATTCAAAGAGAAGTCCTCACTCACAAAGCACATCAAACGCAAACACACCGGGGTGGACCAAGGAAGTCAAACAGAT---GAGACCGGGGAACAAGAAGATGGATACGTGAAC------------GTTGACGTCATAGCCGAATCGGCAGCAGCAAGTGGTGTTACTATGGAAACGGAGGAAACTGTTGAAGCAGGTATTGCTGGGGAGAGCGTG---GAAGAAGCATCCACTGTGGATGCCAGTTCTCTGATGAGT------------------------GAAGGC------CAAGGTAATGCGGAG---CAG---------------GTGACTGAGGTGGTACAAGCTAGC------------------------GGCGAAGTAGAGATGGCGACAGTGGAGCTCAGTTTGGCAAATGCTGCGGCTGCGGCCGCTGCCTCAAGTCATTCCCATGACGCT---TCCGCATTGCAGGCTGCAGTGGAAGCGTTGGTGTCA---------------GCTAGTCAGCATCAGATGCCCGGA---GCTCAAGAAGCCATGGAGGAGGAGGAAGACTCTTCCTCTGGCAAGGAGATTTTTGATGGTGTGACATCCCAG------GATGCAGAGGGAGCAGCTGCTCTAATGGCAGTCTACGTTCCCGAAGTGAAGCAAACGGAAGTGAATCTG------------CAG------------------------GTGGAATACGTGCAGACCACTGAAGAAGATCAAGAGATGGTGGACGAAGAGGAAAAT------------------GACTCCAGA---------------CACACGGGGCGAATCGGTTCCTCGGTATATAACAGGAAAACTCTAAAGGTTCCAGAAGGCCTGAAGATTTACTTGAACATCGTCATGACAGCACTCGTATCCAGCAATGCTGTCATCGTGCTTATAGCAGCTACTCTATCCTACCGTTCAGACACGATTTCCTACGTGGTTTCAGGGCAA------GTAACACCAAGAGACTGTCTGTGGAATCAACATACCATTTTCCATGCC---AAGGGAGTTGCATGTCGGGACTGCCCAGCATGTCCCGAGGGTCTAGGGTTAAACCCACAATGTGGATCACGCGTAAGGGCTGATCAAGATGTGGAATGCACGCCGTGTCAAGAAGGCATTGGGTACTCAGACACGTACGATATATCGTCATGTAAGCCATGCACCATCTGTGACCCTAACGAGGAAACAATCCATCGTTGTACTTCAACAACAAATGCGGTTTGCGGAAAGTGTAATGCTGGTTTCTATCGAGCTGTAACTGGAGATTGCCAGCCATGTTCATGGTGTTGCACCGATAGTAGAAAC------GACGAAAGAGAGAGAGAGTGCATGGAACAATCCGGCTTGCCAGCCAACCAAGTTTGTCGTTATGACATCAACACCATTAAGTGTGCACCTAATACAAGTTATACCACTGCAACTGCGCATTCTACGGAAGGATCG---AACACAGACAGTTCTAGAGTGGCAGCTAATGTCATGAGAAATGGCACAATAGGC---------------AGTAAAATATGGCTGGTCGCACTTATTGGTTTCTTCGGTTTA---GTCACGTGTGGTGTGGTG---GGGCTCCTGTACCTTTACCAGAAGAAGAACAATGTTAAATTGTCTTTTCCTTGG---------------AGGAAT---TGC---------TGTGTG---AACAAACAACCCAGTCCAGCGCAATCTACCGACTGGTCATTACCATCACAATTAGTGTCCGGAATA------AAGCCAAGTGAAGTGAAATCGGTCGACCCGCGGATATCTTCACCACACGGAGAAAGTGACACCAGAGTT------------------------------------------------------------------------------------------------------ATGTCTCTTGTTAAGGCGGGAAACGGTATAAAGTCAGATAAACTTGAAAGTGACGATGAACCAGTACGGGCGAAAATAGCTATTGTAACTGGAGTAACGGGACAGGATGGATCATATCTTGCTGAATTACTACTGTCCAAAGGTTATGAGGTCCATGGAATCATCAGGAGATCCAGTTCTTTCAATACCGGCAGAATTTCGCATTTGTATGCTGATGTCAAAACTCACAAGATGGGAAAAATGATCCTTCATTATGGTGATCTGACAGACAGCACTAATTTAGTGAAAATCATCAGTCAGGTCCAGCCAGATGAGATTTACAACTTAGGTGCCCAGAGCCATGTAAAGGTATCATTTGATTTAGCTGAATACACTGCTAATGTTGATGCTCTGGGCACACTAAGAATACTAGATGCAATCAAAACCTGTGGAATGGAGCATCGCATTAAATTCTATCAGGCATCCACAAGTGAAATGTTTGGGAAAGTTAAAGAGATTCCTCAAACTGAAAATACACCATTCTATCCCAGGTCCCCTTATGGAGCCGCAAAGGTGTATGCTTACTGGATTGTTGTGAACTACAGAGAAGCTTACAAGATGTTTGCC------------------------------------------------------------------------------------------------------------------------------------------------------------------------------------------------------------------------------------------------------------------------------------------------------------------------------------------------------------------------------------------------------------------------------------------------------------------------------------------------------------------------------------------------------------------------------------------------------------------------------------------------------------------------------------------------------------ATGTTTGCGAGG------------------------------------GCAGGTCAGCCTGAACTCATTCGATCTAACCAAAAAGACGTGTACTATATTGGCTTCTTGAGAGAAAGTGTGGGACATATCTTTCGAAATTTCCTAGGTCCATTTTCTTGGATAAAATGGAAGACAGAGTTGGAGTTATTAGCTGATTTTCTTTACTTTGGCTTAACAACAATAAGTGGATTTCAAACACTTGGAGAGGAATATTGCAACATTGTTCAGGTTGACCATACTCGAAGAAAAGTTCCGCCTCTGTTGAGACGAGGAAGCCTTGTCTTTCTATATGTTTTTGGTCCTTATGTAATTGAAAAAGTCTTGGCAAAGCTTGAACTATGGCTTCAAAGCCCTGAATCCCAGCTTTTT---------------------------------------------GGACTT---CATGCAAGGACAAGGGAAATTCTTCTGAATTTCATTCCCTGTCTTAGAACTACAGTTCTTTATGTCCACCGAGCTCACTTAGCCTTCTTTTATTTGACTGGAATATTCTATCACATTGCAAAACGACTCACAGGAATCCAGTATCTTCTTGTTCGGCAAAGCCTCAGAAACGAAGGTTCTCGACCAACCTATCGCCTTCTTGGATATCTTTCAGTTGTTCAACTTAGTGTCAGTATTTTGATC---------TCAGTGTATCAGTTTATGAAATCCAAGAAGCCCTCAGAATATCGTGCACCGTCTGCGAGCCAATCACCTTTTGAGTCCACAACTCGGCCAGCAATAGGCATTAAATGTGCTCTGTGCCTTGAGAGACTGCAGGACAAGACTGCAACACCCTGTGGTCACTTGTTTTGTTGGAATTGCATCACTGAATGGTGTAGCAGTAAGACGGAGTGTCCACTGTGTCGTGAACAGGTC------CACTTGTCGAGACTTGTT------------TTTCTTCACCATTACGAACCTACA---------------------------------------------------------------------------------------------------------------------------------------------------------------ATGATCTCAGGAAGAGTTCTGGTGGGTGAAGGAGTTTTAACTAAACTTTGTCGGAAAAAGCCCAAGCCTCGCCAATTTTTCCTCTTCAATGACATTCTTGTTTATGGAAATATTGTCATCAACAAGAAAAAGTACAACAAACAACATATCATTCCATTGGAAGACATTAAGCTGCAGTCTCTAGATGATGAAGGAAACTTAAAGAATGGATGGCAGATCATTAGTGCAAAGAAGTCATTTGCTGTATATGCAGCCACAAGGACTGAGAAAGCAGAATGGATGGCTCACATTAACAAGTGCATCCAAGATCTGTTAGCAAAAACTGGAAAGAGAGGTACCACTGAACATGCTGCTGTGTGGGTACCAGACAGTGAGGCATCAACTTGCATGAATTGTCTTAAGAGCAAGTTTACAGCTTTGAACCGGAGACATCATTGCCGAAAATGTGGAGGTGTTGTATGTAGCAACTGTTCCACCAAAAAGTGTCTGTTGCCGTCTCAGTCATCGAAACCTCTGAGAGTTTGCGACAGATGTTATAAGTTGTTAGCAACT---------------------GGCAAAGTCAAAGCT------GACCAGGGACAAAAG---AAACAAAAAACTGTCCCCACTCAACCCCAGAAGGTAAAAAATCCAGAAGAA---------------GACTCT---ACCTCTGGAGAGGAGAACTCTGAAGATGATGACTTAGTGGCTGACAACTCTGCGCCTTTG---GAAGACGAAGTACCAACTAAGCCCACATTTTATCAAGGAGAACGGAAAATT------------GGAAATGATGACAGAACTGCAGAAGCTATGGAAGTT------------------------ATGGACATTCGACCGCTCATTGTGCCACGTTTCAGAAAACAACCAGGGGTACTTCCTCTGAGGTCGAATTCTCAGTCCGAAAATTGCTTGAAAGTTCCTCAGTTTTCTTGGATCAGAAATACCAAAGATCTGAACATTTGTCGCCAGAAAATTTGTCCAAAAATGTGGCAAAAGGCAACTTTGATTTGTGTTTTCTTGGTTGGATTGGCGGTCCTTTGTGTGGCGCCTCCCGTTCGAAAAGGCGAC------AGATCAGACAGCAAAACAGATGATGTTAAAGGCGATCCAGAATACGCCAGATATCTGAAACAGGTTATTGAAATTTTAGAAAGCGATGATGACTATGTGAAAAAATTACTGAATGCTTCTGAAGAGGAGTTAAGAACTGGTAAAGTTGCTGATGATTTGGATCTTGTAAAACACGATGTGAGGACAAAACTAGACGAACTAAAGCGACAAGAGGTGGAAAGACAAAGAATGATTCGTCGCCAAATGAATGATCACTTAAATGGTCTCAAGGAAAGAGAATATTGGAATCCGTTATTTGATGATGAAAATCCCAATTTCTTTGGACCTGAAGACTTCAAAAAACTTTTATGGAAGCATCACGAAGAAATGGATAGGCAAGACAACGAACGCAGAGAAGAGTTTAAAAAACATGAAATGGAAAAGGAACATAAGAGAAAGGAGCATCTGAAGGAGCTTGATGATAAAGCACGCAAAGAAGAAGAATTGAAATTTGAGCAGCTGCAACAGAAGCATCTCAATGCATCTAAAAATATCCACCATCCTGGAAGTAAAGCTCAACTGGAGCAAGTCTGGGAAGAAACTGACGGTCTTGATGCCAAAGACTTTGATCCAAGAACATTTTTCAAACTTCATGACACTAATGGAGATGACTACCTAGATACTGCAGAATTAGAGACCTTGTTTGTTAAGGAGGTTGACAAACTTTATGATGAAAAAGATGAAGATTACGATCCAAGGGAAAAAGATGAGGAGATTGCAAGAATGCGGGAACATGTTATGTCTGAGATTGACAAAGACAAAGATGGATTTGTTTCACTTGAAGAATTCATGAAAGCTAGTAAAGGTGATGAATTTGAGAAG---GATGAAGGCTGGAAGACCGTGGAAGAGGAACCTGGTTACACAGATGAGGAATTAGCCGAATTTGAGAAACAACTTCAAGAGGAGGAACGCAAA------------CACAAAGAAGCAACTGAAACCATGCAGAATTTTGCAGAAAATGTTAAG---------------CAGGTTGCAGGTACATTAGTTGAGCAGAGTGAAGGACAAAAACAAAAGCAAGAAGAGACACATGATGGAACTCAACAACAGCAACAACAACAACAACAACAACAGCAACAACAAGAACAACAGAGCCATGATGGAAAAGAGCAAGAG------------------------------------------------------------------------------------------------------------------ATGGCAGAGATGCACGTGTACTTCGTTTCTGCTTTGGTTTTATCCTGCTGCCTTCAGATTTTAGCCGGG---------------------------------------------------------------------------------------AGAGATTTCTACGCTATTTTGGGCGTCCCTCGAGATGCAAACAAGAACCAAATTAAGAGAGCTTACAGAAAATTAGCAATGAAATGGCATCCCGATAAGAATAAAGAGGATCCCAAAGCACAGGAGAGATTTCAGGACTTAAGTGCAGCGTATGAGGTGTTGACAGATGAAGAGAAAAGAAGAACATATGATACACATGGAGAAGAAGGACTCAAAAACATGAACAGT---GGTGGGGGAGATCCATTTGATCCGTTTTCAAGTTTTTTTGGAGGGTTTGGCTTTCATTTTGAGGGAGCACAGCACTCACATCAGAGAGAAGTTCCACGGGGAAGTGACATTAATATGGATCTGGAAGTCACATTAGAAGAACTTTATAATGGAAACTTCATAGAGGTATCACGTTTTAAACCAGTGAAAGAGACCATATCAGGAACAAGGAAATGTAACTGTCGGCAAGAGATGAGGACCACACAGTTAGGACCTGGAAGGTTCCAGATGTCACCTGTTGATATCTGTGATGAGTGTCCTGCTGTCACTTATGTCACAAAAGAAAAATTGTTAGAAGTTGAAATTGAGCCTGGGATGCATGATGGGCAAGAGTATCCA---TTTGTTGCAGAAGGGGAACCACATGTTGATGGTGAGCCAGGTGATTTAAAGTTTATAATCAAAGAGTTAAGACATGATAGATTTCAAAGAAAGGGAGATGATTTATATACAAATGTGACAGTAACCTTACTGGATGCCCTAAATGGATTTGAAATGGATATACTTCATCTGGATGGACACAAGGTGCATGTGGTGCGTGAAAAGATAACTTGGCCTGGAGCAAGGATAAAAAAGAAAGAGGAAGGAATGCCCAACTATGAAAACAACAATATTAAAGGAGATCTCTATATTACTTTTGACATTGAATTTCCAAGGGGTGGTCTTGAGGATAATGACAAAGAAGCTCTCAAGAATATTTTGAAACAGAGTCCAAATCAAAAGGCA------------------------------------------------------------------------------------------------------TACAATGGCCTC------------------------------------------------------------------------------------------------------------------------------------------ATGGCGAACCCAAGAAAATTTGCCGAGAAAATCGCGCTACATAAACAAAAACAGGAGGAAGAAAGGCGCGCTTTCGAACAAGTTATGAAAGAGGTGTCCATGTTAGAGACGACAAGAAGGCCTCCACATCACCAGCAAATCCAGCCGCACTATCGAGGAGGATCCTTGCCAAATGTCAACTTCACCTTAAATGCTCAACAAAAGCACTTGGATTTACAGAATGCACTACACAATCTAGACGATCTCACG---CGA---CACAGT---GGAGATCGAATGCCT------CACAGA---CGTCTTGGAGGAAGCAGGCCTGTTCAATTCAACGCAAATAACCGCTTTGGTCGAGGAGGAATAGATACA---TCTCCTTAC------------GGCTGTCACCTCTCGCCTCCACAACAA---------ATGGACCCG---TGGAGAGAGCGAAAAATTGCATCAGATTCTGCTCTTCACGATAGTGTTATGAGAGCAGAAGTGAAACCAAAAGAG------AAAACATTCCCATCAAATGAAATG---AGAAAGGTTCGCAGCCCA---TCAAGACCAAAGTCATGTGAAGTCCCTGGAATG---ATGTATCCATCACCAGAGCACATGCAAGCCACAGGCCCAAGCTTGCAGATTGGTGGTGCCAACACAGGCGGATCACTTCCTGATCTGACAAGCCTACAA---ATCCCGTCCCCTCTTTCAACACCCATTGATCCAGAAGATCAAGGGAATCAAACTATGTCGCCTACCCAGCCTTTCTCGATGCCTCAAAGACAGAACCTTGTGGCAAGACGGCAACATAGC---AATCAACAACAAATCAGAAAGTCACCATACATG---------CCTCTAATGGATGCAAATGTTTCACCT---CTTGAAGATAGATTACAGCAATTTCAGTTGTATCCT---GGGGGAAACATTGGA---AATGATTACGGTTCGCACGGAAATGTGCCTATGACCACCAGTGCTTCACCAACGTTGTCTCCAACATCGTCGGCTCCCATCACTCCACTGTTTGGCAACATGCCAAACAGTCCATTGACAGGGCTAACACCGGATATCTATTTTAAA---CAACATCAACTACAGCAGCCGCTACAACAACCAAACACCTTG------TCGCTACAACAACAACTTGAACACATTTCAATG------CAT------CGACCA---------------------ATGTTGAATCCATCAATGCAACTTCCATTCCAGAGTTTGCTGACGCAAACACCAGCAGGCATCCCG---CAAAACATGCCTAGCTTAGCGCATTTGTATGGTGGCCCTTCATCGCGGGTTCCAGATTTAATTGTGACTGAAATAGATGATGACAGCCAAAAACCAGACTTTGCTAAAGATATAAGTACGGCAATGGCTAAT---ATTGGTGGAGAAGATCCTGAAGGA---ATTTACTCTACTGATGATCCATTTCAAAAGGTTGTTCTTGATCCATTAGATGTGGAAGGCCTTCAGATACTATCTGGTCATGAACCAGAACTCACGGATGCTGCCACAGAGGATCAATTCCGCTTGGATAGGCTCGGAACGACGAGATTACAT---------------------------------------------------------------------ATGACCGCGATCACGGTTTATCGTGGACAAATGGAGTACATTCAACCGCCTCAA------AAC---TCTCAGGAACTCCAACCCTCTCCTCTGGCATTGCTAGCAGCTACTTGTAGCAAGATCGGACAAGGTTTTGAAGCGCCAAACACTGTTCTGCAAGCACCGATAGATCAGCTCTCTCCGCAACAAGAGTACCCAACC---------------GCGTGGGCTTCGGAACATGGAGTTCCAACGCACGCAAACGATAATGTGTTTCATTCTAGTGCTGGAAACATTTTACACACGGAAAATAACCCCAGTACAAGTTTATATACCTCCATAGGACAGGTGGATCAGGGGCAGATGTGTTATACAGCCGTTACA---ACAAGCCCGTCAAGACAAAACGTCTGTGGA---TTGTCGTCCCAGCCGCTTGTGACAACTGGCAATGAAGCCAATGTGAATTTCGTTTACGCTCCTGAAGTTGAGTTGACTAAAGCTGTCGATTCGGGTGCGTGGACG---ATAAAATCGGATGCGGGGGAAGCTAATGCC---TCGATCGGTGGTCAGTGGTGGCAAGGAAAGCCTTTATCATGG------------------GCCAAAAACACTAGCAGTGCTTCACCGATGCAGTATGTAGTATCATCG---------ACGTGCGGAGGAAATAACGACGTAGGTATTTCCATGATG------CAACAACAATCGCAAGACGTTTCG---GAGAATCCGTCGCAA---AATCCTGCCTACGTTCAAGTGACAAGAACTCCTCAAGGGCAGATCATTCTAACACAAGAAAGTACCGAACCAAATAAATGGCTGTCTTCGGGA------ACGGTCAATGTTATCGCAGCTCCTTCGAACACG------TCAAACGGAAATGCAACTATTCAA---------GTACAAGTACAACCT---GAAGTTTCTCAAGAAACGCAAAGTGTCAACATAACTCCT------------------GTTGGTGTAGATATAAGCCCT---ACGAACAATAGAAGGCTCCGCCGAGTTGCCTGTACTTGTCCGAATTGCAGGGAAGGCGAAGGAAGAACAGCAGATGGGAGAAAGCAGCATATTTGCCACATACCTGGTTGTGGCAAAGTTTATGGGAAGACATCACATTTGCGAGCGCATCTTCGGTGGCATACGGGCGAGAGACCGTTTGTTTGTAACTGGCTGTTTTGCGGAAAGAGGTTTACGCGATCAGATGAATTACAGCGCCACCGAAGGACTCACACCGGTGAAAAACGATTTGCGTGTAAAGAATGCGGTAAGAGATTTATGCGAAGCGATCATTTATCTAAACATGTAAGAACGCATGGAAATGGAAAGACCACGAAACCCAGTTCAGGGCAG---TCGGGAGAACCCATTCCTATTCAACCCATC------------------------------------------------------------------------------------------------------------------CCACCCCAAGAGTTA---CAACTACAAAACATGCAAGCAGCAATAGGACAG---CAAAATATTGATGTTAAGAATGCC---GAACCAGACGGATCTGCGATCGTG------GATCTACCC---AGTGAAGCGGTTGTTGTCGACCAAAATCAGCTGAACGAA------------------------------------------------------------------------------------------------------------------------------------------------------------------------------------------------------------------------------------------------------------------------------------------------------------------------------------------ATGATTCCTGCAAAAATTGTTCTGAAAAGTACGACTTCCAAGACGCTGAATGATCGCTTTACCGAAATGGCCAGAAAGCAAGTGCGATCTCCACCACAAGTGACCATCACTGGAGTCAGAAGCAATCAGTTTCAAGTGGCACAAGCCAGCATAAAGAATCGTCGCCTTGCAGCCCAGATGGCTAACAGACCCAACATCCAGGAAGTGCTTGGAGGGGATAATTCATCTAACCTGAAAAGCAGACTTGGCTCACCT------------------GGCAGTGGTAGAGGTGGAGTT---------AAAAAG------GGACTGTTGAAAAATCGTCTTGGAACT------------------------------------------------------------------------------------------------------------------------------------------------------------------------------GGTTCACCTGCTACAGCAAAAAATCGAGGTGGTTTTGGCGGCAGATTAAAACAGAGCCGAGGG---CAGGGGATTGTACGTGGGGTTGTTAAGAGAGGTGGAATCAGAGGAAATGTAGGTGTGGGTCGTAGTGGACGTGGTTTACAAAGGGCC------------AAGAGAGGTGCTCGCGGTGGG------------------CGTGTTGGTAGGGTTGCAACAAGAGGGCGTGGTAGAGGT------------GACAAACCTGTGTCCAAGGACAAGTTAGATGCTGAGCTTGATCAGTACATGTCTAAAACAAAGAGTCATCTTGATGCAGAACTTGATGAGTATATGCAGCATGCA---GATGATGAG---------------------------------------GACGTAATGTCAACAATCATAAGAAGAAACAGACCTGGAACGAAAGCTTCGGATATGTATGGCTGGCCAGATGAACCTTTTGAAGAAATGGATAGTACCCTGGCTGTACAACAGTACATCCAGCAACACATCAGAGCAGACTTCAACGACATTGATGCTATTTTAGAGTCACCTGAAGGGCAAGATGAAGGAGTTTGGAAATATGAACATCTAAGACAATTTTGTATGGAACTCAATGGTCTTGCTGTCAGACTTCAGGCTGACTGTACTCCTGCCACATGCACACAAATGACGGCAACAGAACAATGGATATTCCTCTGTGCAGCTCACAAGACACCTAGAGAGTGTCCAGCTATTGATTACACAAGACATACGTTGGATGGTGCGGCATCACTGCTCAATAGTAACAAATACTTTCCTAGCAGAGTGAGTATCAAAGATTCTTCAGTGGCTAAGCTGGGATCAGTTTGTAGACGTGTTTATAGGATATTCTCCCATGCTTATTTCCATCATCGGAGCATTTATGATGAATTTGAGAATGAAACACTTCTGTGCAAGAGATTCACAACTTATGTGCTGAAATACGACTTGATGGCTAAAGAGAATCTCATTGTGCCAATGGAGGATAGTTCGACGCCGGCT------CCAGCC---GAGGAATCCAGACCGGGCGACAAGCCAATGGACAGTGACGCG------------------------------------------------------------------TTCAATTTTTTCCGCACTCTTGAGGATCTTATGGCGTGGAATCGGCCTCCA---GGGCATCAGCCGGCATACAACCCAGCATAT---GGTGGCCAATATAACAACTATGGC------CAACCA---------CAGGGTTAC---CAACAGCAACAGAATCCTTATGGACCT------CCCCCT---------CAATATCCTCCTCATGGTTACCCAGGTGGGTGGGGT---GGTCGT---CCTGCTCCTCCCCCAGGGGTAGATCCAGTGCTTTGGGATTGGTTTCAGACAGTAGATCAAGATAGGAGTGGAAAAATCACTGCTGAGGAATTACGTCAGGCCCTCTATAACAACAACTGGTCGCAGTTTAATTCTGAAACATGCAGATTAATGATTGGCATGTTTGACAAAGATCAATCTGGCACAATTGATATCTATGAATTTTCTGCTTTGTGGAAGTACATACAGCAGTGGAAACAATGTTTTGACAGTTTTGACCGCGATCGATCTGGAACAATTGATGCCAATGAACTGCAGACAGCATTTACATCCTTTGGATACAGACTGTCAGCTTCTTTCTGCATGTTGTGTGTACGGAAATTTGATCGCCAGAATGTCAACACAATGAAGTTTGATGACTTTATTCAGTGCTGTGTGATGTTGAAATCATTGACAGATGCTTTTAGAAAGCATGATCACCAACAAAATGGCTCAGTGACTATCAGCTATGAACAGTTTCTAGAAATGGTG---------------------------------------------------------------------------------------CTTGGTCAC------------------------ACATTGACTGGTCTA
>Dipsastraea rotumana
---------------------------------------------------------------------------------------------------------------------------------------------------------------------------------------------------------------------------------------------------------------------GGTGAACAAACC------ATGGCTTCTGACGACTATCCGGACTGGTTAACAGCAGAACACCGTACAGGAACCACAATAATGGCCGTAGAGTTCGATGGCGGCGTGGTTATCGGTGCTGACTCACGCACTACGACAGGGGCTTACATTGCCAACCGTGTGACAGACAAGCTGACTCCAGTAACAGACAGAGTGTTTTGCTGCCGATCAGGATCTGCTGCTGCTACTCAAGCCATAGCAGATGTTGCTAAATATCATTTGAACTTTCACAGCGTTGAAATGGGAGAGCAACCACTTGTGAAAACAGTAGCAAATGTCTTTCGTGAAATTTGCTATGCAAACCGCGATCAAATGACTGCTGGAATTATCTGTGCAGGCTGGGACAAACGTGAAGGAGGACAGGTGTTTTCAATTCCTCTGGGTGGAATGTGTGTGAGGCAGCCATTTTCCATAGGAGGATCTGGAAGTACTTATATCTATGGTCATTGTGATGCTACTTTTAAACCTGGCATGTCGAAGGAAGAGTGCTTCACATTTGTGTCAAATGCCGTGGCATTAGCTATGTCACGCGATGGTTCATCTGGTGGAATCATACGTTTGGCGGCCATTGACGAGTCTGGCATCGAGAGGAGGGTTCTTGTAGGAAATGAACTTCCCGCATTTTATGAAGGA---------ATGAACTTGAAGGAGTATAAAGTCGTCGTTCTAGGTTCAGGTGGAGTTGGCAAAAGTGCCTTGACAGTTAAATTTGTCACCGGACAATTTGTGGAAAAATATGATCCAACGATCGAAGACTTTTATCGGAAGGAGATCGACGTTGATAACAATCCCTCCATCTTGGAAATTTTGGACACGGCTGGCACTGAACAGTTCGCTTCCATGAGAGATTTGTACATCAAAAATGGTCAAGGATTCCTTCTAATATACTCTCTTTTAAACCGACAAACATTTACAGATTTAAAACCGATGAGAGATCAAATACTGCGTGTGAAAAACTCAGACAGCGTGCCCTTGATACTTGTTGGAAATAAAAGTGACATGTTTGACGAACGAGAAGTGTCTGCAAACGAAGCCAAGGTTTTAGCAGAAGAATGGGGCTGTCCGCATTTTGAAACCTCTGCGAAAAACAACAGCAATGTCGACGAAGTGTTTACCGAGATTGTAAGACGAATGAAAACGACACAGAAAGGTTCCTCAAGTAAAAGGGGATGTTGTGTTATCCTA---------------------CTTGATTACTTCAAAGCAGCGTTTTGTGATTTCAGAACGCTGATACACTGGCTGCGATTGAAACATCGAAAGTACGTGATGATATCTACTAGTCAAAGGAAACCATTAGCGGTTTCTAAAAGAGGA------ACGGGAGGAGATGCAATTTATGTGGACAGAAATGGCAACGCGGAT------------------------------GTGTTACCACCATTGAAACCGTCAACGAAAGGCAATGTAAAGGCCCATGAATCTAGCGTTTCTGGAGCTCTACCACTTGTTGGGGGAGTTCAAGTACAACAGCTCTTTGAAGAAGAAACAAACCAGCAGAACAAGAGCAAGATCGCTAATGAAGTACAAGCTTTTCCAGCCGTCCATCGGCCGATCTCGGTATCCGGGAATGCATCGCCTTCGTCGGGAAGGAGATCC------AGCGCTAATGGCTCGGGAACGCTTAAGTCAAGAGGGCTACCCATGAGTCCAGAACAGGCAATGAAACAGTTCATGCACAAACTAACAAGCTACGAACATCATGAAATCTTTAATTATCCCCAAATCTGGTTTGTTGGACCAAATGCGAAGAAACGTCAGGGTGTGGTTGGTGGCGCGAATAACGGAGGCTATGATGATGATCAGGGCTCGTATATTCAAGTTCCACATGATCACATCGCTTACCGCTACGAAGTTGTCAAGATTATCGGCAAAGGAAGCTTTGGACAAGTTGTAAAAGCTTACGATCACAAGACCCAAACTAATGTGGCACTCAAAATGGTCCGGAATGAGAAGCGATTCCACAGACAAGCAAAAGAAGAAATCCGGATTCTAGAACATTTGAAAAAGCAAGACAAAGACAACAGCCACAATATAATTCACATGCTTGACAATTTCAATTTTCGTGAACATGTTTGTATGACCTTTGAGTTGCTTAGTATGAATCTTTACGAACTTATAAAGAAGAACAAATTTCAAGGCTTTAGTCTTCAGCTGGTACGGAAATTCGCGCACTCGATTCTTCAATGCAGCGACGCACTTCACAGAAACAGGATCATTCACTGTGACTTAAAACCAGAAAACATTCTTTTGAAACAACAAGGCAGGAGTGGGATTAAAGTTATCGATTTTGGCTCTAGCTGCTACGAACATCAGCGTATTTATACGTACATTCAAAGCCGGTTTTACCGCGCACCTGAAGTCATACTTGGAGCTCGGTATGGTATGGCCATTGATATGTGGAGCTTCGGTTGCATTTTAGCTGAACTTTTGACAGGATATCCTTTGTTCCCTGGCGAAGACGAAGGTGACCAACTCGCTTGTATCATTGAACTGCTAGGCATGCCTCCTCAGAAGCTATTAGAC------AATTCGAAGCGAACGAAGAACTTCATCAATTCCAAAGGACATCCGAGGTATTGCACAGCGACAACATTGCCAGATGGAAGCACAGTTTTGACTGGTGGCCGTTCCCGGCACGGGAAAACGCGAGGCCCACCTGGCTCTAAGAAATTCACAACCGCTTTGAAAGGTTGTGAAGACACACAATTCATTGATTTTCTTCAGAGGTGTTTGGAATGGGACCCTGCGCAACGTATGACTCCATCACAAGCCCTTCGACACCCGTGGCTTCGAAGGCGCTTGCCTCGAGCACCCGACTCGAAC---GCAACCGACAACAAACCTTATCAACGGCACAACTCCGGA------------------------TCGGCTGTAGCCAAGCTCCCACCAGCTGCTCCCACGTCAGGGAAAGCGAAGCCACGAAGACAAATAGAGGAAATTTTAGACGACGGACGCGGTGTTACCGACTCGGCTAAACTTAACACCAGAACTGTGTTGCCGAAAATAGTCGGAAGA------------------------------------------------------------------------------------------------ATGGAGACACCAATTTACATCAATGGAACAAATTCT---ATCAGCGGGAAAAGTGTTTCGTTAAAACGAGTTGTAAACCATAAGGAAGATCTACAGAAAGAAATCGCGGATCTTGACAAATTGCAAAATACGTTACTTCAGCAACGGCAAGACCTCGATTTCCTTAACGAGAACATTAAAAGCTGGGCGCAGAGTTTCGACAAAATAGAACGAAATAGCCAAGGTGTTCCTTTTGTGAGAAATGTAAAAGAAATTTGTGCATTGATAGAGAATCACTTGAATGATATTCATGGTGATTTTTACTTCAGAATGCAGAATTTGGTGACAGCGGACGTGCCGTGCTTTCAACAGGTTTATGAGGCTTTGGAGCTGTTGAAGAAACAAGTGTCGAAAATTATCCGCGATGACGCAGCTTACAAAGCCTCGTTTATTGAAGAAATTCGACAGCTTCTTGGGCGGCTGACTGGAATCACTGATACCATGATGGAGATCTATTTTGAACAA------ATATCGGAGTCCAGCGGGTATACGAGGCTAAGACCGAAGAGGGTGGATAAGAGTCTAGAGGATTTGGACAAGAGCCTGCCTGAG------GGGACAAACATGACCAGAAGAAAAGGTCTCTCAAGCCACAATCTGAAAACTCGTTCACAACCTGAGAGAGCTAATACTGAGAAATTGAAGTATAACAAGGTTTTACGAGATTTACAAATGCAGGAAGATATGTCTTCCGGAGGGAAATCTTTGAAGATTTCTGAATCTGGTAACCTACTTGGTGTCTTAAAGGAGGCTAAGCAAGAGTAT------GAACAAGATGAGGCGAAGAGTATGCTTGGGAAGTCAATCGAAGAAACCAGGAGTCGACGGAAGAAACCATTTCAACGAATCACGGGAGACATATCGGAGTCCAGCGGGTATACGAGGCAAAGACCGAAGAGGGTGGATATAGAGGGTTTGGGCAAGAGCCTGCCTGAGGAGACAAACATGACCAGAAGAAAA---GGTCTCTCAAGCCATACACTGAACACTCATTCACAGCCTAAG---ATAGCTGAT------------ACTGAGGAATTGAGGTATAACAAGATTTTGCGAGATTTACAAATGCAGGAAGATATGTCTTCCGGAGGGAAATCTTTGAAGATTTCTGAATCTGGTAACCTACTCGGCGTCTTAAAGGAGGCTGAGCAAGAGTATGAA---CAAGACGAGGCGAAGAGTTTGCTTGAGAAGTCAATTGAAGAAACCAGGAGTCGACGGAAG------AAGCCATTCCAACGAATCGCGGCAAACATATCGGAGTCCAGCGGGTATACGAGGCAAAGACCG---------AAGAGGGTGGATAAGAGTCTAGAGGATTTGGATAAGAGCCGACTTAATGCGGCTGAACGATCTAAGCGGGATGTAGATCCCAGCCTAAAC---CAGAAAATAAGAGACTTGCTATCGGACGTCGACATTCAACCTAAACAGCTGGGCACAGCAAAAACCATTGTTGCAGCAGTTGAGAACTGGGGCACCACTGCAAATCGCCAAAGGATAACTCTCATGGAAGAACATGACTATCAAACCAAAGAGATGTCTTCAATGAAAAGGCCCAGTGGGCTC---------ATGCTTCTGGAAGGTGAAAGCACTGGCCTCTTTGACGATATCATTAGCAAAGCAAAAACTGCAGATGAGAAAATCAACAATGTTACTCAGTCCAGTTTCTTGTACCATCTTGAGGAAATGGATAATGTAGATAAAATTGGATACCTTGGTGTGAGAAGGAATGCATTTGCAGATCAAATAAGTATTTCTAACAGATTATGGCAGTACCCAATTGATAATGAAGTCTGCAAGATA---GAAGAAGAAAATACCAGTTTTGAGGAACACGTGTTCCTAGAGTACTTGTTGGACGACTTCCCAAGCAAAGGTCCTGTACGCCGCTTCATGGAATTGGTTATAAACGGCCTACAGAAAAACCCATATCTGTCTGTAGAACAGAAAAAGGAAAGAGTTCGTTGGTTTCATGATTATTTTTCCAATTTTTCTGAAGAGGAACTTACTTTTATGGGACTGCCACATTACGAGAAGTCG---CTCGCCATGAGTCAT---CCCAGGAGAAAGTACAGAACA---TCAGGCAATTCTAAATCAAAACGCAAAGATGGTGGCTCT---CACACGCACGAC---CATGGACACGGCAAAGGCGACCAGAGGACTGTGGCTAATGTGCGCGAACGACAGAGAACACAAGCATTGAACGAGGCTTTTAATAAGCTGCGGAAAATCATACCGACCTTACCATCAGATAAGCTTAGCAAAATACAGACACTGCGCTTGGCCGCGCGATACATCGACTTCTTATGTCAAGTTTTGGGCAACAACGAGAAGCACCCAAACTCTGCAGCGAGCAGCTGCTTCATCGCACATGAACGCCTTAGCTATGCTTTCAGTGTGTGGAGGATGGAGGGAGCTTGGTTTCAGCATCAG---------------------------------------------------------------------------------------------------------------------------------------------------------------------------ATGACCGAACAACTTGATTCTTCATCATCT------------GTTCCGACGGACGGGAGTCGGGAGAATAACATG---------GAGCAAGACGGCAGTGAAGGGGACGACGAACGCACTAGCGGACAGAGCGGAGGAGAGGCAGGC------GATGGAGAATCTTTAGCGGAAAAGAAAGATGCTCAACAGAGTGAAAGCTGTGTCCCGGTCACAACAGCAACGCGATCGGTCGCGGAC---TGGAAACCTTTGCCCGTTCGGAAAAAACACCGTCGCGGGTCGAGGCGGAATCAAAACAGACCCGGGAAAAGATATGTTCCTTATTCAAAACTTTCGTGGGAAGAGAAAAAGCAGCGAGACGAGAGAGACACAAAGCGAGCCTTTAAACTACGAGAACAG---ATTAACGCTAAGGGGCGACCCACCGCGCCTTACAACACTACTCAATTTTTGATGGCCGAACACGATTTAGCCGAGCCAGATTTGGGTTCACATGCTCATATGCAATCGGATGGCGAA---GAAACACCTTTGAGGAGTAGGGTACCGTCTAATTCCTGTGACGATTCGGATTTTGACGATGACTATAATGAATCCCCCGAAGACGAAATTTACGAG---CAGCAATTCTTCGAGAAAGACTTCACAGAGGCCTACGAGCAAGTTCATATAGAGAATTTGCATTCAATGAGCAAAAGTGAACTTGTGCGCGAGTTTATGCTTCTAGAGGAACGCGTGGAAAACATGGAAATTAAACTGAAAGAGTCTGAAGCTATAGGTAGCGTTTTTGCGAGGCGAATTCCTGTTGAAGAACTGTCTGGGGCTTTAAACGGTGAC---------------AGCAGTTTGGACTTGAGCAAGGCGGACTCGAAGACTCGCGAGGAAATATTGCTTGTAGAATTAAGCAGACTTCGGAAAGAA---------------------------------------------------------------------------------------------------------------------------------------------------------------------------------------------------------------------------------------------------------------------------------------------------ATGATGGTTTTCCAAGGAAGCGAGCTCAATTCGCCAAGCCCGCCGCCTCAAGTGCCCACTGTAGACGAGCCCGAGGAGGAACCCAAGAAATCGCTTCAACACGTCAAACGTCCAATGAACGCGTTCATGGTGTGGAGCCAGATAGAGCGCAGAAAAATGGCAGAAGAGCACCCTGATATGCACAACGCCGAGATCAGTAAGCGCCTCGGAAAGCGCTGGAAACTGCTGTCGGAGAGCGAGAAGAGACCGTTCGTAGAGGAATCGGAGCGACTTCGCATTAGACACATGCAGGCTTATCCAGATTACAAATACCGACCACGCAAGAAGAAACAGCCTAGCAAGCAGAAGAACAGCACTGGTGGACAGGAGGGGAAAACT------CCATCCTCAACTGAAGGA------CACTCGAGGAAGAATCTCACCGAGGCAGTGGGAACGAAGCGCGAGGCACTGCCCGGCGCACACGCATTTCCTGGACTGGGTTCTTCCAAGAAACACGCTAGTTCTCTGGGAGAGCAGCCAGCGTTTAAGAAACAACGCCGCGACTTCGTTTCGCCAATC------------ACTCCGCCGCCGAACGTGCCCGATGCGATCGGAACAACACCAGAGGATCCCATTGATCAGCTTTCCTTGTACGATGACTTCGAACAGGCGTTCAAACAGGATCAGCAGGTCCCTGTGAGCGTGAATCACAGCCAACAGATTCCGAACTCGTGGCCAAGCTTAGAATTTGGCAACATGAACTTC---------------------------------------------------------------------------------------------------------------------------------------------------------------------------------------------------------------------------------------------------------------------------ATGTACGCGACTGTGATGCAGCAAACGAAGGATTATCCATCGAGGAGGACT---ACTCGAAAGCAAGAAGAAGATGAAAAAGAAAAATGCACTATACTAATTCATTCTTCCATTGTCGCTCAACCCTTTACCACAAAGTCAAGGTTATCGAATGCAAAGGTTCTTCCTGCTCCTTGTGCGGGAGCTTTTAAAGAAAGACCATCTGAAAGGACAAGTTTCAAGAAATGTTACGAGCGAGGAGATTTTCCTATCGCTTTGGAGCACGACACGAAGGGAAACAAAATTGCCTGGAAGGTGGAGATTGAGAGGCTCGACTACCACCATTACCTTCCTCTTTTCTTCGAAGGATTGTCTGAAACATCGCATCCTTACGAATTCTTCGCTCGACAAGGAGTGCACGACATGATGGAGCACGGAGGA---AACAAAGTTCTTCCTGTTATTCCGCAGCTCATAATCCCGGTGAAGAAAGCACTGAACACGCGAAACCACAAAGTGATCTGCACTACACTGAAGGCCTTACAACATCTTGTAATTGCTGGTGAGATGATTGGCGAAGCTCTTGTTCCATACTACAGGCAAATCTTGCCGATCTTAAACATCTTTAAGAATAAAAATATCAACTCCGGGGATGGAATCGATTACAGTCAACAGAAAAGGGAAAATGTCGGTGACTTGATACAAGAAACTCTCGAAGCCTTGGAGCGGCGTGGAGGCCCTGATGCCTTTATCAACATCAAATATATGGTGCCAACTTACGAGTCTTGTATGTTAAAT---------------------------------------------------------------------------------------------------------CAATTCAAGATGGCGTCG---CTCCGAGTATTAGTCGGCTGCAAACGTGTCATAGATTACGCCGTAAAGATACGTGTAAAACCTGATAAAAGTGGGGTAGTAACTGATGGAGTCAAACATAGTATGAATCCTTTTGACGAAATAGCGGTAGAAGAGGCAGTAAGACTTAAAGAAAAAGGGATTGCTTCTGAGATTGTCGCTGTCAGCTGTGGACCAGCCAAGAGTGAGGAAACCCTTCGCACAGCACTTGCCATGGGAGTTGATCGTGGTATTCATGTAGTGCTGAATGACAAGGAGTATGAAGGTCTTCAACCTCTTGCAGTAGCCAAGCTTTTTGCAAAGATTACAGAACAAGAGAAGCCTAATCTTATTATCCTTGGAAAACAGGCAATTGATGATGACTGCAATCAGACAGGGCAGATGTTGTCTGCACTGCTTTCATGGCCTCAGGCAACATTTGCATCCAAACTGGAACTAAAAGATGATAAGTTGAGTGTGACACGTGAAATTGATGGTGGTCTAGAGATGATTGATGTGAAGATGCCGTGTGTCGTCACAGCAGATTTACGGTTGAACGAGCCTCGTTATGCAACTCTTCCAAATATCATGAAAGCGAAAAAGAAGAAGATTGACAAGAAATCTCCTGGTGACTTGGGAGTGGATGTTGCACCCAGGGTAGAAACAATCAGTGTAGTTGATCCGCCAGTGCGCGAGGCAGGAATTAAAGTAGAAACAGTGGATGATTTAGTCGGTAAACTGAAAGAACAAGGCTTCTGC------------------------------------------------------------------------------------------------------------------------------------------------------------------------------------------------------------------------------------------------------------------------------------------------------------------------------------------------------------------------------------------------------------------------------------------------------------------------------------------------------------------------------------------------------------------------------------GAAAAAGAATTGAAGCGAACTCTCTCCCAAGGTTTGGGTGATCTTGAGAACATTTACTTCGAGGAAAATGCGTATCTCGAGACTGTATAC---AATCATGAGCAACCCGAGGTGGACATGCACTTCAAAGGACTCTTAGACGCGGAGTTGAACGTCGACAGAGAGGACTTGTTGAAATCATTGAACCAGGAAAAGAGCAGAATGCAGTCGCACTACGCTAGTAAACACAAACAATTGGAGAACCAGTTCGCGTGTGAAATCGTGGACATGGAGCAGAGATTCAAGCAACAGAAGAACGATTTGATGGACATCTTTAAGAGAGAAAAATCAGACATGGAGGAGACCTTCCGAAAGGAAAAAGAAGAGATCAGGCGAAAATTCGAGACGGAATTTCGACGACTACTTCAGCAAGAAAGGATGAAATTCGAGTCGGAAGTTCAAGGGTACGAACATGACATCTCTGTATTAAAATATCAGAAGGAACAGCTGGAGAAATGTTACTCGCTAGAGATGCAAACACTGCAGTTAAAATTCGACCGAGACAGGTTGGAAATTGAGAATAAGTTTACAAACGAAAAGAAAGATCTCAAGAGGATTTTAAAGGGACAATACGAGAGAAAATTGAGCGATGATAAAGTTCGACTGGAATGGCTGCTGGATCAGTTTCATCTTGGTGGAGGAACCAGCAGTGAACACCTTAATACT---------TCGTTGAGCTCAAACTCTGTTTTTTCCGAT---------------------------------------------------------------TTGTTTGCACTTTTCTCAGCTGTTTTTCACAAAACCCCATTCAAAATGGGTAATCGATTCAGCAGACAACATGAAGGAGTCGAGGATATCGACGTTTCTTCAAACCCTTACCGATATCCCCCTCTTTCAGGAAAGAACTACTTCGCCGATTATTTTCTCATGGGCGGATCAAGGTTTGATACCCCGCAGCCGGAGGCGTACCTTTTTGGTGAAAATAGTGACTTGAATCTACTAAACCCGAAACCAGTGTCGTTTCCATATCCACAGCCACCAAGTAATGAACCAACAAAGACACTTAGAAGTCTTGTGAATTTAAGAAAAGATTCTCTCAAGCTAGTGAAG------------GGCACAGATCAAGAGAGCTACTCAGTTGAATTTGTTTTTGATGCTGATGTGAAATGTGCTGTAACAGTCCACTACAAGGCAACTGAAGACTTGTCCACAGGCTTAGCAATTTACACATCTACAGAGCCTCTCTCATCGTCATCTAAGACACACTTTCCAAAAGGTTCTGGTCAGGTGTATAACAGTGCTCCTAAACACAAAATTAAACCCAGTATGTTTACTGAGGAGGAGTTGAACTATTGCCCGATAAATCATCCTCACATTCCAGTAGTGATTCAGATTGATGCTGATGAGGAAGATTATCTGGGTCATTCAAACATCACACTGGCAACATTTGAAAAAATGTCTGATGGATCATACATAATTAAACCCATCAAGCAGAAACAAATGGTTGATGGCCTCTGCTACCTTCTTCAAGAGATTTATGGAATTGAAAATAAAATTAATCAGAAGAGTAGCAAG---------GATGAAGATAATGAA------------------------TTAGAAGAGACTGGTTTGGAATGTGTGATCTGCATGAGTGACATGCGAGACACCTTGATCTTACCCTGCAGGCATCTTTGTCTTTGTCGAGATTGTGCTGAATCACTGAGATATCAAGCAAGTAACTGTCCCATATGCAGATCACCGTTTCACGCCTTGTTACAAGTCTGTGCTTTCATCAAG---------AAACAAAATGGTTCAACTGCTCAGGAGAGTGCA---------------------TGGCCTGGTTACGAAGAGATTCCTCTTGTAGAAGCATTAAATGGA---ACGATTAAACCAGACAACATACCAGAA------GAAGCTGTAGCACGCATGCGTCGGAGGTCAGCGTCAAGCATGCGC---TCCTCTGGTCGGAGACGAGTCGAGAGTGCTCGCACTCACCGGTACGTTGAACGATCCCTGTCGGCATGCTCGGGGATGTCTCGA---------------------------------------CCTGGAACAGCTCCTGCGAGTAGAAGCAGAGTCGAACAAGGGGAC------------------------------------------------------------GAACCGAGTAGAATT------GAACCAGTTGAA------CGACAGGAGGCTGTTCTAGAG------ACAAAAGACATGGTCGTGCCAATT------------------------------------GGAGGC---------GCAGAAATCGAAGAAGCCACTTCAGTGCATGAGGATGAACAATGTGAGCTTCAAGCATCTCCAGTC---ACAGGGGAACTAGAACAAGAAGAAGATGCACAGGACCTCCCAGTACATGTCGACGTTTCCTTACCCGGTACACCGCTGAGTAGTGACATCAGC------GGGCGCAGCAGCCGAAGTGCCGGAAGTGTTTCAGCTACTACACCTACGTATATCCGGTTAGAGGAAGGAACTGGAGAGGCTACAGTTACCACTATACCTACA---------------------------------------------------------------------------------------------------------------------------------ATGGGTAAGTGTTGTTCAGTTTGTGTGGGTGACTCAACTACTGATACAGCTCAACGAAAGCCTTCGCAGCAAACCACAAACACT---GTTACAAGTAGGACGTTTAATCACTCGTATCCACCACACGCC---AGCAAAATGCATGAACCGTACAATAGCAAAGCGGCGGAGAAAGACGTTGTG---GGGAAAAATACTTCAAATGATGTTGTAAGAACGTTCACGTTTTCAAAGCAAGAGGTTGACGAATCAAAGATCGCGGCTCTATTTGCTAAATATAAAGACGATACCGAAGATTCTATTCTTGCAGATGGAATGGAAAAATTTTGTCAAGACTTGGGAGTTGATCCTACAGAGTTTATCGTCCTTGTTCTGGCATGGAAGTTCAATGCTTCGCAAATGTGTCGCTTTACTAGAACAGAATTCTTCGACGGCTGTAAAGCCCTCAAAGTAGACTCCATAAAAGGCCTGCAAAATAAATTTCCCGAACTAGAAGCAGAGGTGACGAACGACATCGAGAAATTCAAAGATTTATATCGGTTCACATTTAAGTTTGGACTTGATGTAGAAGAAGGCCAAAGGGCCTTGCCAAAGAACATCGCACTTCCCCTTTGGAAACTGGTCTTTTCAAGGAACGTTCCAGCAGTTTTAGATCGATGGTTTGCCTATTTAGAAAACAGGCAACTACGGGGAATTTCACGAGACACTTGGTATATGTTTTTAAATTTCACCGAAGCGATCGAACCGGATTTCGAGAACTACGATGACTCCGAAGCATGGCCGAGTCTTTTCGACGATTTTGTTGAATCCGAAAGAGAATTGGTCAAGCAGCGTGCGAAGGATGAC---GCTGCAATTCACGAGGAAAAACAAGAAAACGGGATTATCAAAGAAGAAAGCTCATACAGTTTCGATGAGGGGATTTCAAATTATATTGTTGTATATCTACGACTGTTAACATCTGCACAACTTCAGAAAAAGGCTGATTTTTTTGAGAACTTTATTGAGAGAGGGGCCTCAGAGTATTCAGAC---------------------------------------------------------------------GTTACTGGGAACTATGATGATGCCATTATAGCTCAAGTTGACAACATTCAGAAAGAGATAGCAGAAAATAATCAACTTGTGAGTGAGAAACTGGACATAACCTGTTTACAAAAGGAATATTCTATTGATGATTTTGTATACCAAGCCAAAATTAAGGACCTAAGCGTAAACTATTCACATGTTAGGAAGACTAGAGGTGATGGCAATTGCTTCTACCGGGCTTTTGGATTTGCATACCTTGAAGAACTGATTGGTAATCAGTTAGAATATGAGAGGTTTAAAACTCTAGCCTCACAAAGTAAAGATGAACTTGTGTCTCTTGGATTCCCATCTTTTACAATAGAGGACTTTCATCAAGTTTTTATGGAAGCAATTGAATCTGTTGGAAAAAATCAGTCTGTTGAGGAATTATTAAAGACTTTTCGAGATGAGGGGATTTCAAATTATATTGTTGTATATCTACGACTGTTAACATCTGCACAACTTCAGAAAAAGGCTGATTTTTTTGAGAACTTTATTGAGGGAGGAAGAACAGTACAAGAATTCTGCAGCCAGGAAGTTGAGCCTATGGCCAAAGAAAGTGACCAGATCCACATCATAGCTCTGACTGATGCATTAGGTGTCTGTGTCCGTGTGGTGTACATGGACAGAGGTGGAAATCAATCT---GTCAATCATCACGACTTTCCAGAAGATGGCTCAAGACCTTTG------GTCAATTTACTGTACCGGCCTGGACATTACGACATTTTGTACCAAAAACAACTC------------------------------------------------------------------------------------------------------ATGTTATCGCCAGAAGACTCCATCGAAGAATGCAAAGAGGCATTTTACCTTTACGATCGAAGAGGAGACAAGAAAGTTGAATGCAGTCAAATCGGAGAGGTTATGCGAGCGCTTGGAACGAACCCGACTGAAGGCGAAATTGCAAAAATTATTAAAAGTCTTGATCCCGCTGGAACTGGAGTCAAGCGAGTTACCTTCGAAGAATTCTTTCCTATATATCAAAATCTGCGAGATAGACAGAAGAAAAGTGGAGTTGATCCTGAATATTTTATTGAATGCCTTCGCGTCTTCGACCGCAACTGCAATGGGTTGGTGAACGCGGCCGAGTTACGACATGTGTTGTGTAGCCTCGGTGACAAGTTGACAGCGGAGGAAGTTGATCAGCTTTTGGTTGGGTTCGAGGACAACCAAGGCCAAGTGCTGTACGAGGAATTTGTTAAGCACATCATGTCGGGA------------------------------------------------------------------AAGATGGCGCTGGACACGGTCAGTCACTTCTTTGATAATTGCCGTCAAAAAGGGCAGAAAGGAGAAGAAACCTTACAGTTAATCCGAGAGAGCATATCTAAATCAATCACGAAATCATCTCTAGGG------------AAATACTCCAAGTATTGTGATGTACCAGAGGAGGACTTCAGGAACTGGCTGAAC---TACCTGCTG---------GGGAAACTG---AGCTTGAACGAGGAGCAAGCGAACGAAGTCCGGCGACAACTC------ACCGTTCGCTTGAAACTAATCGAGGAGAATTCTTGTGCAACTTTGTGGAAATACTGGTTACGGCCTGAGCTAAATCCTGTATCAGCATTGCTTATTGTTGATGTGCAGAATGACTTCATCACTGGCTCACTTGCTTTAAAGCACTGCCCTGCTGGTGAAGATGGCGAAGAAGTTGTACCAGTGATACAGGATTTATTGTCGAGAAATTTGTTTAGCATTGTTGGTTATACGTTTGACTGGCATCCACCAAACCACTGTTCCTTCATAGACAATGTGTCGCTCTACCCACTGCACTCCTCTAGTCCGGTTCAGAGTGCTGAAAATGCCAAGGTGTTTGATGTTGTGGTTTATGACAAAACTCCTCTTATTGATCAAGTGTTGTGGCCTCGTCACTGTGAAATAGACAGCTGGGGAGCTGAGTTGCATAAGGAAGTAAAGCCTCCTGGG---AATGGTGATATAACAGTCAAAAAAGGAAGTGATCCTCGTATAGATAGCTATTCTGCATTTTGGGACAATGGTGACTGTACACAGACCTCATTATTCCTCGATCTTCTAAAACTTGGAGTAACAGATGTCTTCATATGTGGCTTAGCTTTTGATGTGTGCGTCAAATATTCAGCAATCGATGCCGTTGAACAAGGTTTTAAAACTCATGTTATAGCTGATGGGTGCAGAGGGGTG------ACAAGTGAAGGAATTGCCGAAACAAAGGAAGAATTTCTCCAGAAAGGAGTCATCATA------------------------------------------------------------------------------------------------------------------------------------------------------------------------------------------------------------------------------ATGGCGGAAAACGAAGAAGGGAGCAAGAGAAAAATCGAAGATGAAGTGGACGCCACACAAGCTGCACCAAAGCGAGTGCGACTT---GAATCGCAAGATCTTAAGGACTTGTCGAAGGAGGATATTGTGGAAAGAGTAAAGCAGTTGAATGAATATGTTGATCACCTGGAGAACAAGCAAAATGGAGAGCAAGCAAATAAAGAATTAGCAGGACTCATGGAGACCGGAGAGAAGCTCAAACAACAACAGCAAGAATCCACAAGGCGTGAGAATGTGTTGGTGATGAGGCTTGCCACAAAGGAACAAGAAATGCAAGACCTACTGACTCAAATCCACGATTTAAAACAAGCTCAAAATCCATCCTCGATACAGCTGCGTTCAACGCTTTTGGATCCTGCGGTTAATTTGTTGTTTCAACGAATGAAAACGGACTTGGACTCTGAAAAAGAGAAACTGGAACAAGCACAGAATGATCTCAGCGCTTGGAAGTTTACCCCAGACAGTGTTACTGGCAAGAAACTGATGGCTAAATGCCGCATGTTGATTCAGGAAAATCAAGAGCTCGGTCGTCAGTTATCTCAAGGACGAGTAGCGCAGCTGGAGGCTGAGCTTGCTCTTCAAAAAAAATACAGTGACGAACTGAAGGGCAGTCAAGACGAGTTGAACGACTTTGTTATCCAGCTGGATGAGGAAGTAGAAGGTATGCAGTCGACCATCTTAACTCTTCAGCATCAACTGAAAGACTGCAAACAGCAATTGACTCAATCACAGGAAAACGCGCAGCTGTACCAGGAAAAATTAGAGACCACAGAAAGGTTGCTCTCTGAAATGCGCGACCAGCAAAACTCGCCGGTCAGCGTCAAGTCAGAGGACCGAGACGAGCATGCGCAAGCGCAAACG------------------CACCCATCGCAGGCTGATGATTGGACCGCTGGTGTTGAATGCGCGCCAGGC------------------------------GAT---------AGAACATCCCCCGTTGCG------------------------CAAAGCGAA---GGAAGGAAAGAAAGCGAGGAAAGGATACTGCTTAGCGCTGTT---------------------GTAACTACTGTCCCT---TCGAAACCCGCGGCCAACGTCCCCTCCGCGTTTTCTATCAGCCAGTTGCTAGCGACTGACTCGAAC---CTCGGGAAGGATATTAAA---------GAGCGAAACACTGTAGAGAACGGCGGAAGC---CAGCACGAAAGTCCACCA---TTAGAACCC---AGTGAAATGAGTGAATCCCCGCTAGTTGCGGCCATGGGATTGGTGGAAAGGATTGGGTGTGAC---------------------TCAAGTACTTTTAACGGGGAGGTGACGGGT---------------------------------------------------------------------------------------------------ATGGTGAATTTGCTGCTGTTATTGAGCGCAATCGCGTCTCTGTTC------TACCAGGGCTCGTTGGCGGGTAACGGC---TGTTGCAGC------AACTTTTCCCCGCATCAAGAATTACAACTGAGGGCATTACTCAAGCAAGAGGCAGGCTCTTTAAGACAGGGAATGCAAAAGATGTGCCCTAAAATGCCAAGCCGG------------TGGACTAGACTA---------------AAT------------------GTAACGAAAGCCTGCTTCGGTGCCAAAGGAGATAATCCCGGTAAATTCACCATC------------------ACAAAAGAAGGCTTTTTGGCTGCTTTCAAAGTCGTACACACTGGTGGT---CAAGTGAACTGCGAAAAAAAC---TCCTGTCATGGC------------------TCATTCGCCAGCAAATGGGGATGCTCAACA---AGCCACCCGTATCTCGGTACCACTCCCCTGGGTACATTCATTACCACT---------CCCACCAAGCGGATTTTGTTTCCGCGCGAGAAGTTCATCCGG------------GAAAAGTCCATGTCCAAGTGGTACTCGATTCCGGGATTCGAACCCAATTCACCGTTCCTAGTGTTCCACGATTTTGCCAACCCGGAATTCGTCCAATATGGCCAAAAAGTAGAAATCTGGTTCGGAGAAGATCTGGCA------------------AATGACAGCGAAAAGGACAATGATGGTGAATCCTGTGTTGAAGTGTTTGCTTGGTATCTC---------------------------------------------------------------------------------------------------------------------------------------------------------------------------------ATGGGTAAAGACTACTACAAAATCCTTGGCGTTGCTAAAACCGCGAAGGACGATGAAATCAAGAAAGCCTACCGAAAGCTCGCTTTGAAATGGCACCCTGACAAGAACAAGAGTGCGGGAGCGGAGGAAAAATTCAAAGAGATTTCCGAAGCTTATGATGTCCTCAGTGACAAGGAAAAGAGAGAAATCTTCGACAAGTACGGTGAAGAAGGACTTCACGGTGCTCCACCGAGTGGAGCCGATGGGATGAACATGAATTTTGGTGGCGGCGGTCCCGGGTTC---AGAACGTTTGTGTTCACGAGTGGCAATGCACGCGACACCTTCGCACGAGCCTTTGGAGATGACGACGAATTTGCCGACATCATTGGAGGCCTTGGA---------GGATTTAACTTCTTCAGTGATAGAGGAGGAAGAAAGCCAGGCCCGAAATCAAAT---------------GGGATGGGAAATTTCATGTTTGACTTCAATGGCATG---GCCCCACAATCAAAGAAACAGAAACTCCAGGATCAAGCCATCAAGAAAGATCTGTTCGTGAGTCTAGAGGAACTCCTGAGTGGCTGCACGAAAAAGATGAAAATATCTCGGAAAGTTCTCGACGAGCATGGTGTTTCCAGAAACGAAGAGAAAATACTGACAGTGAACGTCAAACCAGGATGGAAAGCAGGAACAAAAATA---------------------------------------------------------------------------------------------------------------------------------------------------------------------------------------------------------------------------------------------------------------------------------------------------------------------------------------------------------------------------------------------------------------------------------------------------------------------------------------------------------------------------------------ATGCCAAGCCACGCAGCCATCCCAGAAATCATGGATCGCAGAGTGAAATTCCCGCATGACTTAGTCTTTCACGATATGGTCAAAGATGGCGACCCGTCCGAGATGTGCCAGTTTTTAAAACGCCCCAGCGTGGATCCAGAACTGTTAGTAAACACGGAAGGC---GGTAAAAGCAATCCAGCATTTCATCAACTTGTTAAGGACGGAAACTTGAAATGCATTCGGATGTTGGTCAATCTTGGAGCCGATGTGAACATGAAGGATGAAGAAGGGAGCACCTCGCTTCATCACAGCGTGCGAGCTGGTAACATTGCTGTGACGAAGTTTCTTCTCCGAAGCGGAGCGAATCCAGACATAAGTAACGCCAATGGCGAATTCCCCGTCGATTTAACTGACGATTTTGACTTAATCGAGATGCTAGTGAAGTATTCTCCCGAGGAA---AGACGAAAGAGTTTGGCTCCT---TCCAAA---------------------ATGGCAATATGTTTCTTGACTCTATGTTCTGAGGTGTCAACTCGAGTAACATTT------AACGGTGTTATCTGGCGCCGTGTATGTACACTGTATCTACTACTAGAGCCTCTGTCAGATGGCATCAGAATTCTCTTTCATAAC------------------GTGAGCTACCCAAGTTCGCCGTATTTAACAGATCGTAAATTGGAGTTAGACGCTTTATCAGGGATGTCCTCCATAATAGCGACTCCT---GAAAGGCAGAACCCTTCG------------AACTATGGGTGCGTAAGCAACAGCACAAACCCTACCACGGTCTACCGCGACCCGCAGACGGGCTCCATCACCCTGCCCGGCATCAAGCCTCAA------ATTATGGCGACGCAAGAAGCGAGTGCCGACAGGTTTGTTATCAACGTGAGCGGCTTGAAATTTGAAACACACGCTCAAACGCTAGAACAATACCCGGAGACCTTGCTAGGGAATGCAGCCAAGCGAAGCAAGTACTACGATTCGGGTCGGAGTGAGTACTTCTTCGATCGCAATCGTCCTGCTTTCGACGCGATTCTGTTCTACTATCAATCCGGAGGGAAACTATTACGACCAGCAAATGTTCCTATGGACGTATTTGCTGACGAGATTCGGTTTTACGAGCTCGGCGAGGACATTTTACACAAAGTGGAGCAGGAAGAGGGGTACATTGAGGAGGAAAAACCCATTTTACCCGAAAATAAACTACAGAGGAAGATCTGGCAATTGTTCGAATTCCCCGACACGTCTTTGGGAGCGCGTATTATTGCCATATTTTCAGTTGTTGTGATTACGCTTTCGATAGTGACATTCTGCGTCGAGACCCTCCCTCAGTTTAGG---------------------------------------AAGGAAGACGACGGAGAAAAGCGAAAACAGCCGTGGTTTTCGTTGGAGACTGCTTGTATAATATGGTTTACGTTTGAATACTTGATGAGGCTAATCTCGTCTCCTCAGAAGCTGGTTTTTGTACGATCATTTCTGAACCTCATCGACATTGTTGCTATTTTACCTTACTACATAACGCTACCGATGCAGGACACAAAGGCGTCCAGTTTCGGGGTGTTGAGGGTGATCCGTCTGGTGCGCGTTTTCCGTATTTTTAAATTGTCGCGACATTCCAGAGGACTACAAATTCTAGGACACACATTGCGCGCAAGTTTGCGCGAACTAGGGCTTTTAATTTTCTTTCTTCTCATCGGCGTCATCTTGTTCAGCTCGGCAGTGTATTACGCCGAAGGA------GGTGAGACTGGTACGCACTTTAGGAGCATTCCCGATGCATTTTGGTGGGCGGTTGTCACAATGACCACGGTTGGTTATGGGGACATGAGACCCATCACCGTCTGGGGAAAGATCGTAGGGTCACTTTGCGCCATTTCCGGCGTGCTGACCATCGCGCTTCCGGTGCCTGTTATAGTGTCGAATTTTAACTACTTCTACCACCGCGAGAACGAACAGAGGGCGGCTGAGGCTAGCAAGAAAGAGAAGGACCGCAAAGAACAAGAACGAATGCAAAAGGAGAAAGAAGAACAAGAGCAGGAGCGAAAGTATGGGACGGTTGATCATAATGGAATGAACGGCCCCGACTCAACAGGAATTGAGATGGAAATGTTAACTTCACTGGACAGTATTCCTTCCAATCTCAACAAAGGGCATAGGAACAAAGCTAACACGGCTGTAGTCTCCAATTCGATGCCTTTAGTGGACTATCCCGATGCTACTATACGATTTGAAACAGGGGTG------------------------------------------------------------------------------------------------------------------------------ATGGATCGTGAATTTGACGTCTTAGGACAGTACCGTGCTATTACTTCAAAGCTTAAGAGGCGTTTCCTCAAAAAACCCAATGTTTCTGAA------GCGAGCGATCAGTTTGGCTCTCTGGCCAAAGAATTGAAACGACAGGACTGTCCACAGTATGCTGGCTTCTGCAGTCTAGCAAAAGCGAGATGCGAAAATACGCTTTCTAACGCGACTGGAGAAGTCGAGGCACTTACCGAAGCAGCAAGATTGTTTTTGGAAGCTGAGAAAAATTGCGTGGAACTGAGGTGTCCTGCTTTTGAGGAACACTTGACCGAGGCAATACACCTTTTCAACCAGGCTATCAAGACACATTGTGCTCAGGGGAACTCTCCACTGGGGGCTTGTTTGTGTCTGGAAATAGGGGACGCCTTGAGACACATGAATCGGCCCCACGAGGCCATGGTCCATTACCAACATGCGGCAGAGTTACAGCATCAGAATCCCCTGGATGCTCTACAATCAATGACTTTGGTAGCATCATGTAAAATCGAGACAGGT------------------------------------------GATTTTGATGGTGCCTTGTCTGTGCTCACCGAGATGGCCTATTTTGCTGAGGAGCGAGGA---------GCCATGGGCCAGCAACAAGGCAAACTGCAAGGCCCATATCAAGAGATCTTAGCACGCTGTGAAATTGGGCGTGTCCTTCTATTGATGTTGCTTCAACCAACACCTCAACGTATTCGACCTCAGCATGCTCAGATATTGGAAAAGTATTCAGAGGAAAGTGAGCTTGCC------GAGTACCCAGTTGATTATATGAACAAAGATCTGTTTCTGTTGCTTCAGTCAGTAGTGATGGTTTGCCAGTCACATGATGTGGATGCCCTAAAGGAGCTTGAAAAGGAACTCTGGACATATCTTGAACCTGAACAACAGCATCTGCTTCATCTTATTACTCTAAAAATGTCAAATAAAGGCGAA------------------------------------------------------------------------------------------------------------------------------------------------------------------------------------------------------------------------------------------------------------------------------------------GGGAGAGATCTACTCAGTCTTAAAGACTATACTGGTGATGAGATTAGATACCTGTTATGGACTGCTACTGATTTGAAGGAAAGAATAAAAAAATCCAAAGAG------ACAATTCAACTTTTGGAAGGAAAATCAGCTGCTCTTATCTTCCAGAAGCGTAGTACGAGAACGAGAGTGTCAACAGAAACTGGACTCGCTCTGCTTGGTGGACACTGTGTTTTCCTCACAGAACAAGACTTTCATCTTGGAGTCAATGAATCAACTAGAGACACAGCCAGAGTCCTGTCAGGATTTTGTGATTTCATTGTGGCTCGGGTCAACAGACAGGAAGATCTGGAAGTGATGGCAGAAGCAGCCACTATACCAGTTATTAGTGGCTTATCAGAAATGTACCACCCTGTGCAGATACTTGCAGACCTGTTGACTCTACAGGAACACTTTGGCAGTCTGTACGACCGCACTATTAGCTGGGTTGGAGATGGCAACAATATTATTCATTCACTGATGATGGCAGCTCCAAAGTTTGGGATGCACTTGAATATTGCAACTCCAAAGGGCTATGAACCAGACAGTGAAATAACAAAGGTTTCCCAAGAATTTGCTCAAGAGAATGGTACATCCCTGAACCTGACAAATGACCCAAGAGAAGCATGCTCTAATGCAGATGTGATTGTGACTGACACGTGGGTCAGCATGGGACAAGAAGCAGAGAAAGCTGGTAGACTCAAATCTTTTGCAGGTTACCAGGTTGATACCAAGATGATGTCCCTGGCCAAGGAGGAAGCTGTTTTTCTACACTGCCTGCCTAGAAAACCTGAAGAGGTGACTGATGACGTATTCCTTTCTGACAAATCCTTGGTTTGGCAAGAGGCAGAGAACAGAAAGTGGACAATGATGGCAGTGATGGTGTGTCTGATGAATGACTATTATCCTATTTCTCCAATACCACAGTTT---------------------------------------TTTTCACGCCATGCTAGTAGGCTTCAGTTCGCAGTGAACGTCTCAGAGATGAATCGCGACAGTTTATTGAATAAGACTTTAAGTCCTCCTCTGTCATCTCGAGTACCTATTTCTCATTCTAATGGTATTTCTTACTCTAATTCTTCGCTTTCCGGAGGTCAG---ATGAATGAGCCAAGCTGGATACCCTCGATTCGTGGATCTACTCACTCGCTGTCTTTCCCGTCAAGATCTAACAACCTGATTCCTCCAAGTGTATTTGATGGATTCGATGACTCGCACCTACTCTCCGCCTCGCAGCTCGAGCCGATGCCCAAATATCTCTCAACGAAGCCA---AACAAAGCGTCCGGCTTCACGAGTTTGCACAGCTACCACTCGACTCACGGGCACGACACGAGCACGTATGATGCTCACGACATTCTGGATCAAATCTCGGCCTCGCTCCAGCCAACAGTAAGCGAGTCT---------GCGTTTGATAAACCTTTTGAAACG---CCATCGCCAGTCACCGCCACGCCTGTGCACTCTTTACACTCAGCTATCCATTCCGCTATTAGTGTGGCGGCCAGTAGCGACGATGTAATGAACCCACGAGAGCTAGAGTGGTTTGCAGAACGCTTCAAACAGAGACGAATCAAGCTCGGCGTTACTCAAGCGGACGTGGGAGCCGCACTAGCACATTTGAAAATCCCTGGCGTAGGATCTTTGAGCCAGTCCACAATTTGTAGATTTGAGTCGCTTACACTG------------------------------------------------------------------------------------------------------------------------------------------------------------------------------------------------------------------------------------------------------------------------------------------------------------------------------------------------------------------------------------TGCCTTTTTCCTTTATTTGTTAAGATGGCTGACGATCAGAGAGAAGAGTCTTCACAGGGA---GTCGCCGAGAAA------GTTGATTCTTCGCCGAAGTTGTTGTTAAATGGGGAGGTT---------------TTCACTGCGTGTTCTGATCATGACGTTGCGGGTTCATCTCATTCGGAAGATGAAGTCGATCGCAAATATCACCACTCT------CCT---ATCGATTCCCACTCTGATAATGACATA---AAAGATGGCGCTGGACCTTTTCAACCTCCCAGCGAGGAACTGGCTGAGAAAATTGTGTCTCAAGTCGAGTTTTATTTAGGCGATGATAACCTCGCTAAAGATGCTTTCTTACTCAAACACGTCCGCCGTAACAAAGAGGGATATGTCAACTTGAAGCTTATAACGTCGTTCAAAAAAGTGAAGACGCTAACAAAAGATTACAGAGTAGTTGCGGAGGCATTGGAAAAGTCGAAAGAGCTTTCGATGAATACAGAAAAGACGAAGGTGAGAAGGAATGTGCCGCTTCCTTCAGAACTTCTCGAACGTAATCCGGGAAGAACTGTGGTTGTTACACATCTC------GAAAACTCTACCATGGAAAGTGTGAGCGAGATATTCTCCAAATGTGGAGAGATTGAATTAATTCGCATCATCCGCCCTGGAAAAGCAATCCCTCTTGATTTAAAGCCCTACTTTGCCAAGCATCCGGAGCTTGAAAAAGAAACGACCGCAGTTGTGGCTTTCGAAACCATGGCGGCCGCCGCTCGTGCCTGTAGTGAAATGTCGAAGGAGGGAGGGATGAAAGTCGTGGAACTTGGCAAGCAAGGCGCCAAAAAGGAGAAATCCAAATCCAAGACGAAATCTAAAGACAAGGGAAGCGATGCTGGGCGAGATTCAGACGAGGAACATGATGACTCCTCAAAGAAACGACGCAATAGAAAGAAG------------------------AACAAGCGTGTACAAGAACTGATGGGCAAGAACTCAGATGACAGTTTTTCAAGTTCATGTTCTTCAGATACAGATAACTCTTATTCATCATTCAGCACCTGTCGACGCCGTTACAACAACAGTGGTAGCCACACTCCAGACAGGGCTGCTTCCCCCACTGGC---------ACCCCCCGTCCCATAGGT---------CGACGGTCACCCCAGAGTAGCCCAGAACTGCCCAGGAAGCTGGGAAACATTGTAGTGAAGGAGGGCAGTAGTAGTGCT------------CCGAATAGCCCATGGTCGCAGCGCCGCAAGTTTGGATCACCAAACAGTGGCCATTCCCCTCACACGAGCCCACTGGTTGATTCCACCAGCCCACGACACCGGATGATTCAGTTGGAAGGAGTTGAACGACTCCCAAAAGGACCTGATGGAACCAAAGGATTTCACTCAGGTTTCGGACGAGGCAGACCTCTTGTGGCAGTTGCG------------------------------------------------------------------------------------------------------------------------------------------------------------------------------------------------------------------------------------------------------------------------------------------------------------------------------------------------------------------------------------------------------------------------------------------------------------------------------------------------------------------------------------------------------------------------------------------------------------------------------------------------------------------------------------------------------------------------------------------------------------------------------------------------------------------------------------------------------------------------------------------------------------------------------------------------------------------------GGTGGACAATATTGTCTCAATAACCCAGGGTCTTACAGTTGTGAAGACTGTGACGATTCATGTGCAGGCAATTGCACTGGTAAAGGACCCAAGGAATGTTTTGAATGTGCCAAAGGTTATGTCAAGAGTGATGAAGAAGGATGTAAAGATGTGGACGAATGTGCTGAGAATTCAACCATCTGTGAAAGCGGCAAGTTTTGTGACAATACACCTGGATCACACGTTTGTCGAGTCTGTCACTCAGCCTGTGACACTTGCATTGGAGAGGGTTCGCAAGGATGCACGAAATGCAACACAGGGTACAAAATGGCAGACAATGAATGTAAAGATTTGGACGAATGTACTTCAGGTGAACATCACTGCGATGAAAAATCAGAGTCATGTAGAAACATGCCTGGTAGCTTCACTTGTGACTGTCGGAAGGGCTTTAGACGAGATGGGGACAAATGTGTGAAAAAGAAA------GGTAAAAAGAAGACACAAAAAGACTCAAAGACCAAAGAACAAGAATTAGAAGAAGACCTAGAGAAGGGCAATTACTACTCCGAAGTGCATATGAAACTTGGTTCTGTCTTATATGCAGTATTTTTCGCTTGTGTGGTTGCCGCTGTGATGAAGCGCAGCAGGCTCGCTATTGTTCTTTTAACACTTGTGTATGGCTGCATCTTATGGTTCTTAAGAAGG------------------------------------------------------------------------------------------------------------------------------------------------------------------------------------------------------------------------------------------------------------------------------------------------------------------------CTTAGTTATTACAGGACAATGCAGGTGATACGAAGAATGGAGACAGCGGCAAGCTCTCTGTATAAATCAAAGGTTATCAGAGGCTTTTGTCACCTGTATTCAGGGCAGGAAGCATGCTGCGTTGGAATGCAGGCTGCGATTGATAAAGATGACAGCATCATAACGGCATATCGTTGTCATGGCTGGACCTACATTAGAGGAGTTTCCGTCAAAGAGATCCTTTGTGAATTAGCAGGTCGCAAGACTGGCTGTTCAAAGGGTAAAGGAGGTTCCATGCACATGTATGGTCATGAATATTATGGAGGAAATGGAATTGTTGGAGCTCAGGTTCCATTAGGTGCAGGCATTGCTCTGGCTCACCAATACAGAGGCAATGGGCAAATATGTATTACCCTTTACGGGGATGGAGCTGCTAACCAAGGGCAGGTGTTTGAAACCTACAATATGGCCAAACTGTGGAATCTGCCATGCATCTTTGTGTGTGAGAATAATGGATATGGCATGGGCACATCTGTTGAACGAGCCGCTGCCACCACTGAATACCACACAAGAGGAGACTACATTCCTGGAATCAAGGTTGATGGCATGGATGTCCTAACAGTGAGAGAAGCAACTAAATTTGCTGCAGATTATGCAAGATCAGGAAAGGGCCCAATTCTGATAGAGCTGGCTACATACCGTTATTATGGGCACAGCATGAGT------------------------------------------------------------------------------------------------------------------------------------------------------------------------------------------------------------------------------------------------------------------------------------------------------------------------------------------------------------------------------------------------------------------------------------------------------------------------------------------------------------------------------------------------------------------------GAGGATAAAGTCGTGCAAGCTGTTGGGAAAGACCTTCATAAGCCAAAAGCAGAAGCTGTTCTTGCAGAGATTCTGATGGTCAAAAATGATATTGCATATGCATTGAATAATTTGTCTGAATGGACAAAGCCTGAG---ATACCAGAAGTTCCTATGGTCAATAAAATGGATACCTGCTTCACAATAAGTGAGCCATTGGGTGTGGCCTTGATTATCGGAGCATGGAATTATCCAGTACAACTTAGTATAATGCCACTCACTGGAGCAATTGCCGCTGGAAACTGTGCAGTTATTAAGCCATCTGAGGTTGCGTGTGCAACAGCTGAACTGCTAACAGAGCTCATTCCTAAATATCTTGACCAGGATTGCTTCACTGTGATTAATGGAGGAGTGGACGAAACACAGTACTTGCTAAAGAAATGCAAATTTGACAAAATATTTTACACTGGTGGAAGTGCTGTGGGTAAACTGGTCATGGAAGCAGCATCAAAGAACTTGACAAGAGTCACCCTTGAACTTGGTGGAAAGAGCCCATGTTACATCGACAAAGACTGTGACCTAGACGTGGTTGCCAAAAGAATCGCTTGGGGAAAGTTTGCAAATGCTGGTCAGACGTGTGTTGCCCCAGACTATGTGCTGTGTCACCCAGATATCCAAGACGACCTAATCAGATGCTTCAAGGAAGCTTTATTTGATTTTTATGGAGAGGATCCCAAGGAATCACCAGACTATGCTAGAATTATAAATGCCAAGCACTTCAATCGTTTAAAGACTTTGATGAACAGT------GGGACGTGCGTTATTGGAGGCGACACAGACGAGACTGAGAAGTATATTGCCCCAACCGTGCTAACTGGAGTTAAACCAACAGACCCGCTCATGGAAAACGAGGTTTTTGGTCCATTGTTACCAATAGTTGATATCGAATCCTTGGAGGACGCCATAGACTTCATCAACGACAGGGACAAGCCACTAGCGCTGTACATCTTCTCCAATGACAAGTCGAAGGTCCAGCGTATGTTGGACAGCACATCTTCCGGCGGATTTCTGGCTAATGATACAGTGGTACATGCTGGTGTTCCCACGCTCCCGTTTGGCGGTGTTGGAGGAAGTGGCATGGGCTCGTATCATGGGAAGTATTCCTTTGATGGCTTCTCGCACAAGAAAGCCTGTCTCCTCAAAAAGCAAGCCATGGAGTCATTTAACAGCATGCGTTACCCGCCGTATGAAGAAAAACGCTTTGCATGGCTGCGTTGGCTGATAGAAGTTAAAGAACAATCGTACGATAAACTTTCCGACATACCGCCTCTTCTCTTCTCCATTCCTGTGGCATTGATTCATAAGGTTGTTGGACTGCCTAGATATTTCTTGAAG---ACGGATATCTGGTTTTTGAACATTTCAGGTGTTTGTGAAAAGAGACTTTTTAAAATGTGTTCTCTCTCGATTTCAGTCGTAGATGCAGAGGACAAGTTGAAGGCGGAACCA------------GACCAAACTGCGGGATCGGACCCTTGCCAGCCAAAATGTTGTCTGAAAAGTGCTGATGTCGAA---------------------AACGAAACCGAATGTATGAACGAAAAATCAAAAGAAAATTTTAGCGTCGAGGAG---------------------------------AAAGAAAAAGACACTACAGAAGAAGACCAGGCTTGTTCGAGTAGA---------------------------------GAAACTGCAAGTTTCCGTGTGGTCTGGAACAAAAAAAATTACGAGGTTACTTTTCCTGTTGACGAAACAGCTGACAGTCTGAAACAACACATCGAAAATCTGACAGGCTTACCAGTGTCAATGCAAAAGTTAATGTACAAAGGGCTTGTCAAGGATGGTAGCAAAACTTTAAGAGATTTAAATGTTACTAATGGTGTAAAAATGATGGTTGTGGGCTCAACCATTAATGATGTCATGAAGGTCACT---CCTCCTCCCCCTGGGGCTTTAAAAGAAGAGAAAGCA---ACGTCAGGGTCTACAAAGGAACCTCTGTGTAAACAAAAGATGCATAAAAAGGTTTTGGACAAAGGAAAACCAGATGACATCATGCCGGGAATCAAGAATAAAAAAGAAAAGTTACCAAATGTTCCAATCGCTGGGATGTACAACAAATATGGAGGAAAAGTCAGGTTAACATTCAAACTTGAGTTGGATCAACTTTGGATCGGTACAAAAGAGCGAACAGAAAAGATACCTATGGGATCAATAAAAAATGTAGTATCAGAACCAATTGAAGACCATGATGAGTATCATATGATGGCCATTCAGTTGGGACCAACAGAAGCTTCTCGATACTGGATCTACTGGGTTCCTGCACAATACGTGGACGCCATTAAAGACACTATTCTCGGCAAATGGCAACCTTTC---------------------------------------------------------------ATGCCTTCACTACTCGTCGTGGACAGCCCAAGAAGTTATCGAAGGATTCAAGTGGAAAAGAAGAAATTGATGGCCAAGGGAGCCACTATTTCATGGCTCTCGGACCAGTTAACCAAGGGGGCATTTATGCTTCTCTTGGACTGCCGTCCGTACGCAGAGTTCGCTCGTTGCCATGTACAAGGGGCGATCAATTTGACTATTCCGTCGCTTATGTTGCGCCGGCTTAAGAAAGGCACCAGTTTCGCCATTAGTTCGTTAATCACATCGGAGGAGAGCAAGGCACAGTTTAATAGGAATCTTCACCTCGCCTCTGGTATAGTTCTGTACGATTCGGAAACAAGCGATGTGTCAAGCGTTTGTTCAAGCAGTGCATTAGGAGTCTTGCTGAAGAAGTTCACTGAAGATGTTAACACTCCAGTCTGGTTGCTCGAAGGTGGCTTTGCTAAGTTCGCGAAGAAGTATCCAAGTTTTTGTGAGTCGGGCGAAGAAGTCGAGAGG---------CCTCTGCTCTCGCTTTCCGGACTAACGATTCATGACAGCATTGAACAGGATCTTGCTTTGAAACTT---GAACCAAACACACCTGAT---GTTACAGATCATCAAGAAAGTCGCACAAAGGTA---CCTGTTCAGATTCTTCCCCATTTGTACCTTGGCAGCGAAAAGGACTCTTCAGACTTAGACATTTTGAAGAAATACGGAATTTCGTATATTTTGAACGTTACACACGACAAACCCAACTCCTTCGAGCATCTACCTGGTTTTAAATACAAGAAACTGCCAGTGGAGGACAATTGGAGAGCGAATTTGTCAGACATGTTTCCCGAGGCGTTCGAATTTATAGAGGAGGGCATCACACAGAACCGCGGAGTTTTGATTCACTGCCTTGCTGGAGTTTCTCGTTCTGTCACAGTGACAATAGCCTATCTCATTTCAGCGTTGAATATGACTTTAAATGAAGCTTACGACTTTGTGAAGCAAAGAAAACCGAGTGTTAACCCAAACCTTAACTTCATGGGACAACTTTTGGAGTTTGAAAGGCAACTGCGAACGCCACAGACCCCAAGCTCAACGACAAGCACATTGTCAAGTCATTCTAGTTTAGATAGCGAA---GTAGATGTGGTCGACTTAAACATCGTCCCTCCACGTTGTCAGACAGTT---ATGGAACTTCTGTGTTGTGAAGGACCGAGAGTGCGCTATGCATACCAAGATCCCACTCTCCTTCAAGATGACCGAGTATTGCGGAATTTACTGACTTGCGAGGACAAATATATTCCTACTTGTCGATACTTTAACATTGTGCAGAAGGAGATTGAGCCGCACATGAGGCGCATGGTAACGACATGGATGCTCGAGGTGTGTGAGGAACAAATGTGTGAAGAAGAGGTCTTTCCATTAGCAGTGAACTATCTTGACCGATTTTTATCGGTTGTACCGACTAGAAAATGTCAACTCCAGTTGCTGGGCGCAGTGTGTATGTTCATCGCTAGCAAGCTGAAAGAGACATCGCCGCTCTCTGCCGAAAAGTTGTGTATTTATACAGATAAATCCATTACTTGTCAAGAATTACTGGATTGGGAAATTTTAGTTCTGGGAAAGCTTAAATGGGACTTGTCTGCCCCCACTCCTTACGATTTTCTAGAGCAGATTTTCTGCCGCCTCTCTCTCTCCCTACCTAATGTGAGC------GTGATACGAAAACATGCGGCAACCTTCATCGCTCTGTGCTGTACCGATGAGAAGTTTTTGATGTATCCGCCTTCGACTTTAGCTGCGTCGTCTGTTTGCGCGGCATTTTCTGGTCTTGCGACAGCAGAACAAAAGAGCATTTGGACGAAAACAAGGCTGGAATCGTTTCTACAGAGACTGACAAACATAGAA------------------------------------------CCGGAATACCTACAGTCATGCCAAGAGCTTATGGAAGAAGTACTTCATTTTAATGTCACGGAAACTCCGTCCTCCAAAATGGAAAAC---GGAAGCACGCCAAGTACGCCAACAGATTTGCAAGAAATCCATTTT------------------------------------------------------------------GCGACAAGTAGATCAGTGAAAAAAACCGCAAATATTTTGGACAAGAAAATCCACAAAAATCCGAAATATGAACACATTGCTGCAACTGTCGATACTGGAGCGAGTGTTTCTAGATATACGCAGAAAATTGAAGAAATGCGGAAAAGTAAGTCCCTAGATTACAAATACAAGAAAGATGAGATCTTCAAGAGAATGAAGGCTACGACATTAGTCCAACTGGTCCTTCAAGTTGCTGAGGCTGTTAGTTTGGAGCAAGAAAGAAATAGTATGTCAACTGCTGGAGGAGAAAGTGTGATGTCTGACGAAACAATCACA---GCTGAAGACAAGGAAACCCCTGCAGAGGGTGAGGGAGTAACACCCCTGAATCTAGAAGATTATGAGGAACGACCGGATTCAACTGCAAGAAGTACTGCACGATCCACACTAGAAAGCCTAATACATGGTGTTGGAGAGGTTGATATCCAAGAAAAA------------GACGAAAAAGATGGCAGAGACACCAGCCAT---ATGGAAGGGCAGTCTTTGGTTCCTGAAGTCGAGTCACTACCCTACCTTCTGCTAGATGTCAGGGATGAGGATGCATACCAACAATGTCATGTCATAGGAGCACTTAGTTATCCAACAGCAATGCTGACCAGATCATACAACTATTTTACCAAGGAAATTCTCACATTTAAAAATAAACTAGGAAAGATAATTATTCTTTACGACGAGGATGAGAGACTCGCGCCGGCCGCAGCGACAACATTTGTGCAGAGAGAAGTGGACAATGTATTCATGCTATCGGGAGGTCTCAAAGTGCTGTACAAGAAATTCCCTGAAGGTTTACTGACAGGTCAAGTACCACAATCCTGCTGGCCCACCCCTCCCCCCTCAAGAAAATCATCCGGGAAAGCAAGCAGTGCAAATCGACCCAGGCCGCCAGCAGTC---GCTGCTGACCAAAAATGGTTCTTCCCAGAGGATCTGATGGCGCTTCAAGAAAAACTCGACGATGAACTTCTTAGTCAAGAC------------------------------------------------------------------------------------------------------------------------------------------------------------ATGGCTCTGTCGGTGAGTAGTCTT------------------------------------------------------------------------------------------------------------------------------------------------------CTTCTGGAGAGCTTCAGTAGCGAC---------------------------TTCGATCCTCTTCAGCCGTCACTTTTCAAGGATTTAAGC------GATGAT---------------------------------------------------------------TCAGCAGACGTGAAAACCAAGACCAAAGAAGCAACGGATGATCTTTGGAAGAATTTTTCATTTCCGCCGACGCCACCGATCTCACCGGCTTGTTCGCCCCCGTACGCCGCAACTGACGAAGCAAGGGAACAGCCAGTTTGCCATGGCCTTGCTGACGAGGGACTCTCTCTAGATGAAGAATGCTCGCTGTATTTCCAAGCCGGTGACCTCAAGGATATATTGATCAAAGACTGTATGTGGAATGGAGCGGCGTTCGAGAAAAACGTGGACAGGAAA---CAGCGAATG------CATTCGAAAATGGAACGCGTGCGTCTACTGTGTCAGACGCCGCCTCTGAGTGAGTCAGCCGCCAGGATTTTAAGCGTGGATCCGTCAGAGATCTTTCCGTTTCCTCTCAGTGCAAGCCCGGGTAGTGATCTG---CGTGAAAGCATCGAGGAACAA------------TCGGATTCCGAAGAAGAGGAAGTCGAAGTTGATGTTGTTACGATAGAAAACTCAAGCAAACGAGACCAGGAGGAAACTCAA---GAAATAATCGAGCCCGAAAATGACAAA---AGTTGT---GCAACAATCGACGAACCGGAGACGAGTCAA---GCCTGTTCG---GAAATATTGGGCTTGGAAGAGCAGCAAGACGCT---------------------------------------------------------------------------------------------------------------------------------------------------------------------------------------------------------------------------------------------------------------------------------------------------------------------------------------------------------------------------------------------------------------------------------------------------------------------------------------------------------------------------------------------------------------------------------------------------------------------------------------------------------------------------------------------------------------------------------------------------------------------------------------------------------------------------------------------------------------------------------------------------------------------------------------------------------------------------------------------------------------GCTGCTGCA---CAGAAGCACTCCAATGGCCAGATCATGGAGCGGCAACTCCAGAAATGGGTGCCACAG---------GATGATGAGATTCATTTAGGAGGAGGGTTGGAGGACAATACAAAAGCTGTGAATGGTTGGTCAGCTGATGAGATGTTCAAAACCAATCAAGAGAAATTTGGTGTTACTTCAACATACAGTGATGATCTCTTGCAATACACGACACCACTTCCCAAAGATAGCACTCGAGAGATGGAATTGAAAGCAGAGCAGACAGCACGAGAAATCGAACAGTCAAGGGGT------CATATTCGTCGTCAAGAGGTGGACAGTGGACGCAGTGAAGAAGAGGCATTTGCGGCTGTTGTTAGACCCCAGACAACAAGTACAGCATCAAAGACAAGTGAGGTAACCCCAGGACAC---TCTTGCACGGACAGCAAGTTATCGAGAGGAGCTACAGAAGCCGTTCTTCCAACAGTGCTGCCATTAGACAAGAGAAAGGTTCCTTGCACT---------------------------------------------------------------------------AACACACAAACAGCCTCGCCCAATATTAAATCTGTAAGTTTGGCTCCAGTGCAATTCACCACAAACAGTGTGGACAATTTGGACAGC---ATGTCTCCTGATCAAGTTTTAAAAGCA------------TCTCCCACTGTGGAACTTGGACCAAGTCAGATGCACACC------TCAGCTCCTTCTAAATCTGATCACGATGATGTAGTTAAAGATTTGAAAGAATTCCACTCAAACTTCACG------CTTATCGAAAAACCTACAAAGAAGGCT---------------AAAGAC------------------------GTCCCGGCACAATCAGTTGACAGAGTTGATGCAACAGCTACTAAGACAGCT---------------GAAACAGTACCTCCAGCCTGTGATGAACCAAAAACGGATGGAAAAAAGAGTCCCAAGACTGCTGAGCCAGCTGAAAGCATTTTATCTAAATCCAAACTGAATCCATTAGCAAAGGAATTTAAATTTACTCCCAAATCC------CAGAAACCTGTCCCATCCTCTCAG------CCGCAGTATGTCAAT---------GTGGTTACAGCGTCACCCTTTTCACCCACGTCAATCAGGGGTCCC---------------------TTTCCACAACAGGTGATG---ATGGTAACACCACAACAGTTTAAT---GTGTACAGAGGGAAACAGCCG---TTCAACAAGCCTGCCAGAGGTCAGTCATATGGCAGTCGTGAACAAGGAGAATCACCACCTTTCATCTCAGCAGCTGCTGCAACTGGCAGCCCAATTATAGCACCAGGAGTGGGCACCTTTCCTCCTCAACAGGTGTACCAAATTCCATCTCATCAGCCAGTTGCTTATGTGCAGTCACCTGCAGCAATGGTGCCGTCGCCACAACAAATGATGCAGCAGTATGTA---GTACCCACAGGGCATGGAGCTACAAGGTTTATT---GCT------CCGGTGTCATCACCAGCA---GGTGCAGCTGTGCCAATGTCACAGGCATACCAGGATGGTTCACCTGTGCCAGTGTATGTTACTGGTAACATGGCAGCAATGCAGAGTGCTGGCACTCCTCAGGGTCAA---CAGCCCAGCCCATCTCAACAGGGGCAG---TTTATTTTCACA---CCTGTTCCACAGATG---CCAGGCCAGCCCCAGGGTACTGGA---CCTCATCAGGGACAAGTAACACCTGGC---------CAGTTTGGTCAATCGCCGCTTGTTTACATCCCTCAAGTGACACCTAATGCCAGT------------GTTCCAACCTCAGCTTCATCTTCT---GTGCCTTACATACCA---GGAGCCTTCCATGGTGACAGGATACAG------------------------------------------------------------ATGGATCCTCTACGAAAACGAACGCAGCAC---------AAGGATACTTTGAATTGGAGG---------------TCTCCTCCAAGTCCGTGCGGACCTTCTTCCCCTCAATCGCCTCCTCCACTTGTTGTAAGAGGCAAGAGTCTTTCGCTTAACAGGGTCGCCGCTCCTGCGTTGTTGAGTCCAATCCGCGAAACTGGCGCTAAGGAACTGTCTAAGAGAGGCCGAAAACAAAGACTTTTACTTTCC---CAAGCTGGGAATCTTACTTTGAAACGAAGG---GAGACATCGCCAGACTTCAATAAGCTTGAAGCTAGACTGAAA---CCCAAGCGAGGTCCTCTTCCAATGAGAATGCGAGCTCTGCCTCAGTCATTCTGGCAAGAACCAAAGGATATCCAGAATAGCTCAATGAGCACAGAAGGGACATTATCATCATTACCACCATTATTTCACAATGCCAACAACACAAGTTATGATGTTAGCAAAGTAAGGCCAGTCACTCCTCCAGAAGAGAAATATTTGCCTCGACCTCCAAAGGAGCCTAAGTTAGTGATAACTTCTCCACAA------GAACAACTTTTAAAATTATTTGAGACTGTAGAGGAGGACAAGACAAAGAAATTTGTGATCCGAAGAGGAAGACCAAGAAGAGTACAATCAGACTTAACT---CACTGCCAGTTG------CCAAAACTGGAAGAGGATCCATGCATGATGGATAGCCTTGCAGAAAAGATGTTTCCTCAACTTTCACTTGAAAACTCCAACAAGCAGACTACAGGAGCTAATACATCACTCTCCTGTGTGTCAATTCATGAGGGTGATAAGTCTGTGACTTTACCTTCCCTGAATGTGGAGCAGAATTACTCTCAGATGTTGTCTGAAATTGTTGCTCACTTT------------------------------------------------------------------------------------------ATGGCTCCAAGGAGTGCTACAGTTACTCAAACAGAAACTCTA---GATGCGGAAAAGAGTACTTCAAACCGTGACGTGACACGCCCG------GAGAGACAAATCGTGTGGGTTAATGTTTACTTC---------------ATGCTTGTACTCCACCTCATGGCGTTATACGGCATTTATCTCATA------CCCGGGACAGGCCCGCGGACTTGGTTCTGGACCTGGTTATGTCACTTTATTGGCGGGCTTGGAATCACTGTCGGCGTACACAGACTTTGGTCCCACAGATCGTACAAAGCTGCTTGGCCACTGAGGCTGGTGTTAATGTTGATGAATTCCCTAGCTGCTCAGAACGACATCTTTGAATGGGCGAGAGACCACCGCGTTCACCACAAGTATTCCGAGACAGACGCGGATCCGCACAACGCAAAGAGAGGGTTCTTCTTCTCACATGTTGGATGGTTGTTGGTGAAAAAACACCCCGATGTTATAAAGAAGGGAAAACAGCTGGACCTGAGTGATTTGTATGAGGATAAAATCGTCATGTTTCAGCGAAGGCATTACAAGCTTCTCATCACAATTTGCAATGTCATTATACCAATTGCAGTACCTTGGTACTTCTGGAATGAAAGTATATGGAATGGATTCTTCATTTGTTATGCATTCCGTTACACCTTCACCCTTAATGCAACATGGTGTGTAAACAGTTTTGCCCAC---------------------CATTGGGGAACAAAGCCATATGACGAGCACATAAATCCTTCAGAAAACTTCTCTGTCGTCATAGCAACTGGCGGGGAAGGTTTCCACAACTTTCATCACACATTTCCTCAGGACTATGCCACAAGTGAGTTAGGCTCA------CCAATGAATCCATCCAAGTGGTTCATTGACCTGTGTGCGCTATTTGGACTGGCTTATGACTTGAAAACTATTTCAAAGGAGGCAATCAGAAAACGAAGAATACGCACTGGTGACTTG------------------------------------------------CAACATCTGAAACACTGTGATGAC------------------------------------------------------------------------------------------GCGAACATCCCCTGCGAACATGGCGAGAAGGCAACAGTGCTGTTTCTAATGGGAAAAGTGGAATATTTCCGAGTGGAATTTGAGGATGACAAGACAACATTCTTCCCCGGTGAAATTATAAATGGCCATATTAAAGTCAAGGTTACTAAAGAGTTGAAACTTCGCGGCATTCGAGTGGAGTTTCACGGAGAAGCGAACGTCTTCTTGTCAAAAGGAGACCAGCGAAGAAAGCGACCTGCAAACAGTGAAGTGTATATTAATCTCGTAGCGACGTTATTTGGAAAAGCGCCTGACGAAACTGGTGAAAATCCAGTGCTAGCACCTGGAGAATACAATTTCCCATTTCAATTTCACATTCCAAGTGAAAATTTGCCAACATCAGTGGAAGGGAACTTTGGTCATGTGCGATATTGGCTTAAGGCGTTCATTGACCGTCCCTGGAGGTTTGACATTACTACAGGCGCTTTTTTCACAGTTATTGAACACGTGGATATAAATGAAGCGCCAGGGCTATTG---------------------------------------------------------------------------------------------------------------------------------------CATCCATGCCAAGTTGAACAAGAAGAAGAATATGGATGGGCTTGCTTC---GCTGGTCCACTCAGTGTGACTGTTCAAACAGACAGAGGTGGCTACTGTCCAGGAGAATCCATTGCAGTGTCGGCATTCATCAACAACCAATCAAGTAGCAGGATTTGTGGTGTGGAGATCATACTTTTTCAATTGTCCATCTATACTGTTAAAAGTGGTAAACTTAAT---------------AAACGTAGGCTAGAAAAGGTAGCTTCAGTGAAAAGAGATGAG---ATTAGAGGAACAGGAGATCACCACATGGAGATGGTTCCACTTCCAATCCCCTCGCTACCCCCAACAATGACAAGTTGTAGCTGTATAAAGATATCTTACGAAATGAAGTTTGTTGTTCACATCAGT---GGTTGGAGCTCCAAGGATCTCACTCTTACCATCCCAATAACAATTGGCTCAGTACCATATCAGCCTCCATCACTACCCTTACCAGTGGAACCTTCCGCTCCGCCTCTAGACTGCCCT---------------------------------CCACCCTATAGTGAAGACATTCAGCCACACCCTGGTGTGGTTCTTCCATCGTATGCGGAGTGTGTGTATGGAGGGGCTGCCATACGTGACGAGAATGATTCA------GGTGACATGATGGGTGACTCAACCTTCACTCCGATGTACCCGTTTGTCAATCATTACCAGATCCCCTCCACCGCAAGCCAAGAA---------------------CCGCAGGCCTCA------------------------------ACAAGC---AAAGTGGCTCCGCCT---------------------------------------------------------------------ATGGCAATGCAAGTGTCT---TCGAGAAGCAGAGATATTCATGAAGAAAGTATATATAATTTGATTCCAAAGATTCAAGAAAGGCCCCCGAAGCCATCAATGTACCGCTCGAATTTTGCTTCAAACGCAAAACAGGAGTACAGGACAAAGAAACAAAGTTCCAAAACCATGGGGCCACCGAAAGTTGCTGCCACTGAACCCCAGGATTTTTTGGCAAAACACTCGAAAGAGTTTAAGCTACCAGAA---AAAACTGACTTTAAGTATCCAGACCATGATAAAAGGCGTCCAGCAGTTCCAAAACACACAGAGAAACCA---CTAATGGGATTAAATTCTACTAAGAATCACATTACAACAAATGCAGTTGAGAATATCATGTCTGTGCCAAAGAAACCGGAGAAGAAGTTTGCAGACACTAGAAGTGGAGCCACACATCCACTGGAACCTTCTGGGCTGACACCAAAATACGTAAACAAGAAAGATTATGGAAAGACACCTGTTTACCTTGAAAGAAGAAAGGCTGAAGTGGAAAGGGCTCAGATGGAGTATGATGCTTATGTCCAGGAAAGATTTAGACAGGGGGCAATGAAGAACTTGACAGAAGATCAGAGACAAGATATACTTAATGGATTGAAAATGAATTGGGAAGAGCTTCATCATCAATACCAAGGACTTTCTGTGGTCACTGATACTGCTCCAAAGAAGGCACGCAAAGAACGCATGGAGGCAGAGATGAAACAGTTAGAAAGAGACATTGAAACAATTGAAAAACACAAAGTTATTTACATTGCAAATCCTCTCTTTGTTCCATCACACGTTCATACTACCGTGGAGCCGCAGGGGAGGAATGACATCATAAACAGTGGAAGAGAAAGAAAGAAAACTCGAGATTCAATCGTTAAAATGTCTTACGCATATCTTTTTAAGTACATTATTATAGGAGATACAGGAGTTGGAAAATCATGTCTTTTACTGCAGTTTACAGACAAACGCTTCCAACCTGTCCACGACCTTACGATAGGTGTTGAATTTGGAGCTAGAATGATTACTATCGACGGCAAACAAATAAAACTGCAGATTTGGGATACGGCTGGTCAAGAGTCTTTCCGTTCCATCACACGTTCATACTACCGTGGAGCCGCAGGGGCTTTGTTAGTTTATGACATTACAAGGAGAGATACATTCAATCATCTGACAACATGGCTCGAAGATGCTCGGCAACATTCTAGTTCTAACATGGTCATCATGCTGATTGGAAACAAGAGTGATCTTGAAGCTCGTCGAGATGTTAGGAAAGAAGAGGGTGAAGCT------------------------------------------------------------------------------------------------------------------------TTTGCTCGGGAGCATGGACTCATTTTCATGGAAACCTCTGCAAAGACTGCAGCAAATGTTGAAGAGGCTTTCATCAACACAGCAAAGGAAATCTACCAAAAAATCCAAGAGGGTGTTTTTGATATCAACAATGAGGCTAATGGAATCAAGATTGGCCCTCAACATTCACCATCTAACCCTTCAGTACCTCTGGGAGGTGGCCGAGCTCAAGATAGTGGAGGCTGTTGT------------------------------------------------------------------------------------------------------------------------------------------------------------------------------------------------------------------------------------------------------------------------------------------------------------------------------------------------------------------------------------------------------------------------------------------------------------------------------------------------------------------GTGAAAAGCTGTACATTTGACCAAGACACGTGTGACTGGCATAACGTGCCGTTTGATGATAACATGAACTTTGTCATTCGCAGCAGCAGT---AGCGGCGGACCTAGCACTGGAGCAGGGGGGAGCGGAAAATTCCTTGTGACAGAGAAGAGTACCGGTAAGGCGCGGCTTTTGATTCCACTTGAGTTGGTCCTAAGCAACCATAACAGCGATCATGGCAGTATGTGTATTAGGTTCAATTACTTCATG---AAAGGTGGTTCACTTGCATTATATGAGATCCAGAATAAGAAGGGTTCACAAGAAACCCAGATAACTAGTGTGAGT------GGAGGACAAGGGTCT---TGGATGTGCAAAAAAGTAACTGTACAGGTCAGCGTACATCGGCAGCTGAGG------------------------------TTCGATGCAACTGCGAACGGAGGTCCCATCGCTCTCGATGACATCAGTTTTGCAGATGGCGCCTGCAGC------------------------------------------------------------------------------------------------------------------------------------GCGAAGCCAAATTTCGACTTGTTTTTCAAGCTTCTTCTCATAGGCGATAGCGGAGTTGGGAAGACGTGTATAATATTTCGATTCGCCGACAACACGTTCAATCCGACATTTATTTCGACGATTGGAATTGACTTCAAGATCAGAACGCTGGAACTCGGGGGAAAGAAAATCAAGCTACAAATTTGGGATACTGCAGGACAAGAGAGATTCCATACTATCACAACAGCTTACTACCGTGGGGCATTGGGAATCATGATGGTGTATGACGTCACCAACGAGAAGTCCTTTCATAACATTTCGAAGTGGATGAGAAAAATCGAGGAGCACGCGAATGAAGACGTGGAGAAAATTCTCATTGCAAACAAATGTGATCTCGAGGAAAAAAGAAAAGTTACGAGAGAAAGGGGTGAGGCGCTCGCCCAGAATCATTGCATCCGTTATGTGGAGACCAGTGCACTTTCAAGTTCAAACATTGATCATGCGTTTACTCTTCTAACGCAAGATATTCTGAACAAAGTATGTCCGCCGGTGCGAGAGGAAAATATGAAAAACGGCAAGGGGAAA------AAGAAGAGAGTAAATCTGAAGGGATCAAGCTCGCCGCAT---AAGTCGTGCTGCAGTCGGATGCAATCTGCAGCGAGTCCCGAATGCATTCCCAGGCTAGAGTTCCCAGAAATACCAAACAAAGACGAACTTGTGGACTGGACATATTCCAAGAGACGAGAAATGCAGGAAATCGTACCAGGGGTTTTCCTTGGACCATACTCATCAGCAATGAATAGTAAACTAGATGTTTTAAAGCAAATAGGAATATCTCACATTGTGTGTATAAGACAAAATATTGAAGCCAACTTTGTCCGTCCTAACTTCCCTCAGCACTTTCAATATTTAGTCTTAGATGTAGCCGATTCACCCACAGAAAATATAATTACACATTTTTCAAAGGTGAAAACCTTTGTCGACAGCTGTTTAAACAGTGGAGGCAAAGTTCTTGTTCATGGAAATGCTGGAATCTCAAGAAGTGCTGCTTTAATGATTGCTTTTATAATGGAAACTTATGGATTAACATATAGGGAAGCATTTCATTATGTTCAACAGAGAAGATTTTGTATCAACCCTAAT------------------------------------------------------------------------------------------------------------------------------------------------------------------------------------------------------------------------------------------------------GACACGTCTAGAAACGACTTCAAGTATTTGTTCAAGATTTTAGTAATCGGAGACGTGGGCGTTGGGAAAACGTCTTTGATCAGAAGATTTACTAGAGGATACTTCGCCGAGAACATCACTTCGACAGTCGGCGTCGATTTGGATTCGAGGATTTTGAACATTCACGGCGACAAGGTGAAACTTCAGTGCTGGGACACAGCCGGACAAGAAAAATACCGCTCGATCACACAGAGCTATTACAGAAATGCAGATGCTGTCATCATGATGTTTGACCTTACGAATCGAGGCTCATTCGCCAGCATACCTCAATGGCTTATGGATGTACAGCGTTACACT---TCGAAGAACGCGGTCAAAGTTCTCGTCGGGAACAAAACAGACTTGAAAGGCGCTAAGCGCATGGTAAATTCTAGATCTGCTGCGAACCTCGCAGAGTTTGAAGACTTGCTGTACATTGAAACGTCCGCGAAGTGGGACGATAATATCGAAACTCTTTTCACAGAACTAGCTGAGCAATTGAGAGAGAACGCAAAAAGCAAAAGTTTGAACCGCTTCAACAACGGCAACAACAATAACAGTATCACAAAGAAGAGCTTCAGCATCATGACTTATATCAAACGTCTTGGAGAAAAATTGCCCATTCAAAACCCGTCGACTTTCTGTCGAATT---------------------------------------------------------------------------------------------------------ATGCCTCTACCTCCAGCGCTCCAAGCCCGTCTTGCAAAGAGAGGAATAATTCAAAAAGACAAGGAGAAACCAGATGATCCACCTAAAGTAGATGGACCAGTGAAGGGCTGTCCAAATACATCAAACCCATATCACACATGTGTGGAATATTGTCGAAAACGATATGGCCAAAACAGCACTCCTGCCCCACCAAAG---GACTTCAGCACTGTTCCATTACCTGTAGGATGGTATCTAGTGCCAGATCCCAGCAGTGGAGCTAGTTATTACTGGAACACTCTAACAAACCAGGTTTCTTGGCATCATCCATTAGATCCAGCAGCTGAAATAACTCTCCCATCGTCTTTACTCGAAAAGCAAAAAGAAGCTCAAGCAGATGTTCAACCCAACAGAGAAATCCTCGCCCCA---------CCTGGAGTGGAT---ACTGAACAAGATAAGGAGCAGGTGTTGAGTATCGGCAAACATCCCAGTCTTATGAAGGGATCACTAAAACGCCATGAGGCTGCCGCCAAAAGAAAACAAGAGAAAGATATAAAAGCTGAAAAGCGCAGAAAATCA---GAAGAAGTCGACCCAATGGATCCCTCGTCGTATTCTGATGCTCCAAGGGGCACATGGACTACAGGTTTACTCAAGAAAGGTGAAGCCAAAACAGGAGTCGACACCACAGCTAATGGACCATTGTTTCAAATGAGGCCATACCCCAGTCCTGGAGCAGTACTAAGACAAAATCAACAACTTACACAGAGGTCTTCAGTGGAAGCAAGTGAA------------------------------------GGCACACCGGAA------TCTCCAAGAAAACAGAAAATGTCAAAGGTAGCTTTGGATAAAAACAAAAAGTATGATCGCCAGCTAAGGTTATGGGGAGATCATGGACAAGAAGCTCTAGAAGGAGCTAAGATTTGCTTAATAAATGCATCAGCCACTGGGACTGAAATTTTAAAGAACCTTATTCTTCCAGGTATAGGATCATTTACTATTGTGGATGGTCAGAAAGTTGCCAGTGAAGATGTTGGCAATAACTTCTTTTTGGACAAAAACAGTATTGGAAAGTCTCGTGCTGAATGTACCACTGAGTTTCTTCTTGAATTAAATTTGGATGTTGCAGGAGATTTCATAGAGGAGACGACAGAATGTCTGTTGAGAGAAAACAGTGAATTCTTCAAGTCATTTACTGTTGTCATAGCTACCCAACTACCTGAAGAAACTTTGTTAAAACTTGGTTCATTGCTCTGGTCAAGCAACATTCCTTTGTTAGTGTGTCACTCATATGGCTTCATTGGTTACATGAGAATTGTGTTACAAGAGCACTGTGTTGTTGAATCACACCCTGATAATGCACATCCTGATCTGAGATTGGACAGACCTTTCCCTGGCCTTGTGGAATATGTTGATGTATTAGATCTTCATACCATGACAAAACAGGAACATGGGCACACACCTTATGTGGTATTGTTGCTAAAATATTTAAGCAAATGGAAACAAGAGCACGATGGTAAACCACCACAAAATTACAAAGAAAAAGACTTGTTTAAACAAATGCTTAGAGGAGGAATTTTAGTCAATAAAGATGGTGTCCCTGAAGAGGAGGAGAACTTTGATGAGGCCATTAAGGCAGTGAACTCAGCTCTTGTACCTACTAAGATACCTAGTGATGTTTCTCAAATCTTTTCTGATGATGCTTGTAGTAATATTATTGAATCTAGTAGTTCCTTTTGGATTTTAGCAAAGGCAATGAAAGAATTTGTAGAAACTGAAGGGGAAGGAGCCCTTCCTTTAAGAGGATCAATTCCAGACATGACAGCAGATTCAAAACGATACATTGAGCTTCAAAATCTATATCAAGATCAAGCTAAAAAAGACATTGCTGCAGTGACTCAAAGAGTGCATAGAATACTACTTGATTTGGGAAAGGTC------------------------------------TGTAGT---------------------------------------------------------------------------------------------------------------------------------------------------------------------------------------------------------------------------------------------TTAAAATCTCTTCATTTGAAT------------------------------------------------------------------------------------------------------------------------------------------------------------------------------------------------------------------------------------------GCAAATACACCGTTCGCGTTTGATTTTCCAGATGCCAGGGTCGATGATGATCTCTCCCTAAGAATGAGAATCCCACAGAAGATCACTGTACCGGGAGATGACGAAGAATCTCAC---TCTAATGTCAAGACAAACCCAGGCGATGGATTAGGCTCG------ATGGCTATTCCCGACAAAATCGAAATT---GGCACATTTTCGCCGAAAAAC---AGCGACATTCCAAGAGATTTACGAGATGAAGTGGTGCCACTGAATTCC---TTGAGTAGCATGATAACTCCACCACGAACTTTGACTGTCGATGACACAAAATCGGCTCATTATCCTCAAACAAGAACCGGTTTGAGTTCG---CCCTCTGCAGCTGCTGGTCGTGCC---AAGCCTGAT------------------CGAATGGCCAACATTAGCAGGGACATCGACGATGAAAGCATTGCTGTTGGGCTTGAAGTCATAGAAGAGGGTGCACCCTTAGATAGTGACAGTGATGTCGGACATTACATGGGAAGTGATGTGTCTGACACGCGGAAGTGTATCCTTCAGATACAGCAACTGAACCGCCGTGTCAGGGACCTTGAGAGGAACGTGGACATGAATTCAGTTGGA---TTTTGGACTAAAATAGCTTTCTTTGCTTTTACAATCATCAATCCTATTCTACTCAACTGGCTGTTCTGGAAAAGAAGA------------------------------------------------------AAGACACTCCGC---------CTAAGTTTAATGCTAAAAAAATCTTTTGGTCCTAACTTTGTTACATCAAAATTCAAGTAT------ACTATTCCTGCTGCCTTCATCTCTAGTGTCAGCTTTCTTGGGTATCGTTACTCGTCTGAAGATCGCATTTCCGGAGCCATT---CTGTGGCAGCGAGGTTCAAGACCTCCG------------------------------------AGATCAACACACCAATCCACAGCGTTTCACTTTCAGCGTGGTAGGGAAGGACTGGATGAAACAAAACCAGGGACTGGGAAGATAAAGGCGAAGCTCGAAAAAATGAAAGAAATGAAAGAG---GACATTTTCACAATACCAAACCTGCTGTCCACTCTCAGAATACTGGCAACACCAGTTCTTGGTTACCTGATAGTGACAGAGGACTATGCCAGCTCTTTAGCTCTGTTTGGTGTCGCAGGTCTCACAGATATGCTTGATGGATTCATAGCAAGAAATTTTGCAAACCAGAAGTCAGTATTAGGAACAGTCTTAGATCCATTTGCTGACAAGATTTTGATGTCAGTGGTGACTGTTTCTCTTACAGTGGTGTCTCTTTTACCTGTTGCTCTGACTGCATTGATTCTGAGCCGAGATGCTGCGCTGGTCAGCTGCGCATTCTACTTCAGATACAAGTCTCTTCCATCACCAAAAACAGTTTCAAGATATTTTGATTTTAACCTTCCCACAGTGGAGCTACGACCCAATCTACTTGGCAAGGCCAACACTGTTTTACAATTAGCTCTTGTTGGCTGTTCACTGGCTGCTCCTGTCTTTGGATTTGTGGATCATCCCCATTTACAATATCTTTGGTACACA------------------------------------------------------------------------------------------------------------------------------------------------------------------------------------GTCGCCTGTTCAACAGTCATGTCCAGCATTAGTTATGTCATCAACTTCAAAGCCTCTGTA------------------------AAATATCTCAATAAA------------------------ATGGTGACGGTGCCATCTCCTCAATGTGTTGGACGAGAATTTGTTCGGCAGTACTACACCCTCCTCAATCAAGAACCTGTGCAGATTCACAGGTTTTACACAAAACAATCCTGGTTTCTCCATGGGAGGGCAGAGAATGGCCCTACTGAACCCCCTGTGATTGGTCAAGAGGCAATCTACACCAAGATCAAAGAACTCAATTTTCATGACTGCCACACAAAGATCAGACAAGTCGACAGTCACTCCACTGTTGGTGGAGGAGTGGTTGTGCAGGTGTCTGGTGAACTATCCAACAATGGACAGCCTATGAGAAGGTTTATGCAGACCTTTGTCTTGGCTCCTGGCGAGGGTCCAAGGAAGTATTACGTTCATAATGACATATTCCGTTATCAAGACGAAGTGTTTTCAGAGGAGACAAGTGACGAGCCAGCTGATGGGACTGTTGATTCTGAAGGTGAAGAGGAACTTTCCCAGCAAGTGCCAGTAAAC---AACAGTGTCAGTAGCTATGACCAG---------TCTAACCAGGAGCAACATGTTGCTCAAGACAGTACCAGTGATAATCTGTATTATGCAGACCAGGGACAAACTAATGGTCCTGGAAGTTTGATGACCCAAGAGCCATTAGTGGATGAAGAT---GATGGCAATGCA------------------GAAGAATCACAAGAACTACAAGAAGTCATCATTGACAAGCAGCCACAGAATCCTCAT---CATGAGCCTGTCAAAGAAATG---CATGTCACTCAGCCAGTGGAGGAGGAAGAAGAT---GTTTCTCCACCTGCTGATGGACAACCTGCTGAGGCTCCCTATGAAGAAGAGCAGGAGGATGTT---GAA---------------------------------------GAGGAGGAGGAACCTGAA---GCAGAACCTGAACTCGAAGTGCCTTTAGAGGATGTCTCTGGTGAGCCTGTTGAATCAGTTCCAGAGAAGCCTAAGACTTGGGCTGCCCTGGCTGCATCACGTGCACCACCAGGTCAGTCTAACTCTGCTCCAGCTACAAACTCACGTCCTGTGAGACAGACGCAACAGCCT---CCTGCTCAGGCGGTGTTACCACCACCACCTAGACCCCAGGCTGCTCCTGCTCGCTCCTCCAAGGAAGTCCGT---------GGAGGAATG---AGCAGTAGAGAG---GCAAGGCTGACAGCACGGAATGCACCTGATAATCATCAGGTGTTTATTGGTAATTTGCCTCCTGGAGTCAAGGATGATGAAGTGCGAAATGTGTTTTCTAAGTATGGAACAATACTGGAAATCAGGCTCAATCCCAAGAACTTTGGATTTGTGATCTTTAACAGCTCTGACCCAGTGGAACAAATTCTAAGCAACAGACCAATCAAAATTGGTAGCCATGAAATCAACATTGAAGAGAAGAAGCCCAGCGGAGCAGTTGGCCGCGGCGGAGGTGGA------------AAT---CGTCGGGGC------------------------------GGTGGCGGAGGTGCTCGTGGAAACGCGCGTGGGGGTGGTAGTGCAGGCGGTGGACAAACTGGCCGAGGAGGCCCTGGAGGATCTCGAGGGGGTAAC------------------------CGCGGAGGATTTGGAGCGAATACT------GGCAATGCAAGTGCAGGGTCTGGATCTGGCGGACGATCGGGTGGGCGT---CGGGACAGCGGAGGTCGTGGCGGGAAATACAAG---------------------------------------------------------------------------------------------------------------------ATGGCCAGTAGAATCTCGCTTGCGTTTATTCTACTTTCTAGTTTAAGTTCCTCTTGTGGATTTTTA---TTGGGTGGATCTGAGAAGACCGCGACGGTAAAATTCCACACAGGAAGCGAATTCGGCTTCGAAAAGGATCCAAACGTTTACGCGCATTTGGTAATACCTCCGTGGAACCGACCGTTCAAACCTGGCTATTGTGCAAGTTGGGAATGGCACACCGACAAGAAATACAGAGAAAAAAGAGTTGCGATCTGCAAGCAGTATACCGAAGGCAAACATGAATGCGACTCCGAGACGGGGTTCTGCCCAGACAAGTGCCCCTTCACTAATGGCAGCTACCCTTATTGGAGAATTCGCAATGCTGTCGATGTGCCTTTCTTGTGGGTCATCTCAGGAATCAAGTTTTATGATACGGCGACCTCTACCAAACAGCTGAACAGTGATCCGAAGAGAGGCTATGCTAGCAGCTATTTTGGACCCGGCTATCCCCCCAGTATGGCCTTTGATAACAATCCTGAAAGTCTATGGATCTCAAACGGAGCCGCCCCTCCTGGCATGCAGTGGATTGGGTACGAGTTTCCTCATCCTGTGTTCATCGGCTCGGTCCAGATCACCACGGAGGAAGACAAACCTGACCGCTTGCCATCGTTGATGTACGTGGAGGCCTCGTGCGAAAAGTACTTCAGGAATTTTGTCACGCAATGGGTCATTTTCAACCCAGATCACAGTGTGAACAAACGTTACAGTGTGTTCAGTATGGCGAAGTTCACTACTCTTGGCGCCACAGGACGTCTGGGTCCGGTTTCCGTGGGGATGCATTACCAAGGCCAGGATCACGAGGGTCAGGTCACAGTTAACAAGGGTGTCCAGCTCTGGAAGGTCCCTGCTACTGGAATGTACACAATCGAGGCCGCAGGAGCAACTGGAGGATATGACAAGTTCACCTCTTCGAGCAAGAGGGGACGTGGGGCCCGCGTCAAGGGAAATTTTCATCTCAAACGAGGCGAAGTTCTGAAGATTCTTGTTGGACAGGAGGGTGGAGTGAACACTGTGTCTGGAGGAGCAGGCGGAGGTGGTGGCAGCTTCGTGGCCACGGACGACAACTCTCCTCTGTTGATCGCTGGTGGAGGAGGTGGTGTAGACAAAATGAAGGGAGACAGCCCACGCTGTAATGGTGCCGCCACTGACAACGGAAATCCCGGATATGGAGGATCGCAGTTTCAAGGAGGGTCGGGAGGCAAAGGAGCTGAGGAAGGTGACAATAATTACTCTGGGGGAGGTGGAGGTGGATTTGAGACGAATGGACGTTCAAACCAGAACTTTGGTGGCGCGAAAGGCACTGGAGGCGAAGGAGGAAAATCATTCTACAAAGGCGATCCACCGCCGCCACCGAAACCACCTTCTACATCATTC---------------------------------------------------------------------------------------------------------------------------------------------------------------------------------------------------------------------------------------------------------------------------------------------------------------------------------------------------------------------------------------------------------------------------------------------------------------------------------------TCGAGTTTTAAAATCATCGACCCCAAAGTGTACAAACAACTGCGCCGACATAATATTCAGTCA---AAGGTTCCTGTTAAGGTTGCCGATTGTGCGAAAAAAACGACG---ATCGTGAGTCACAAAACTCCCGCTACAACGAATACAAAATTTTCAAGTAGCTCTGACAGT---GCGGACGATGCCGACGAGTATTGTGAACTTTCACCGCTTGCGAAAGCGCCTCCCATACAGGTATCAACTCTTCGGCCACAGCCC------------GTGGACTTAAAGTCTAAGAATAGCCTGGCAAAACCATCTAGCTTCGAACGGAGACTCTGTTCGGATTGCTATTATTCAAAGACTAAAGCGAGTCTAGTTGAGAGTCAGCCGAGCTCTCCGACATCACGACCTACGACTCGACTTGTGGACACTAACTCAATGAAAAGCGAACGAGTGGAGAACTGCTCT---------CAGTGGACAAACGAAAAGCGGGAA------CCCCTCTTGTGTGGTGTGGAAGCAGACGAGCTCATAGACTATGCCAGTTGTATGTGTTGTGTGAAAGGTATCTTTTATCACTGTACGAAAGACAATTTCGATGAAGGACAGCTCGCTGATGAGCCGTGTTCGTGCGCGGGGCCGGTCAGTTCGTGCGCGCCGCGCTGGGGTTGCCTAGCTATTCTGTCCCTATTCATTCCCTGCTTGTGCTGCTATTTGCCCGCTGTGGGCTGCAAGAAAGCCGCCAAGGGCGCGAAG---AAGAAAAAACCACAGAAACGCTTTAAA---TTTAACCCT------------------GACTACATTGGATACAGGCGCCACAGGGGCGTTCGCTTACATGTTTTCGAAGCAGTTGTAAAGGATATTGGTGAACGAATACTCCGTAAGTTTAGCTCAGTCATGGGAAATTGCTATACAGTTGGACCGAACGAAGCGTTAGTTCGTTCAGGTGGCTGCTGC------GGCAATGATGCTAAAAAAACCGTTATAGGAGGATGGGTATGGGCCTGGGCCTTCGTAACAGACGTCCAAGCGCTTACTTTGGAAGTAATGACATTGAATCCGAAATGTGAAATGGTTGAAACTGCTCAAGGTGTGGCTGTGACAGTAACAGGGGTTGCACAAGTTAAAGTTATGACTGAACCTGAACTGCTCAAGACTGCATGCGAACAGTTTCTTGGAAGAACAACCAGACAAATTGAGAGCATTATCCTACAGACATTAGAAGGACATCTCAGAGCAATCCTTGGCACTCTGTCTGTGGAGGAGATTTATAAAGATCGTGAAGCATTTGCTGCCCTGGTTCGAGAAGTAGCATCTCCTGATGTGGGAAGAATGGGTATTGAAATCCTAAGCTTTACAATAAAGGACATTGAAGATCAAGTCAGTTATTTGGATTCCCTTGGTAAGACACAGACAGCGAAAGTGAAGAGGGATGCAGATATTGGTGTGGCTGAATCCAATAGAGATGCTGGAATAAGGGAAGCAGAGTGTGAGAAAGAGAAGATGGATGTTGCATACCAAGCCCAGACTAATATTGCTGACTCATCAAGAGAGTACCAGATGCAGAAAGCTTCTTATGACCAGGAAGTGAATGCCAGGAAAGCTGAGGCTGAACTGTCTTATGAATTACAGGCTGCAAAGGAGAGACAGAAGATCAGAGCAGAAGAAATCCAGATTGATGTTGTAGAAAGGAAGAAGCAGATTGAAGTGGAAGAGAAGGAAGTGTCCAGAAAAGACAAGGAGCTGGTTGCTACTGTCAAACGACCTGCTGAGGCTGAGAGTTACAAGGTGGAAACCATAGCTCAGGGCAGAAGGACACAGACTGTGTTTGCAGCTCAGGCAGATGCAGAGAGGATTAAGATGACAGGCTCTTCAGAGGCTTCTGCTATTGAAGCTGTTGGTAAAGCAGAAGCTGAGGGTATGAGACAAAAAGCAGCAGCTTACAAAATGTATGGTGATGCTGCCTTAACTTCGCTGGTCCTGGAGGCATTACCAAAGGTGGCAGCAGAAGTGGCTGCTCCACTTGCCAAGACAGATCAAATTGTAATTGTTGGTGACAATGCCTCTGGT---GTTACTGGTGAGGTGTCCAAACTGGTCAGTCAGCTTCCTCCAGCTGTTCAAGCACTCACTGGAGTTGACTTGAGTGGGGTTATTGGCAAAATTCCTGGTGCAAAA------ATGGCTGAAGTCTTTCCCTTAGATATTAACGATCAAATAGACGAG------GAAGATTTAAGCGACGATGAATTCGAAGAGGGC---CAGGTATGCGATGAACCGATGGAAAATGACGAAAGTTCGCTGGAAGTAGAAACATTGTCTATTTCTGAAGAGACGGTTAACCCTAAAGATGAGAAAATAGGCCCAAATAGTTTCGAACTTCTCAAAGTTCTTGGAAAAGGAGGATATGGGAAGGTTTTTCAAGTCAGGAAAGTGGACGGACGAAACAAGGGCAAAATATTCGCAATGAAAGTCTTGAAAAAGGCTGCCATTATAAGAAGTCACAAAGACACGGCACATACCAAAGCTGAAAGAAATATTTTAGAAGCTGTCAAGCATCCTTTTATAGTTGACCTAATCTATGCTTTTCAAACTGGAGGGAAGCTTTACCTTATTTTGGAATATCTCAGTGGTGGAGAACTTTTCATGCACTTGGAGAGAGAAGGAATTTTCATGGAGGACACAGCATGCTTCTACTTGTCTGAAATAGTGCTGGCTTTGGAACATCTCCATAAACAGGGAATTATTTACAGAGATCTCAAGCCGGAAAACATACTGCTAGATACGCAAGGGCATGTAGTGTTGACTGACTTTGGTTTGTGTAAAGAGGCAGTATTTGAAAACAGTTTAACTCACACATTCTGTGGAACTATTGAATACATGGCACCTGAGATTCTCACACGTAGTGGTCATGGGAAAGCAGTTGATTGGTGGAGTTTAGGTGCACTCATGTACGACATGTTGACAGGCAGTCCTCCTTTTTGTGGGGACAGCAGGAAAAAAACAATTGACAAAATCTTAAAAGGGAAGCTGGTTCTTCCTCCTTTTCTGAGCCCTGAAGCAAAAGATTTCATTAGAAAATTGTTGAAACGTCACCCTCAAGCGAGACTGGGAGGTGGGCAAGAAGCTGCAAGTACTATCAAGTGTCACCCGTTC------------------------------------------------------------------------------------------------------------------------------------------------------------------------------------------------------------------------------------------------------------------------------------------------------------------------------------------------------------------------------------------------------------------------------------------------------------------------------------------------------------------------------------------------------------------------------ATGTCTAGTCATACAAAGACGAAAATG------------AAGAAGAAGTTCAGGGTTATGAGCCAGAAAGTGAAAGTCTTTCGCTCCAAAAATCCTCTCCTCAGCGTGTTGATGTGGGGAGTCAGTCATTCGATCAACGAACTCTCGCATGTGAACAATCCTGCCATGTTG---------------------------------------------------------------------------------------------------------------------------------------------------------------------------------------ATGCCTGATGACTTCAAAGCGTTCACAAAACTTCGCGTGGACAATCACCTCTTCAACAAAGAAAATTTCCCAAGCCATTTCAAGTTCAAAGAATATTGCCCTTTAGTCTTCAGACAGCTTAGAGAGCGCTTTGGTATTGACGATAACCAATATGCTGCATCTTTTCAGTCATCACCTTTGGTCATTCCCTCACCTGGCCGCAGTGGTGCAAAGTTTTTTATCTCCAAAAACAGAAAGTTCTATGTGAAAACAATAGAGGGTGAAGATATTGAAAGACTTCACAATATTCTTCCACAGTATCACCATTACATTGTAGCAAAACATGCAAAGACATTGTTACCACAGTACTTGGGTGTGTATCGGATTACTGTGGACAACAAGGAGACCTACCTTTTAGTGATGAAGAGTGTATTCAGCCCCAAGTTCAAGATACACAAGAAGTACGACTTG---------------------------------------------------------------------------------------------------------------------------------------------------------------------------------------------------------------------------------------------------------------------------------------------------------------------------------------------------------------------------------------------------------------------------------------------------------------------------------------------------------------------------------------------------------------------------------------------------------------------------------------------------------------------------------------------------------------------------------------------------------------------------------------------------------------------------------------------------------------------------------------------------------------------------------------------------------------------------------------------------------------------------------------------------------------------------------------------------------------------------------------------------------------------------------------------------------------------------CTGGGACTTTCATCACACCCAGAGGTTATTCAAGCAGCGAAAGATGCTTTAGATAAATATGGCAATGGCCTGAGTTCTGTCAGATTTATTTGTGGTACACAGGATATTCACAAGGAACTAGAGGAAAAGATATCAAGATTTCATGAGCGTGAAGATGCAATTTTATATGCTTGTTGTTTTGATGCGAACACTGGTTTGTTTGAAGCTCTTCTAAGTCCAGAAGATGCCATCTTAAGTGATGAACTGAATCACGCATCTATCATTGATGGAGTACGGTTATGTAAAGCCAAGAAATTCAAATACAAAAACAAAGACATGGCAGATCTAGAAGAGAAGCTGAAAGAAGCTGAGGGAGCACGCATGAAGTTGATAGTGACAGATGGTGTTTTCAGTATGGATGGAAAAGTTGCTCCTCTCAATGAGCTGTGTGACTTAGCAGACAAGTACGGTGCACTGACTTTTATTGACGAGTGTCATGCCACTGGATTCTTAGGTGAAACAGGAAGGGGGACAGAGGAGTATTTAAACTGCAAGGGCCGTGTAGATATAATCAACTCTACCCTTGGAAAAGCTTTGGGTGGTGGAGCAGGTGGTTACACAACAGGACCTAAACAGCTCATCCAGTTATTACGTCAGAAGTCTCGTCCTTATCTTTTCTCCAACACCCTTCCTCCTCCTGTTGTGGGTGGAGCCAGTAAGGTGTTTGATCTGTTAATG------AATGGCTCAGATCTGATCAAAAAAGTTTCTGACAACACTGTGTTATTTCGGACAAAAATGACATCAGCAGGT------------------------------------------------------------------------------------------------------------------------------------------------------------------------------------------------------------------------------------------------------------------------------------------------------------------------------------------------------------------------------------------------------------------ATGTCCCAGACGTTGCAGATGTCTCATTCG------------ATGTCCCAGTCGATGAGTCAAATGTCTGAT------------------------------------------GATGAGCCTTCTTCACCAGAGTCAACAACCTTCGATGGCTCGGACCTGCTGAGTTCCACCGTTAGCGATGAAGTAACCGCTCAGCTGGCCGCAGCGGGACCTGTCGGCGTAGCTGCCGCCGCCGCTATCGCAACTGGAAAGAAGAGAAAAAGACCACATTCGTTTGAAACAAATCCATCGATTCGGAAACGTCAACAAACTCGTCTTCTCCGAAAATTAAGAGCCACGATAGATGAATATACGACGCGCGTTGGACAACAAGCTGTGGTGTTGTGCGTTTGCCCTGGGAAGCCAAATCCGCTCTTCAAGGTGTTTGGAGCCGTTCCTTTAGAGAATGTGGTTAGAAATCTAAAACAGCTTGTTCTTCAAGACTTGGAGCACGCTTTGGCCGAACATGCCCCTCCACCACCCCCAGAAAATCCAGATATTTACACCTTACCACCGCTGGTCATAGATGGCATACCAACTCCTGTTGACAAAATGACCCAAGCCCAGCTCCGAGCTTTTATTCCAATGATGTTGCGGTATTCTACTGGTAGAGGAAAGCCAGGTTGGGGAAAGGATTCCACCAGGCCGGCTTGGTGGCCATCTGACTTGCCTTGGCAGAATGTGCGTAGTGATTGCCGCAGTGAAGACGAAAAAGCTAGGATATCGTGGACAAATGCTTTGCGACAGATTGTGAAGAACTGCTACAAGTATCATGGACGAGAAGATCTTTTGCCAGCCTTCTCAGAAGGAGACGCACCACAACACCAGTATGTACAGCAGCAACACCAAATGGTGCACACAATTTCAAATGCTGATGGCACTGTGTCCCTCATCCAGGTGGATGCTTCAGGAGCTGTCAGCACTTTGTCAGATGCAGCTACTTCACAAACAGAAGCAACACAAGCAGTAGCCACCTTAGCAGAAGTTGCCGCAGCAACTCAAGTAGAGGTGACCCTTCCCCACCCAGGACAG---AATGAAGCAGTTACAATCGACCAGAGTGAATTATCTCACACAGAAGCAATTGCACAAGCAGCTGTAGCCACCCTAGCAGAAGCCACCCTTGCTGAAGGCGGGCAAATTGTTTTACCAGAACATGCTGCTGCTGCAGCTGCAGCTCTAGCAAATGTACAGGATAAC---ATGAACACTTCCAACATGGTGACCATCCCTGTGCAGGCTGCGGCATCTCTTATGCAGATTCAAACTCACCATTTACCAGCTAGCACCCACTCTCAGTATATGACTGCGTCA---GTACCTCAGGTAGCTATGGCCCCTCATTCAATAATTCAGACAGTGACAACCACTTCAATG---GGACACGAGGTTCACACGCAAATTGTTGATACCTGCGAG---------GGAGTCCCAGTTGCTACCCAAGCTGTAGAAGTAGTTACTCTTGAGAATGCTCAAGATCCCATGAAC------------------------------------------------------------------------------------------------------------------------------------------------------------------------------------------------------------------------------------------------------------------------------------------------------------------------------------------------------------------------------------------------------------------------------------------------------------------------------------------------------------------------------------------------------------------------------------------------------------------------------------------------------------------------------------------------------------------------------------------------------------------------------------------------------------------------------------------------------------------------------------------------------------------------------------------------------------------------------------------------------------------------------------------------------------------------------------------------------------------------------------------------------------------------------------------------------------------------------------------------------------------------------------------------------------------------------------------------------------------------------------------------------------------GACATTGAATTTAAAGAGGAATACACCGATACAGGTAGTCCAGAGTACAAGGAACTTAAAGATAATCTCACAACGAGCTTGGAAAAAGTTTACAAAAACGTTGACGGTTTTGTCAGCGTCCGAATCCTCTTCATAACAAAAGGAAGTGTTGTGTGCAGTTACATCGTCATCTTGGCAAAGGACTCAGAAGTAAAGCCGAGCGAGTTAAAGGAAAAGCTACAACAGGCAAGCGATTCG---GGAGAATTG---TTCAGGGTGAAGAGTGTAAAGGTTGAAGAGGATGCC------------TCTGAGGAAACTGAAGAGAAGCTATCAAAGTGGGCCTTGGTGGTGATGATTGTGCTGGGGTGTCTGTCAGCAGTTTTCCTTGTTACTGTGATTTATCTCTGTGTTAAATACAGAAGGTCC---CTATATGGGGGCAGTGAGGCGTACCTGGTGTCCAGCGGAGAAATTGGATTGGCACACACGTATGACAGG---GTGTCGATCGGTGAC---AATAAAAAAGGAGCCAATCAAGGAACTGCTCAGAAACCAGCCGCTGGC---AGACGGGTTATTGGATCACACACTAATCCTACCTATGGCTCGAACGGTGCTCTTGCAGAC---------------------------------------ATGGTGATGGAAGGGGCCTTGCTGGAA---CAGAAGGCTTGTGGGATACTG---------------ATTGCACCACAATGTGACAGTTCCGACAATGAGCAAGGAAATTTTTATAGC------AGCCCTAAGAAGCCA---------------------------------------------------------------------TACAGGAAACGGAAA------------------------------------------AGAGAATCTCTGTCAGATGTTTTAGGTGTAAAA---------------------------------------------------------------------------------------------------------------------GGCAGTTACAGTCCTCATCGGCAGATTCCATGG---GCCATGGGGTTC---AAGTCAGCTGGAGCATCAGAGAGTGAGAGTGAT---CTGTCTGAGAAA---TCCAACACTGTATACTTTGTCAAA------------------------------------------------------------------------------------------------------------------------------GGATATGATTCAGCTGTG---------------------------------------------------------------------ACTGCTACTGTAACTGACTCTGAGGATGACCTGTTTTTTCTTAGT---------GAAACT---------------------------------------------GTGGAGTATGAGCCACCTGATTCTGATAGTGATGAAGCTGAAGAAGAGGAAGACGAAGACGAAGAAGATAAC------ATTGTTATTAGCTCAGATGAGGAAGACCCCGGCGCTGAAGGTGGAGACGAATATGAAGGTGACAGGGAGTCTGATTCTGAAATTGACGAAGATGACTTGTGGGCATGCTCACAATGTAACTTGAAAAACCATCCAATGTCACGCCAATGTGCTCGTTGCTGGACAGAGAGACATGAGTGGCTGCCTCACTTGAAAAGATTGGCCTCAGAACCTGCCATGAATTTGTCAAGGGTAACA---GACACACCTAGGTCGCCGTCCCTCCAGAAATCATCATCACTTGCTGTTGCACCAACAATAGAAAATCCTTGCTCATCATCATCA---TCATTAAATTTAGTAACACTCAAGCAACAAGACAATTCTGATTCATTTGTTACGAGTTCCTCTGCATCAGCGGAGGGGAATTCTCAAGGACAG---TCGCATTCCACAAGTCAAGCATCAAGTGCTGAAAATGCTGAACAGACTATAACACAACACTCTGGAACTAAACCCTCTGAGCCGGCTTTTACACCAGACTTGTGCGTCATTTGCTTGATGCAACCTCGAAATGCAAGCATTGTTCATGGACGTACCGGTCATCAAGTTTGTTGTATTGGTTGTGCCGAGAGACTAAAGGAAGGTAAAAAGAAATGCCCTGTTTGCCGCAAGAAAATCAAGCTTGTGGTGAAAAACTTCTTC------------------------------------------------------------------------------------------ATGCCCAATCAGTTTCAAAACGACTGCTTAAACGCCCACAATAAGTACCGGGCCCAGCACGGTGCACCTCCGTTAAAATGGTCCTCAAAACTGGCTTCTGACGCTGAAAAATGGGCCAAGCAGCTAGTGAAGCTAAACCGCCTTCAACAC---TACAGCGGAGATGATGGAGAAAACCTTGCATATGCTTCAGGATATGAAATGACAGGTCAAAGGGCGGTGGACATGTGGTATGAGGAGATCAAAGACTACAGTTTTGGCAACCCGGGATTTTCATCAGGGACTGGCCACTTCACTCAGGTTGTCTGGATAGGCTCCCAGGAGATGGGTGTCGCAAAAGCCAGCAACGCTAATGGAACACAATTCGTTGTCGCACGTTACTCCCCTGCAGGGAATGTGCTTGGGCGCTTCCCAGAAAATGTCAAGCCGAAGGGTTCTAAAATATCCAAGGACGCTGGTAAACCAACGGAACAACCA---CGTGGT---AAGCCAACGGGTCGTGGGAACGTGCACGTGACTGTCAAAACC---------AGTGGAGATAAAGACAAGCCACAGAGTGCCAGGGAATTCAAAAATGAAATTCTCAGTTCGCACAACGAGATCCGCGCACAGCACGGTGCGGCTTCTCTCAAGTGGAATTCCAAATTGGCGTCAGAAGCTCAAAGCTGGGCAGAAGATTTGGCAAGTAGGAACACTATACAGCCTAGCAGCTCTAACGACTACGGAGAGAACATCGCTTATATGTCCGGAGCACAACTTACGGGGAGAAAAGTAACAGACATGTGGTATGAGGAACACGATAAATACAACTATAGC------AACCCTGGATTCTCCTCCACTACCGGTCATTTTACGCAGATTGTCTGGCAGAATTCCAAGGAAATGGGAGCCGGGAAGGCCGTTAGTTCAAGTGGGGCGCAGTTTGTTGTCGCTCGTTATCAACCACCGGGGAATGTTCGAGGACAGTTTCCTGAAAACGTGAAACCCGCGGGAGTT------------GGC------------------------------------------------------------------------------------------------------------------------------------------------------------------------------------GGAGGCGGGAGTTGC---TGTGTGATATTG------------------------------------------------------------------------------------------------------------------------------------------------------------------------------------------------------------------GCAATCCTTCAAAACAAATGCTACTTTGAAATGAAAATACAATCAGGAGGTGCTTGGGGTGTTGGGCTTGCAACGAAAAGATGTGATTTGAACAAAATACCATTGGGGAACAATGCAGAGAGCTGGGTACTAAGATCTGATGGTTCTGTAGCTCATAATGGAACAGTACGGCACAGAATACGGGAAATACCAGAAGAAGGAGACATGATTGCTTGTACATATGACCATGTAGAACTTAACTTCTATCACAATGGAAAGCACTTACATTGTCCATTGACAGGAATGAAGGGAACAGTGTATCCGGTATTCTATGTTGACGATGGCTCAATAATTGATGTTAATTTCTGTGATTTTATTTATCATGCTCCTGAAGGATTTCAGAAGATCATGTTTGAGAAAAGTCTTCTA---------------------------------------------------------------------------------------------------------------ATGGCAGGTGTTGAAGAACTTTACAAGCAGTTTGGAATCCTTGCAGATGCGAACGAGAAAGCAGGCGAGCACGAGGGTGCTTTTTTGTCGATTTTGGCTGCTGTAAAGGGATCGCAGGCAGAGAAACGACTGGCATCGCAGTTTATAACGAGGTTCTTCAAGTTCTTCCCCAAGTTACAAGAAAATGCTATTGATGCCATGTTAGATTTATGTGAAGATGAAGATAACATGATTAGACGTCAAGCTATTAAAGGCTTACCAGATCTCTGTAAGGACACACCAGAACATTTACCAAGAATTGCTGATGTACTCACACAACTGTTACAATCAGAGGATCCTGCAGAATTAACAATTGTCAGAAATGCACTCACATCACTGTTTAAGATGGAGCCAAAAGGAACGATTGGAGGACTGTTTTCTCAAATTCTGAGTGGAGAAGAAGTTTCCAGAGAAAGTGCCATCAAGTTTTTGAGTGGTGCTGTGGAAGAATACAGCAAGAAGGTGTTACATCCCTCACCTGAAACAGAGGAATATCTTGTTGAAGAAATTAAAAAGGCAATGGCAGATGTCACTGGAGAAGAGTTTCGTACATTTATGACCATCCTGTCATCACTGAAAGTCATGGCTAGTGCTCACCAAGAACTTGCGGACATAGTAGCAGAACAAGCAGAGCTAAACCAAGCATTCCAGCCCAGTGACGCTGATGTAATTGATAGATTTATTTCCTGTGCCAGACAAGCCATCCCATATTTTGTGAAAGGAGCATCTGCCCAAACTTTCTTTGCCTACATAGTAGAGAGTATTCTACCAAAGCTGAATGAGCTG---GCTGCATCTGATGGTGAAGACGTCAAGCTTGAGATGTTGAAGTTATGTGCTGAAATGTCACCTCATGGTCTAACTGATGAAAATGTCAAGGCAGCCATAGAACCTATCTACAACTTACTTTTGGAATACATGCCGCTACCT---CCAGGTGAAGAAGAGGAGAAAAGTACTGAAGAAAACTCTGAACCAAAGCTGCAGTTTTCCTATGTGGAGTGTCTTATTTTTGCATTTCACCAACTAGCAAAAAAGAATCCAGAGTTTTTAACAGATGCAAGTGCAGCAGAACGTCTAAAAGATTTCAGACTAAGGCTTCAATACTTTGCTCAAGGTTGTCAAGTGTACATAAAACAGCTGAGATTGTCCCTACAAGGCAAGACAGGCCCTGCCCTTCAGGAAGAGGAGAATAAAATTAAAATTGTAGCCCTAAGGACGACTTCAAATATAAATGCTGTCATCAAGGACTTGTTTCATAATCCACCTTCCTTTAAGAGTTCTGTTACACTATCATGGAAACCTCCGGCGAAGACACAAACATCAATACTAACATCCCCCGAAGAGGAAAAAAATACACTGGTAGATGAAAAGCGAAAACGCGCCGGTATCACACCGATTAAATTCGACCTTCCACCCGAGACAAAATCACCCAAAAAGCCCAAGGGGAGC------------ACGGTCACAGTATATACCCCTCCTGGTCGGCGTGCTGGAGCCTCCAACGGCGTTGTCAAGGGACAAACCATGCCTGAC---------GGGAGCCGAGGACGG---GGATTCCGACAGGGAGGTCGCAGC------CGAGGTCGCGGTCGGGGATGGAGAGGAGGCAGATTTATGGACGACAACGTTGGCGTTCCGAGGACAGGCGAAGGATTATCGGTAGTGCCTTCGTTATCTGAAGTAAGCGAGCAGATCGCCATC---------GCCGAGCATATCCCGACTGAACACGACACTTCCACAACTGCTGTCTTCCATGCTGGCGAAGAGGGTTCGAGCACGAATGTTGGTGGACATCCACAGTGTGAAGTACAAGTGGTGAAAGTCACGAACGGGAATGTTAGTATCAGTTTCGCTACCCCCGCTCCGACGGCATCGCACCTACAATCCTCTCAGCCCAGCCTACAACCT------ATCCAAGAAGTCATCGCAAAC---AGTCCGGCACATTCCACAAGATCATCCAGTCCAAATTTACAAGATTCACAAGGTATTACCACTATTCAACAAGCA------GAACAAGATGAAATGTCTACTGGAAATCAACAAGTCGACGAAGGTTCA---CCTTTGGCTCGTCAGAAGTACGAAACGCAAGGTAAATCGCCATGGGATGCAGCGCTCAGTGCAGATGTACTTATCGTGCGCTGCAGAAACGAAACAGCTGAGTTATTCAAAACCAAACTTGGATCAGGTGGTCGTGGAAAGTGTATTAAGTATCAAGACCAGTGGATGACTCCATCAGAATTTGAAGCTCGCTGTGGAAGGGCATCTTCAAAGGACTGGAAGCGCAGCATCCGTTATGGTGGACGTACACTTCAGTCCCTGATAGAGGATGGAGTCCTGACCCCTCATGCTATTTCATGTACATGTGCAACTTGCTGTGATGATGACACACTGGCTGGTCCAATCAGGCTGTTTGTCCCCTACAAACGCCGTAAGCGTGAGTCGTCAACTTCTGGGTCACCAATTCTCAAGAAGAGCTTGTCTCTCAGTTCTGAGAATTCCAGGCGTGAGGCACATGGGTTTATGATGCGATCTGTAAGTGTTGACTCTGCATCGGGTGCTTTTGCTACTAATGATGAAGGAGCAGTTATGGACACTGGAGATTTGTCAAGTGGTCTTGTAACAGTGTCTAGCTGTGTTACTAGTGCAGTGCCACCACACACTCCTGCCACTCCTCTCACGCCCATGATGAGTCCATGCCCTCCTGTAATGTCGCAA------GCTGCCAGACCT---GAGGCTCAGACCATCACAGTGACGCTACCTGTCACGCCACTCACAACTGGTGATCCTTTGGTAGATCAGAGGAGACACTGGTGGCATATTGAAGAGATGGCAAACTCTTTGTTGAATACAGCTCAGCAGTTGAAGGGAATGATAGAACATGCCAAGCTGCAGGCAGAGGCTGCTAAGGATGCAGCCATAACTCAAGTTAAACTACAGGCAGAAGCTGAGAAGAAGGAGGCCCTGGCACAAGCTCGCATGAACTCTTTG------------------------------------------------------------------------------------------------------------------------------------------------------------------------------------------------------------------------------------------------------------------------------------------------------------------------------------------------------------------------------ATGGCTGCAGAAGGAAAGCTTGGACCGTGTATGCAGTTTGTTCGTTTTATCTTGTTCGTCTTTGTTGCACTGTTCTGGCTCACAGGACTTGGTCTTCTTGGTGTGGGAATTTGGGCTCGTGTACAGTTCAGTGATTACATGAAGTTATCAAGCTATGATTACTCCACAGCCTGCTATGTTCTGATAGGTGCTGGAGCTCTTGTCATCATCATTGGTTTCATTGGTTGCTGTGGATCTCTAAAAGAACACACATGCTTGCTGAAAACATTTGCAGTGATTCTTGGCTTTCTCTTCCTTGTTGAGCTCGGGGGTTCCATCACTGGTTATGTTTTCAGACACAAGATTAAGAGTGGGTTTAGTGAGGGTCTGAATAATGCTCTGAATGACTACAGACAGGATAGC---TTTAAACATGCTTGGAATGGACTACAGTCAACTCTTGAATGTTGTGGAAGTAAGAACTACACAGACTGGTTTTACAACAAATGGACCACGGATGGATCAGGGAATGATTCAGTACCACAATCTTGCTGCATTAAAAGT---GAACTTAACTGTAATATTAATGTCACAGAACACCCTAATACAATCTAT---TCAAAGGGCTGTTATGATGCTGCAGTCACCTTCTTTGAAGACAAATTATTAATCATTGGAGGAGTGGCTTTGGGCATTGCAGTATTTCAGCTTATTGGTGTTGCATTTTCT---------------TGCTGTTTGGCAAGCAGTCTCCAACATTCAAGTAAATATGAACTAGTT------------------------------ATGAATCGGCCTGGGAAAAACAACGGCATCTACGCGGCCGAAACGATCCTGAAACGAAGAGTTCGAGAGGGCAAAGTTGAGTACTTCATCAAATGGAAGGGATATTCACAAAAGTACAACACTTGGGAACCAGAAGAAAATGTTCTCGATCCAAGATTGTTGAGGGCTTTTCGACAAAGGTTGACCGCG---AGAAAGGGAAAATTTAAAGGGAAAAAGAAGAGAATGTTGCCCTCTGATGAAACCACAGCCGAGGATGTCGAACCATCT---GTAAACATTGAAGGC---------GTCAATGATCATGCTAGGGATTGTGAAATCGCTGAGCCATCGCGGGATGTTCTTCCCGATCCACCGGTGAAAAGAAAACGTCGGAAAAAACGAAAGATACCGAAGATAGACGGTGGTAGTGGCGAGGTTCCTCCGCAATCT------TCGGAGGAGTTACTTCCCCTTGCCGTTAACGATGCCGGAGATTCCGAAAAGTTAGATGTGGAAGATTGTGCCGCTAACGTCGAAGAGAAA---GCTCTACAAAACGCGGTACTCGGCGAAGGCAGTTTTGCTGGTTCGGTG---TTGAAAGCCGAAGAAGTTTGCTCGAAGGAAATTGCTATGCCTTCGACCTCTGTAGTAGACGAAGTC---ATAAGCGGTCCGTCGTGCAGCAGTAGT---------ATAAATACAAAGACAGACACCGCACTCGACACAACTTTGGTAGCTGAAAAGGCT---GCAGTCAACGACAAAGATAAACCATTGAAAACAAGTGCAGATGCAGTTCCCACGGCGTCAACAAAC---CCGTTACCCTCTACGCGGAATGAAACCTCTCTGCCTGCT---CCCTCGGAAGTAAAAAGCACCCCGGTGATCCCACGGTATTCGCGATTTGAATTCCTAGCCAACAGTATGATAATCACAGACGTTACAACAGAAAGAGGGACAGTTACAGTGAAGGAATGTTCTGCTTATGAAGGCTTTTATGGC------------CCTGAACCAGATCGGCCCGGA------------------------------------------------------------------------------------------------------------ATGACAGACCACAAAGAGGAGCAAGAGCTTGAACTTGAAGCTCTAAATTCAATCTATCCGGAGGAATTTTCTCTGATTGACAGTGATCCATGTTGTTTCCAAGTTTCAATTGCTTGTGAACCAGAGAAATCAGAAGACGAAGACTGCAGAGTTTGTGCAACATTACAGTTCACATATGTAGACACATACCCTGATGATGCCCCTGTCATTGAAGTGCCATCATATGAAGGGATGGATGATTCTGATGTTGAGAATTTAAGAGAGTTTTTGGAACAAGAGGCACAGGAAAATCTTGGAATGGCAATGATCTTCACAATAGTATCAGCTGCACAAGAGAAACTTGGTGAGTTCATGAATAAGTTAAAAAATAACAAAGAAGATGAGAAGTTAAGAAAAGAGAAAGAAGCAGAGGAAGCAGAAAGAGCTAAATTTACAGGAACACCAGTTACACTAGAGACATTTGTTGTATGGAGGAAAGCTTTTGAACAAGAGATGATGAAA---GCTAAAGGGAATAAAGAAGAAACATTTAAAGGCAAATTAACAGGTAGGCAACTCTTTGAGCAGGATGCTTCAATGGAAAATTCAGATGCTGCATTCCTTGAAAGTGAA---------------GTA------------------------------------------------------------------------AAAGTAGACGAATCTCTTTTCCAAGAAATGGATGACTTAGACCTTGATGATGAA---GATATAGAA------------------------------------------------ATGATAGTTTCATGTGGTTTGAATGTTGGAAAACTGCTCAAAGTGCTAAATGAGGGGCTTCTCAAAGAAGAG---ACACGCCTTGCCCCTCTATTGTGCTTGGTTGGAAATGAGGATTCAGATGGAATCAGTCTTTCAAATCGAGACAATAGCACAATATTTATGCTGAACTTAAGCAGACATTGTGGGTTTCACTCGGAGACATTCTCCCTTTCTGTAAACTTGCTTGATCGCTTCTTGTCTGTGGTAAAGGCCAACCCAAAATACCTTCCTTGTATCAGTATTTGCTGTCTGTTCTTAGCTGTTAAGATGTGTGAGGAAGATGAGGATGTCCCAACAGCAGCTGATTTGGTCAAAGTTAGTGGGCTACACTTTTCTTCTTCAGACCTCTTAAGGATGGAGCGAATCATTCTTGATAAACTTAAATGGAATCTGTCAGTGAATGCTTCAACTCCATTATATTTCCTACAAGTATTCCATGCACTGTGTGTTTCAAAAGGATTTCTTGACCACTGCCCAGTGAGCCAACATTTACAACACATCACTGCTTCTTTAGAAGATCTCCTTTGTCACCACAAATTTATGTTCTTCAAGCCATCAACTTTATCTCTGGCTTTGCTTAGTTGTGAGTTGGTGTATGTTAGCAGTAATTGGCTCCTGGCAACACATTACTTGCAGCAAGAAGCGAAGATTCTAGATGCAGAACTTTGGCAGTGTTCCAAACTGCTGAATGAACACTTCAACTCT---GTTTCAAGCAATCCTTTTTCCAGATTCAAGACTTTGTCAATAACTGATCGA------GTGGATCAACCCTTCACA---GTGATAGAAAAC---------------------------------------------------------------------------------------------------------------------------------------------------------------------------------------------------------------------------------------------------------------------------------------------------------------------ATGGGGTGTTTCGGAAACAACATTACCGCTGAAGAGCAAGAAACGAATCGGAGACAGAGAAATACGAACAAAAAGATCGAGAAGCAACTGAGGGACGATAAAATTGCATACCGCGCGACCCATCGCCTTCTTCTACTGGGGGCTGGAGAATCTGGAAAGAGCACGATCGTCAAACAGATGAGGATCTTACACGACGTACATGGTTTTACCGAGCAGGAAAAGAGGCAAAAAATAGAAGATATAAAGAAGAATATTAGAGATGCAATATTGACCATAACAGGGGCTATGCCGACGCTAACTCCGCCGGTGAAGTTAGCCAACCCTAATAACCAGTTTAGAATCGACTACTTGCACGAAGTGGCCACGACGCCAGACTTCGACTATCCCCCGGAGTTCTATGAACACACAAAAATCTTATGGCAAGACGCGGGTGTGCTCGAATGCTTTGAGCGATCCAACGAGTACCAACTTATCGACTGTGCGCAATACTTTTTGGACAGGGTGGACACAGTCAAGCAAGCGGACTACTTGCCAGTAGAACAGGATCTGCTCAGATGTCGTGTACTGACATCAGGAATCATTGAAACAAGATTTCAAGTTGACAAAGTGAAGTTCCATATGTTTGATGTGGGTGGACAGAGAGATGAGAGAAGGAAATGGATACAGTGCTTTAATGATGTTACAGCAATAATATTTGTGGTTGCATGCAGTAGTTACAATTTGGTACTAAGAGAAGATCCTAGCCAGAACCGGTTGAAGGAATCTCTTGAATTGTTCAAAAGTATTTGGAATAACAGATGGCTGAGAACAATCTCAGTAATATTGTTTCTCAACAAGCAAGACTTGTTAAAAGAAAAGGTGCGGGCTGGCAAGTCCAAGATTGAGGACTATTTCCCGGACTTTGCTCGTTACAGAACTCCTCCAGATGCCACGGCAGAGCCTGGGGACGAGGAATCAGTGACAAGAGCTAAATATTTTATTCGTGATGAATTCCTTCGAATCAGCACAGCCAGCGGAGATGGTAAACACTACTGTTATCCACATTTCACATGCGCAGTAGATACGGAGAACATTCGACGGGTATTCAATGACTGCCGAGACATAATCCAGCGAATGCACCTCCGCCAGTATGAACTTCTG---------------------------------------------------------------------------------------------------------------------------------------------------------------ATGGCTACTGCTGGTAATAACTGGGTGAAATTAAACGTCGGTGGAACTTACTTCTTAACGACAAAACAAACGCTCTGTAGACATCCAAACTCCTTCTTGCATCGGCTCTGCGCAGAAGACCCAGATTTACCGTCAGACAAGGACGAGAACGGAGCTTATATGATAGATCGGGATCCTCGCTATTTTGGACCTGTTTTAAACTATTTACGGCATGGCAAACTCATAATCGATAAAGACCTCCTTGAAGAAGGTGTTTTAGAGGAAGCAGAATTTTATAATATTGATCCTCTTGTAAAAATAATTAAAGACAGGATACAGTCAAGAGAAGCACGTCAAAAGCTCCCTCTTCAATCAAAGAAGCATGTATACAGAGTCTTACAATGCCATGAAGATGAACTCACGCAGATGGTTTCAACAATGTCGGATGGCTGGAGATTTGAACAGCTAATAAGTGTTGGAAGTAATTATAACTACGGCAGTGAAGATCAAGCAGAATTTTATGTGTTGTTTCAAGAGATGTTTCTGATTCACAAGAACAGGGGACATCAGGAAATAAACCAAGCGATAAAGCAGAGACTTTACGGCAGCGTGGATTACGAATGTATACAGAGTCTTACAATGCCA------------------------------------------------------------------------------------------------------------------------------------------------------------------------------------------------------------------------------ATGAACGGCCTTTCGTTTTCGGAGATTTGCTGTTTGTTTTGTTGTCCACCTTGCCCGGGCAAGATAGCCGCAAAGTTAGCGTTCCTTCCCCCCGAACCGACATATTCTTTTCAAGATTTGGGCGATGGAAGCTTTGGGCTTCATCTCACAGAGAAAGCTGAATGGCAGTATGGCCAGAAGGAGTTAGACTGTATCGAGGTTTTTACAACAAAAACAAGCAAAGGTAATCAAGTCGGTTGTATGTACGTTCGATGCGCTCCGAACGCTCGTTTCACTCTACTATTTAGCCACGGGAATGCTGTGGATCTTGGACAAATGTCAAGCTTTTATGTTGGTCTTGGAACGCGGATTAACTGTAATATATTTTCCTATGACTATTCTGGATACGGTGTTAGTCAAGGGAAACCTTCAGAAAAGAATCTTTACGCCGATATCGATGCTGCTTGGCAGGCATTACGTACGCGCTATGGAATCAGCCCCGAGAATATCATTGTTTATGGTCAAAGTATAGGAACTGTTCCTACAATAGATTTGGCGTCAAGATTTGAATGTGCGGGCATTATTCTTCATTCACCTCTTACATCTGGGATGAGAGTGGCTTTTCCCGATACCAAGAGAACGTGGTGTTTTGACGCATTTCCAAGCATTGAAAAGGTGTCCAAAATTGTTTCACCTGTGCTAGTCATTCATGGAACAGAAGATGAAGTTATAGATTTCTCTCATGGTTTAGCCATTTACGAGCGATGCCCACGTACTGTGGAACCTCTTTGGGTTGAAGGAGCAGGTCACAATGATGTCGAACTGTACGGTCAATACCTTGAGAGGTTGAAACAATTTATACAGCATGAACTAGTGACAAAT---------------------------------------------------------------------------------------------------------------------------------------------------------------------------------------------------------------------------------------------------------------------------------------------------------------------------------------------------------------------------------------------------------------------------------GGCAATGTTCTGGTTGCTACGAGCTCTGCCATTGGTGATCCTATTCGTGAACTGGGAAGTGAATGTGGGGTGGAATTTGATGAAGAGAAGACATCAGTCATTGATCACATCAACCATGATGTTTCTGACCTGGATCAGCACACGCTGATAGTAGCTGACCCTTCAAACATTATCAAGGCAAACACCATTACTGGACATTCAGTTTTAAACCCTCTGCTGTTTCAAGGTGTTGGAATGACTGCTGACACTGACAATCCTTTGGTAATGGAAGTGCTGACAGCATCCTCTACTGCTTACTCCTACTATCCTGATGTCAAGATCTCAGAGTACCCACATGCTGTTGGCAAGAGTACTCTGTTGATTGCTGGTCTTCAAGCCAGGAACAATGCCAGGTTCGTGTTCTCAGGCTCTCTGGATTTCTTCAGTGACGAATACTTCAACAGACCCGTGCAGAGTGCAAGAGCTGGCTCCAAACAGTACTCTAAAACTGGAAATCAAAACCTGGCCATTGCACTGAGTGAGTGGGTTTTTAAGGAGAATGGTGTCCTTCGTGTTGGAGAAGTAAAACATCACCGTGCTGGAGAAGCCTCCCCTCCTGTTGCTTACACTATAGAAGAAGATGTGGTTTACAGTATCAGGATTGAAGAGCTGGTGAATGGAAAGTGGGAATCCTTCCAGGGAACCGATGTCCAGTTGGAGTTTTTCAGGATTGACCCATTTGTCAGGATCACCCTTAACAAGTCCAATGATGGC---------------------------------------------------------------------------------------------------------------------------------------------------------------------------------------------------------------------------------------------------------------ATGGACCTGTTTATTGAGACATTAACTGGAACAGCCTTTGAACTGCGAGTTAGCCCTTTTGAAACCATCATGAGTGTCAAAGCTAAGATTCAACGCCTTGAAGGCATCCCAATGTCTCAGCAACATTTGATATGGCGATCTGTAGAACTGGAAGATGACTATTGTCTTCATGACTACAACATTACTGATGGGGCAACATTGCAACTAGTCCTGGCTATGAGAGGAGGTCCTATCAACACAAGACGAATACCTGTCGAAGATCCTACTCTAAGAGAAATGGCTGAATACATGGAGGTCAACAGGGAAGAAATCTGGGACAAACTCCCTAAGGATAACCGCCAAGTAACCTTGCTTGTTTTTAGGGATGGAGACCAGTTGAATTTCTTTCGAGTTGTGGATAGGGGGGATGGTACTTTGACCCCACTCTCAGACTCCTTGAGTGGTGCTTCAATGTACAATTTGTATGATGAAGAAGAAGAGGAAAATCCACCTCCAATATCACAGGAAGCCATCAAGGAGAACAGTGTGACAATGAACAAAGTGAGACTTCTAAAGAATAGAATGGAATCA---------------------------------------------CAGAAAAGCGTCAAGCCT------------------------------------------------------------------AAACATCAACCGGCACCTCCATCCACTGAGAAACCCACCAGCAGTTCAATTCTCAGTGCAAGGAGAAGGTTGCAGTTGACCTCTGCAACAGGAGCTTCAAAAGCTCATGAGACTGCATTCCGCGTTGTTGATCAACATTCTTCAAGTAGACATCAACCAAAAGCAGGAGCTGTTCACGGCTCACCTTCTAAACAGTCGAGT---GCAACAACCAGGGTAACACCTAAAGGACCTTTGCCACCTGTTAATACAAGGAGGAAAACTAACCAAGTTGATGTATCAGACTTTTTAGTACAATCTAGCCAAGAGGCAAAAATTGTTCCTTCA---------AGTCGAACACTCGCAAGGAGTGCAATGAAAGAAGGAAGAAAAACAATATCAGAGCTTGTTAAAGACTCTAAAGAGATTAAACCCTTGGGAAGTATATCAAAGCCTGTTGGC---CATCACAAGGAAACAAGAACTTCAAGCCCATCACACGGGGCTACCAGTTTAGATTATTCATCA---GGAAGTGCCAGTTTACGGCGGTCGAGAATTCCAGAAGATTCTTCTGATGTGAGGTATCCATTAGATTTAACGTCAGGAAGTGGGGGCTCCAGA------------------------------------------------------------------------------------------------------------------------------------------------------------------------------------------------------------------------------------------------------------------------------------------------------------------------------------------------------------------------------------------------------------------------------------------------CCAAAATCGAACCGAATATCTCGTGTAACAATGAGGGATGTGAAAGGATTCTTAAGCAGAAAACAAAGTGAAGGGGGACCTTTGGCATCGGAATGGGTTTCTTTGGGTGAACTGTACGAGAAAAAGTTATGGCATCAATTGACTCTCAGACTTACTGAGTTTGTTAAGAACGAGTACTTCGCCCAAAATGGAGGGCTGGTAGAGATGTATGATAATTTCCTTGCAGACTTTGAACACAGAATAAACATGCTTTCTCTCATGGAAATTGTGATATATATTATAAAGGAAATAAAAGAACCACAAACTGCTATTGAGTTCCTTGAAAGGGAAAAAGAAAAGATCAAAAATGATATTGAGGCTGAAGTGCTGTGTATGACAGCCATTGGTAACATTAAACTTCAACAGAGCAACATGGAAGAAACAAAGGTACTGGTTGAACAAGCAAGGGGGATGCTGGAGACCATAGATGGAGTAACTACAGTTCATGGCCGTTTTTATGAGCTGTGCAGTAACTATCACAAAATTACGGGTTCATATAATGACTACTACAGAGATGCACTGCGCTTTTTAGGCTGTGTAGAAATAAGCACCATGGCAGTTGGTGAACAAGTGGATAGAGCCCTACACCTTTCTCTAGCAGCTTTGCTGGGAAATGATATCTACAACTTTGGAGAATTGCTTGCCCATCCTGTACTTCAGTCTCTTAAAGGAACAGAGCATGAATGGCTAATAGATCTTCTTTTTGCTTTCAACAGTGGTGACCTGGCAAAGTTTGAACTGTTGAGACCTCAGTGGCAGAAACAGGCTGACTTGAACCACAACTACAAGAGCCTAAGACAGAAGATCAGCTTGCTGTGCTTGATGGAGTTGACATTCAAAAGGCCCTCCCATGACAGAAACCTTACATTTGACATGATAGCAAGAGAAGCACAGTTACCCCTTGAAGAGGTAGAGCTCCTTGTTATGAAAGCTTTATCACTTGGCTTAGTAAAAGGTTCCATTGACGAGGTTGAACAGATGGTGCATATGACCTGGGTACAACCACGAGTACTGGATTTGAATCAGATTGCTCACATGAGGGATCGTTTATCCGAGTGGTGTGATAAGGTCAAGACTCAAGTATATTCTGTTGAAGACCAAGGTCCCGAGCTTCTGGTG---------------------------------------------------------------------------------------------------------------------------------------------------------------------------------------------------------------------------------------------------------------------------------------------------------------------------------------------------------------------------------------------------------ATTTACCAATTTATTATGCTGAATTTTCCTTACTACCAGCAGAGCAGAAGAGGCTGGCAAAACAGCATCAGACACAATCTCTCATTAAACAAATGCTTTGTGAAAATTCCCCGAGACAAGTCCGACCCAGGAAAAGGCTGTTACTGGGCGCTGGATTCCTCCTTTGAGGAAATGTTTGAAGAAGGACGATTTTGGAGACGGAAGCGCAGGCCGAAACACACCGGGCAAGCGAGA------GACACA---------GATGATGAAATATCGACAAACCCAACCGCAGAAGAAGAA------GGAACTGCAGAGAAACACGTTCAGAAA------------------GCTGACGGCACAAACTCGTGTACC------GAAAACGAAGACAGGAAGCTTAAGACTTCC---GACAATGAGCTTTATCGTGTAAATTCTCTGGAGTTGTCA---------AGCGTAATGAGTGGACAAGGACGA---------------------------------------------------TGTTTTTCACAA---CAAAGCCAAAGACACTCTACCTACCCCGGCGCTCATGAGCAGAAGCAAACCACGATTATCAATCCGCAGAGTATTCTCGGTGCAAAACGTTCTTCTCCGACTTGT---------------------------------------------------------------------------------------------------------------------------------------------------------------------------------------------------------------------------------------------------------------------------------------------------------------------------------------------------------------------------AAGATG---GCGGTCGAAGCTGTCAAGATGGAAGCGGATGCATATATGGTCTGTTTAACGCATGCACTGACGACTGAAAGAGAAGAAGTCATGGGCCTGTTAATTGGAGAGGTTGAGGATGAGAATGTTGCTCACATTTATTCAGTCATAATG---CTTCAAAGACTGGACAAACGGAAAGATCGAGTAGAGATTTCTCCAGAACAGCTATCAGATGCCTCGACTCAAGCAGAGAGACTAGGTATGTTGACATCCAAAAAGCGACCAATGAGGGTTATTGGCTGGTACCATTCTCACCCGCACATCACTGTCTGGCCATCACATGTTGACCTTCGAACACAGGCCATGTACCAAGTGATGGATAAAGGGTTCGTGGGACTCATCTTTTCATGTTTCAATACGGACCCC---AACATGAGCGGCCAACTAAAGGTGTATTGTTTTCAGTCT---GTAAACACAAAGCCTGACGGACTTCCTCCACAGTATCAGCGAGCAGATATTGAGCTGCAAATAGTTCATACCGAGGTATTGTCAGAGGCCACATTGAACAGTCTGTCAGAAATGCCGCAGATACTATCAAAGGAAGAAGAAGAGGCCTATAGAAAAACTTTAAAT------ACCATGGACCTCCTAACAGCCGTTCATAACAGTACAGTGTTTACTAAAGCCCTGTGCCAGCTGATGGAAGTCATGTGTGGCCCACTTCTCCAAACCCTGGAAAACAGACTGCAAATGAATCTGAAAAGGACAGCCGCGTTAGAAACAGAGAAAGAGACATTGGAAAAAGAAGTGGCTAAACTGACAGCTGAGTTACAGGAATCCACG------------------GCGGTCGCTGTGTCTATGTTTCGCTGGTTAGATCTC---TTGGAGAAAGAATTTGACAAAACATTTGTCGATTTAGACATCTTGTTGGGAGAAATCGACCCAGATCAGAGCGAAATAACATATGATGGGCGACAAAAAATGACACAGCTGTCTTCTACCTTCGCTCAGCTTGTTCACAAAGCGCAGACAATTTTTCAAGGAAATGCAAAATTGGAGGCTGAACTAGTTGCCCTTAGGCATGACTTAGTTGAGGAAAAAGCTGCAAAGCAAGTTTTGGAGAAGGAAGTTAATAATCTGCTACTACAACTACATGCCGTTCAACTTCAGCTACATTCCAACACTGGGATGCCCTTAGACTCTGAACACATCAAGAGCAAACTAGAAAGTGAAATGACTAGGTACAAAAACAATGCAATGAAGGAAGCACGCATGGATTGCCAAGTAAAACAGCTGGAAAAAGAAAACACAGGCCTGAGGAACCATGTGTTTTCACTTCAAGGAGAAGTGTATGGGGCACGATTGGCTGCCAAGTATCTTGATAAGGAACTAGCTGGAAGAATACAGCAAATCCAACTGCTTGGCCGTGACATGCGAGGCAGTGAACATGACCAGCTGTGGAATCAAATAGAAGCTGAAATACACTTACACCGACACAAAACTGTGATCAGAGCCTGCCGAGGCCGCAAGGACCCCAACAATAAGACACCAGCACCACCCCCACCTCCTCCACCTCAGGGTGAAGCTGCTGTCGGTGAAGAAGAGGATGCTGAGAGTAAAGCTAGGAAGAGGCGAGGCATTGGAGAACCCAGAACTGTAGTCATCCACAAAGATAAAACAGAGGGGCTAGGAATATCTATCACAGGTGGAAAGGAACATGGTGTACCAATCATTGTATCTGAGATCCATGAGGGATTACCTGTAGGTAGATCAGGTGGTTTATATGTGGGTGATGCCATACTTGCAGTTAATGGAATTGATCTACAA---------------------------------------------------------------------------------------------GAAGCCAAACATAGTGAAGCAGTCAAGGTCTTATCT---------------------------------AATGTACATGGTGAGATA---------------------------------------------------ACACTGGAGGTTTTGTATGTTGCTCCAGATGACTCCAGTGATGATGAGGATACA---TGGGAAGAGGACGAAGGACAGAGGTATAGCATGTTGGGCAGAGTAGATGACCCAGCGAGTGAACTCTCTAATGGCGATGTGTACATGACAAACTCGAAAAGAGATTCTACCAGAAATCAGACCTCATCTCAAAATGATGAGCAACGAAGCCCCCCA---------------TCATCACCCCGTGCAGCACCATACCTTCACACCCACCCTGGGGCAGCTCAACCTGTCAGCATTTCTCCTGAATCAGCCAAAAAGTATCGCAACCCGGCGACGATCCCAGAAACATTTTCAACAACAGTGGACAGCAGAGGAAAT------------CACTCGGGCTTGTCTTCAAGATCGAGCTCACAGTCGTCGCTTTCTCTAGCCTCATCATTGTCTCCG---CACCAGTCAGGAGGGATGAATGTCGGTAGATTAGAACCTTTGATACAAGCACCTTCTGACGGAGTTGATACAAGTTCAGACCTGTTTTCACCAACGACG------------------------------------------------------------------------------------------------------------------------------------------------------CCAGGCTTGGTTGGGATAGAGAAAGCGGTGCAGAAAATACAAGAGCAA------GCGAAAGTCGGTGACAAATCGAGCCCGAAAATGTACCTGGACGTAGAACGCGACGGCGTAAGCTTCACCGAAGTGAAA---ACGAAGTCTACAATGAAGGAATCAAAGTTTATTGCGCTGAAAAATATTTCCTATTGTACTTTAAATAGAGTTGACACTACCATCTTCGCTTTTAATCACCAC------AAAAGTCCGTCGGTGGTAGAATGTCACGCGGTTGCTTGCGACAGCGAGGACAAAGCGAAATCTATCGCACTGGCGTTGTACGCAGCCTTCCGTGAGGGTCATTTTCAGAAGTTGCGAAGAGAAAGGAAGAAGTCTCTTGAGCAAAAACACGTCGAAAGGAGAGCAAGTTTTGAAAATTACGAACAGAGGAACACTTCTAATAACACTACCACAGAAACACGGCTTTCGTCGACAGATTCAGTC------------GAGAACTCGCCACATTCAGTCAAT---------GGTGCAAACCATTTGGAACGGCTGCCTTGC---AATGATATTCATTCAATGGATATT---CATTTC---GAAGAA---GAACTGGAGCTAGATAAAATCATTGAGGACCTTCTCTCTACCGTGGAAATAGAAAAGGCGAAA------ATTGAACAAGGTGTTGAA------------------------------------------------------------------------------------------------------------------CTTGGATACACCTGTGCGTCCTTAGCCATTTACAGGGATGGGAGAACAGAAATCATCGCTAATGATGCAGGAGATCGGGTCACTCCGGTGCTTGTAGCGTGTTCCGGAAAAGACATGTCCATTGGTCTTCCTGCTAAACATGGCCTTATTCGAAATGCTAAGAACACTATGGCAAGAGCAAGCAAGATTATTGGGCTGAGGTTTCCTGACAGTGCAGTTCAAGAAGAGGTGGAAGCATCCGATTGTCAGATTATTGATAAGGATGGAGAACCCTTCTTTGAGCTGGAGATAAATGACAAAAAAACACTTTTCTCCCCTAAAGAAGTTGTCAAGATGATATTTCAAAAACTGTTAGAAATTGCTCAGGCCAATGGTGGAAATGATATTGAAGAAGCTGTTATCACTGTACCTTTACACTTCAATGATGAACAAAGAGCAGCCATAAGGGAGGCAGCAGAAGATGCTGGCTTTGAGGTGCTTCACGTCATCAGTCAACCTGCTGCAGCAGCCCTGGCCTATGACATTGGACAAAATGATCAGACAACTGTTAGGACAGTGCTTGTGTACAGACTTGGAGGAACAACACTTGATGTCACTGTTTTAGCTGTCAGTGGTGGAATGTACAGAGTTGTAGCCACAGAACACAACACAATTCTAGGTGGAATTAAATTTGACGAGTTGTTATCCCAACATCTTGCTGCAGAGTTTCAAAGGCAATGGAAACAAGATGTCAGGGGCAATGCCAGAGCAATGGCCAAACTAATGGCAGGTGCCGAAAATTGTAAACATATTCTGTCTTCCAGAGATACAGCAACCTGTGCTATTGAGTCTCTTTATGATGGGATTGACATGCACAGTACAGTGTCAAGAGCTCGGTTTGAGTCTCTTTGCTTCAGTTTATTCCAACAAAGCCTTTCTGCTATTGATAGAGTTCTTGTGACATCAAATATTGCTAAAGACAAAGTAGACCAGGTTATCTTAGTGGGTGGTTCAACTCGTATTCCCAGAATCAAGCAGCTTGTTCAGGAATACTTTGGGGAAAAAGAAGTTTGTCAGTCCATCGATCCTGACAGTGTGTTAGCCCATGGAGCGGCCATTCAGGCATCTTTGCTTCAAGGGAGAGAA---GAGCAATTCAACAGTGAGTTA------------------------------------------------------------------------------------------------------------------------------------------------------------------------------------------------------------------------------------------------------------------------------------------------------------------------------------------------------------------------------------------------------------------------------------------------------------------------------------------------------------------------------------------------------------------------------------------------------------------------------------------------------------------------------------------------------------------------------------------------------------------------------------------------------------------------------------------------------------------------------------------------------------------------------------------------------------------------------------------------------------------------------------------------------------------------------------------ATGGAAATCAAGGAGTACAGAATACCTTTGCCGATTTCTGTTGATGAATATAAAATAGGTCAGCTGTACGCTGTTGCAGAAGCAAGCAAAAACGAAACTGGAGGAGGCGAAGGAATCGAAGTGGTTAAAAACGAACCATACAAGGACCATGACAAGTACCCCGATGGACAGTACACTCATAAAGTTTTCTATTTAAGTTCCAAGGTACCAGCGTTTGTTCGTTTATTGGCCCCAAGAGGCTCCTTGGAAATTCACGAGAAGGCGTGGAACGCATACCCGTTTTGTAGGACGGAGTATTCAAATCCA---TACATGGAGGATAACTTCTTTATCCTTATTGATACCTGGCATAAGGAAGGTGAA---GGCTTGGAT---------------AATGTACACAATTTGACAGGCGAGGAACTACAGAAGAGAGAAGTTGTTAATATAGACATAGCCGAT------CCTGTCTCTGCTAACGACTACAAGGAAGATGAAGACCCGTGCAAGTTCAAATCCAAGAAAACAGGT------CGGGGTCCTCTC---GTTAAAAATGATTGGAAGACGAATAAGGAATATCCGAAA------------ATGACCTGCTACAAGTTATACAGAGTTAAATTTAAGTGGTGGGGAATACAGACAAAAGTGCAGAGCGTCATCTTCCGTGCCGTCTTACGACTGCTAACCAACTTTCACCGCCAATTGTTTTGTTGGTTGGACAAGTGGTATGGCATGACTATGGAAGATATACGCGAGCTTGAGGATAAGACCAAAGAAGAACTAGAAGAGTTGCGAAAAGAT------GGACAGGTACGTGGAATGCGCGAGAAA---------------------------------------------------------------------------------------------------------------ATGAGAGAAGAGAATGCCGATTTCGCCTTGAAGAATTATACAGATACAGTCAGATAC------------CTCGAACAACTACAAGAAATCAACCTTAAAACCTTCTCTGAGGAACTCGAGGGGAGCGAAGGTGAAATTTCTGAAGACGCGGACAACAGGGCTCTGAGGTCCCCTGCGCCTTTCAACGGCATAATGTATGGATCTGGA---GGTGGGTTTTACGCGACGCGTACGCAAGGGCCGAAATTTCCCAGT---GAAGCGCATGAGATCTCTTTGGCGGCAAGAGTCAGAAATTACCCTGGAAGTTACGATTCTTTTACTCAAGCAGAACTAAGTGCCGACATCGGGAGTAGA---AAACTGATTACGTCG------GAGGGAAGTACAGCCATGTTTGATTATCATTACATGCATCACAATACACATGGTGGAATGTCCACATCAAGCGGTGTTAACTTGCCTAAC---GCGCTCAACACGCAAAATGGATTTGCGGCCGAAAAAGCTGGCGCGCATTATTCTCAAGGTGTTGGAAATGGCTGCCTTTCGTCGACCCTGCAAAATTGCCCGCCATCGGTGAACATTAACCCTCTGGCTGGCTTATCAGAGCTGGCCGAGAAGGCAAACTTTGAGTCTGAACTCGCCCCGAATGGCGTCTCGCAGTCTCGGTTTAGCTCTCAAGGA------------------------ACTCGCGGCCAAATAAACGGCCCGGCTCGCCAGTACAGCTACCCAGAAGCACCACAACGCCGGAGCTGGTCAAGTTCGACCTCTGATGGCGCTGGTAGTCTCTACAATGGACGACAACAAGCGTTTCAAGCTGATAAC------------TTCTCGCCGTCATTCTCGACAGGGAGCTCCGCGCCATCAGAATCCGATCTTGGCAGTCCGTGCCAGTCAACACGAGCGCGTCAA---TTTTTTCCCTATAGCGAGTCCGATTCG---------------GACCTTTCACCT---ACAGAATCAATCCCCGGGTATGCGTTTGATAGAGCAAGAGCA---TACCAGAACTACAATCCGAGATCTTTCGCCAATTACCGCGTCTGGAGTAACCAGGCTGACTCGATCACTCCCAACGTGACAGTAGTTCCCGACCCGAGAAGCAAGCTGTCGCAATTATTCAAGCCTGGAAGCCGC------ACGAAATCCGAGCAAATTCTCAAGGAACATTTGCAA---------ACGTATGGAAAGTTTTTGTCACCACCGAGGGAGAAAGAA------GACGAGAAACCTCCCCAG---------------GTTGAGAACGAGAAAAGGTGGAACAGCGGAGAAGAATCA------------------------------ATTAAAGAAAAGAAGCCTCCTACGACCTCTTCAAACAGTATAAAG---GACTCAGTTCCT---AGCGAGGAGAGCTGTGTG------TTCCCTTGCAAATGGCTGGGATGT---GATGGA---CTTTATTCGGAACAAGATGACCTGGTTCGGCATATTGAGAAAGTTCACATCGACCAACGAAAGGCTGACGATCTTTACATATGTTACTGGAAGGATTGCAGCAGACAACGACGTTGTTTCAACGCACGGTACAAATTGGTGATTCATATGAGAGTACACTCGGGCGAGAAACCCAACAAATGTACGTTTCCCGGATGTAATAAAGCGTTTTCTAGGCTAGAAAATCTGAAAATACACATGCGGTCACACACTGGAGAAAAACCATACTTATGTCAACATCTTGGTTGTCCAAAATCATTTTCCAACTCATCAGACAGAGCCAAGCATCAAAGAACACATCAAGATACGAAACCATATGCTTGTCAAGTCCCTGGCTGTCCCAAGAGGTACACAGACCCTAGTTCACTGAGGAAACATTTCAAACAACATGCAAAC---GGCAAGATGCCT------CAACAGAACTCAAGTGGAAAGTCTAAACAAAAGCCAAGAGGAAACCGATCATCAAAAAGGGACCTACTCTGTGCTGGAGTGACGAGACCTTTGTCTGAGTTCAGCTTTGTAGATGAGTATCAAGCAAGAAAACGTCAGAAAACACTGGATACCTTGCGCCAGACAACAGAGAAAAAACTTGCTCTTGAAAATGGTTTTGTGCAAGCT------CTAGATGTTCAGAGGGCATGGTATGGCACAGAAAGT---------------------------------------------------------------------------------------------------------------------------------------------------------------------------------------------------------------------------------------------------------------------------------------------------------------------------------------------------------------------------------------------------------------------------------------------------------------------------------------------------------------------------------------------------------------------------------------------------------------------------------------------------------ATGCTTAAAAGTTGGAATGATGGTATATTCTGTGCAATCAAATCACGATTGCAGTCAAGTGCCATGAAGTTGGTTCATGCAGAGAGGAATGGGGAGGCTTTTGATTCTCAGCTGGTTATTGGTGTCAGAGAATCATATGTTAACCTGAGTTCAGAAGTTTTGGACAAGCTCAAGATTTACAGAGAAAACTTTGAAAAGGCTTACCTTGAGGCTACAGAGGAGTTCTACAAAACACAGGCTGCTGCATACCTGCAAGAGAATGGAGTGCAAAATTACATGAAATATGCTGAAATGAAGTTGAAAGAGGAGGAACAGCGAGCTGTTCGGTATCTGGAAACACGAAAAGGCTGTGACTCGGTTTCAGTGCTCACAGATCGTTGTGTCAATGTCCTGGTGGGAAGTTTTAAAGAGACCATTTTGGCTGAATGTCCTGGAATGATTGCCGCTAATGAAACTGAGAAACTACTGCTGATGTTTCAGTTGATGGATCGCGTGCGAGGTGGAGTGGATCCCATGATAACCAATTTAGAATCTTACATTGTCACCACAGGACTTGATGATATGAAGGCGTCTGCTGATACTATTACATCTGATTCAGAGAAATATGTAGAGGAGTTGCTTACCCTGTTCAACAGATTTAGTAAACTTGTCAAGGAAGCTTTCAGTGATGACCCACGATTTCTTACAGCAAGAGACAAGGCATTCAAGACAGTAGTGAACGACAGTACAATTTTCAAGTTGGAACTTCCAAACAAAAACAAACCGGGTGGCAGTGGTGGTTTGAATGTGAAAACTCAGCCTGAGTCTCGATGTCCGGAATTGCTGGCCAATTTCTGTGATATGCTATTAAGAAAAACTCCGTACAGCAAAAGGCTGACATCTGATGAAATCCAAGCAAAGCTCAAAGATGTTTTGTTGGTTTTAAAATACGTCATCAATAAAGATGTTTTTATGAGGTATCACAAGGCTCACTTGACAAGAAGGCTGATCCTTGATACATCGGCGGATAGTGAG---------------------------------------------------------------------------------------------------------------------------------------------------------------------------------------------------------------------------------------------------------------------------------------------------------------------------------------------------------------------------------------------------------------------------------------------------------------------------------------------------------------------------------------------------------------------------------------------------------------------------------------------------------------------------------------------------------------------------------------------------------------------------------------------------------------------------------------------------------------------------------------------------------------------------------------------------------------------------------------------------------------------------------------------ATGGAAATTGCAAACTGT---GCCTTTTTCTGTCAATTC---------ATTTTACTACTTGGTGTGACA---AAGTTCAGGCCGTCACTCTCATGC---GGCTCCAGAAGCGGTTATGGGAAAAGTGGCCCC---AGAAAACCTCTTATGCTAGCGCAGAGCATTCCTGACACGCAAGAATTTAGCCAACAAGCCAGTGGACCAGCTAAGGGGAAGATATCTAGAAATTCGCCAGAGTTCGAAAAACTTGAGCCGTGTTATAATAACGGCATAATTTTTCGCGACGAAGAGGGAACTGGAGCAGATCGCTTGATGTCGAAGCGATGCAAAGAGAAATTGACAACGTTGGCGGGTTTAGTGAAAGGAGAGTGGCCTTCCGTAAAGCTCGTGGTGACCGAGGCTTGGGATGAACAAGACCAA------CATTCGGCAAATTCGCTGCATTATGAAGGGAGAGCTGTCGACCTTCGTTTGTCCGAC------CGGGAC---AAAGACAAAATCGGTCTTTTAGGACGACTTGCTGTCGAGGCTGGCTTTGACTGGGTTTTGTACGAAAGCAGATCACACATTCACGCTTCTGTTCGCGAAGATGGTTTTTCCGACAAACCGTGGGAT---GGCTGTTTCAGCTCCGATTCAACAGTCAAACTACAAAACGGTGTTAATCTACAGGTCAGAAATCTCAAAGTCGGTGATTTTGTGCAAGTTATGACGCAGCAAGGGAAGATTGGCTTCAGCGAAGTGGTGATGTTTGCAGATTACAAGCCTGACATACCACATGCTTTGCACGTTTTGATCGAGACTAAAAAGCCCGCCAAACACATCACCCTCACGCCTTCACATCTAATCTTC---ACAAGAAATTCCACAGGGACACAGCTTCACTCAAAGCATGCGGGCAGCGTGCTGCCGGGAGAATTCCTTTTGGTTTCAGCAGATGGCGGA---CTTGTTCCATCGCAGGTAAAGAGGGTTTCTCTTGTTAAACGAACTGGCTTGGTTGCCCCGGTTACCATGGAAGGAAATGTAATTGTGGACGGTGTTCTGTCTTCTTGTTACGCCATGATAAGTGATCATGAAATCGCTCACATGGCTTTCGGCCCTTTGAGACTTGTACACAATTATGCTCCGAGCTTGTGGAACACTGGTGGTTTTCATGTTCAACAAGGGTTGCATTGGTATCCCGAATTTCTTATGACAATCAACAAAGCTTTTGGCGTTGTTAAGCTCTCG------------------------------------------------------------------------------------------------------------------------------------------------------------------------------------------------------------------CGCGTGGTTCCAGAGAAACAGAAAGAAGTTGCAGAATTCCGTAAAGAGTACGGTGATAAATCTTTGGGAGAGTACACTGTTGACCAGGTTTATGGTGGTATGCGAGGAATTAAAGGGTTGGTGACAGAAACTTCCCACTTGGATGCAAACGAGGGTATTGAGTTCCGTGGTTATACCATTCCACAGTGCCGAGAGCTCTTGCCAAAAGCTGATGACATTGGTGAAGAACCTTTGCCAGAAGGGATATTCTGGTTACTAATGACGGGCGAAATACCAACAAAACAGCAGGTTGTTAATTTGTCTAAAGAATGGGCTGCCAATGCTGACCTACCGCCACATGTCGTACAGATGTTGAACAACTTCCCTGAAACTCTGCATCCTATGAGCCAGTTTAGTGCTGCAATCACTGCAATGAACAGTGAGAGCCACTTTGCAAGGGCTTATGCAAGTGGCGTACCAAAATCCAGTCACTGGGAGCATGTCTTTGATGATGCCATGGAACTGACGGCCAAGATAACAACAGTAGCTGCCTACATCTACAGAAATGTCTTCAAGGATGGAAAAGTCGCTCCATTGGATCCAAACAAAGACTGGGCAGACAACTTGGCCACCATGCTTGGGTTTGAGGACCCCATGTTTCACGAGATGTTGAGACTGTACTTAGTTCTTCACGCTGATCATGAGGGTGGTAACGTCAGTGCTCACACCACTCATCTTGTCGGCAGTGCCTTGTCAGATCCCTACCTTTGCCTTGCTGCTGGAATGAACGGCCTTGCTGGCCCCCTGCATGGTCTTGCTAATCAGGAAGTGTTAGTCTGGATCACAAAAATGCTAAAGGATGTCGGTGAAAATCCATCTGCTGAGGAAGTAAAGGATTATGTTGTGCAAACCTTAGAAGGAGGGCAAGTTGTTCCTGGATTTGGCCATGCGGTTCTGAGGAGAACAGATCCCAGATACACAGCCCAGAGGGAGTTTGCTTTGAAACATCTGCCAGATGACCCGTTATTCAAGCTTTGTGGCCAGCTTCTTGAAATTGTCCCTAATATCTTGCTGGAAAAAGGAAAAGCAAAGAACCCATGGCCCAATGTTGATGCACACAGTGGTGTGCTTCTTCAGTATTATGGCTTGAAAGAGATGAACTATTACACAGTGTTGTTTGGCGTGTCGCGTGCCTTGGGTGTGCTTTCTTCCTTAGTTTGGTCACGTGCTCTAGGCTTCCCACTTGAACGTCCCAAGAGTATGACAACAGAATTGCTCAAGAAAGCCGTTGGTGCATCA------------------------------------------------------------------TTCTTAAATCAAACCTGTTTCGCTCTTGCAAGGAATATGGCAACTGGAGGATACTATGTACGACCAAAGGTTACAGAAGAAAATTTCTCATGTCCTGTTTGTTTGGAGGTTTTGGAGAATCCCATCTCTATTCCTTGCGGTCACACGTTTTGTAATGATTGCTTGGACTCATGT---GAA---AATATCTCTGGGTCTTCAACCTGTCCTGTATGTCGGTCTGATTTCAGTGTTTATGAGAAGCAAAGAGCTAGAGATATTCAAAGACAGATTCTTCAAAGTACTGGATCCTGTTCAGGGTGTAACAGACAGTTTCCCCTGTCCAGATTAAGAGAACACAGATCATCTTGTGCAACAATG---CCTGATCAATCATTCTCTCCTGTTGCCCCTTCTTCTCGACCTTGGCCAGAA---------------ACTAAA---AATCGGTCAACATTCACCTGTCCCTTCTGTAACCAGAGAAACTTTGACAGTAGTGGATTGTTACAACATGTAAACAGCAATCACAAAAATGAAAGACAG---TCTGTGGTGTGTCCAATCTGTGCCAACATGCCATGGGGGAATCCACAGCAGAAAAGTGGAAATTTTGTTCAACACCTTAATTTGCGGCACAAGTTTGAATATGACACATATGTAGATTTTGACAATGATGAAGATGCTATTCTACAACAAGTCCTGGCTCAGTCAGTGCAAGACAAA---------------------------------------------------------------------------------------------------------------------------------ATGGATTACGAAGACCTC------TTCCCTGATATT---TCGCCCATG---GACGAAATTTTAGAAAGCGATTTTACCAAC---------AACGTTTGCAGTTCCAACTGGTCGCAG---AGCCATAGTCTGGGAGACCTT---GTCAGCGATGAT---------------ATGGAGAATCTATTC------TTGCAGACGAGACTCAGTCTAGAGGGGTTC------GAC---TCTGCCTCCACCATTAGCAGCGAGCCTTCAAGTCCACATAATTTTAAAGACTGTGGCGTATTT---------TTGACTGACGATGATTTAATGACGTTGTCTATACGAGATCTTAACCAACGGTTGAAAGCACTACCGAAAGCTGATGCTTACAAGATCAGAAAGCGAAGAAGGAGTTTGAAAAACCGAAGCTATGCCACGAGTTGTCGACAGAGGCGAACAGCATTAAAGGAAACCCTCGAAATACAAAATCAACGCTTGAAAGAACAGCTACGCGAGGCGAAAGAAAGCCTTTATACTGCAGTCAAAGACAGGGACATGTACAAGCAGAAATATCAACAACTT---AGCAAGGTTTTTAGTGGGTACACGCAAACAGCGTCGTCC------------------------------------------------------------------TTCACCTTGCGTAGACCGTGCTCTTGGTCGCAAAATTTCAACATGTCAGGCTTGGGAAGGTATCCTCTCAACATCCCTTCACTTTCGGAGGCTTTTTCCAACTTCCAGCATGGAATGTCAAGTTCTAACCAAAGACGCGATCGACTG------GATTACGATGACAGACGCTTCAATAGAGACCGTGATCGAGATTCGAGGCGAGACGATGACTTTCGACGGGACAGTGGTGGTTCGAGAGGAAGATCTTCCCGCGACAGGTTTTCGCCAGAACCTTCGTACTCCTCATATCTAGATGACCAGCGACGGGGAAGCCAGTCAAATGTTGTCAGTTATCCTTTGGGACACCTGAACAATGCCAGGTCTGACAGAGGCAATAACAACAGAAACAATAACAGAAATCGTAATCAAAACAGGGACCGCTATCGC------------AACAACGATAATCGGTCACAAGGCAACAGA---GGCTCTTCTAATCAGGGACCTGGAATCCTGGGTGCTAAGCCTGGCGATCGCTCAGTGCCAGAGCTGCCATCAAATCCCTTGCAA------GGATTAGGTGGATCAGGAGGTGGTGGTCTG------------------------GGGTCAGGTTTGACAGCGCAGTTAGCCCAACAGCAACAGCAGCTTATGGCAATGGTGCAGACACAGTCCTTACTAGCTGCCATGCAGGCACAGGCTAACGCCAATGCTCAAGCACAGGTGCAGGCTCAAGTACGGGCTAAACAGGTCATGCCCTCCCCTCTAGGAGGACTACTCCCAACACCCCTGATACCAAGG---ACTGGTGGAAGAGACATGCAGCGGCAAAATCGCAAAAGG---AGGAATGATGGATGGGGTGGGGGAGGTAACTATGGAAACAAGAGAGAGAGATTTGATCGCAACCGTGGGCAACAGGGTAACAACCGTTCTGGACAAAACCAGCAGAACAGAGGAAAGCAA---GGTGGAGGTGGAGCACAGAGTCAGCAGGCCAAGAAGGCATTGATACCTGATGTGAAGGAAACCACAAAGAATGAAGATGCAGAAGAG---------------------------GAGATTCAGGAGGAAGAGGAAGCTGACAAAGATGAGGACACAGAGGAGCAAGATGCATCTCAAGAAGATGACAAACAAGATCAAGAGGAAGTTGCCAGAACACCTCCAGAAGAAAACAGTCAGCCAGATCTTCCAAAAGCTGTCAATTTCATTGGAGAAGACGTCGATTCTTTGATGATCTCTCTTTTTGACAGGAAAAGGTCCAAGTACATTTGTCAAGAATGCAAGATCATCTGTAACTTACCAATGAGTTTTCACAAACATCTTTTTGGTAAAAGGCATGCCAGGACTGTTTTGGAAAATCAAGGGAAAGAGTTTGATCCAAATGAGTTCAAGAATTTCACTCAGGGAAATGCACCTGTAGAGAAGTCAGAG------ACAGAGGATGCTGGAACTGGTGCTGAATCAGATGAAAAAGACAAAGTGAGTGATGCAGATGTGTTCAGTCCAGCTGCTGCCCAGTCACCAGGTGTTGAA---------ACAAATCTAGACTTTGTCAAGTACACATGTGATACAAGAAAGACGGCTATGAAAGAAGGAAATATCATCACGATCTCTTCAGTCACACAGGCACGAGTCCGGATTGATGGTTTTACTAGTGGGAGGAATATGTTAGGTTGTGAATTTGTCAAAGCAGTTTCAGGATTTAACTGCCGTCTCTGCAAGACATTTATCCGCTGTGGAAATGATGTGATAAGTCACATTAAAGGCAAGAAACATCAGAAAAATTATCAGACATATGTCCAGGAGCATCCACAGTATGAAGAACATCAGTTGGTGCGGAATAAAGAGTTGGAGGCAGTGTTGGAGCCAAAAGAAGGAGAAGAAGTGGTGTTATATGAAGTACTTGATAAAGACATTAAGACATCAGCTTCAAAGCAGAAAAGCCAACGCAAGGAATCTCAAACTGATGAGCCAGCAGAGGTTCAGATAACAAAGTTTGTGGTGGCACCCCAAGGCACTGATGAGGCAGAC------CAGATCTCCTGT---GAAGCAGCTGAT---------TTA---------------------GATGTAAGCATG---GAAAATATGGAACAC---ATGAATGATGACTCGCTAGTGACA---GAAAGTGGTGATGAACAACGAGATACA------GCCATGACACCAGAGGAGGAAGATGAACTTTTATCTGACCAGGGAGAGCAGGCTGGTATTGGAGAATTGTCA---GGAAATGACCTCTCACTGTCGATA------------------------------------ACTGCACCACAACTT---GATGAGACAGAAGATTTTATTCCACTGGCACTTAATGAACCT---GAGAAGAGTGAAGAACCAGAGACAGCAGAGGAGCCAAAGACACCACTCTCCATCACCCCCAGACTTGGTACCAGTGAGGACAATGAGAAAGAAGAGCTACAAGAATCAGAGACACCAAGCAGCTCACAAGAAGAGATAGAAGCTACACCTCCCAAAGAA---------ACAACCCCAACTAGTGGTGGCAGACGAGGGAGGAAGAATCAA---ACTAGGGGAGGAGCTAGCCGGGGAGGTGTAGCTCGAGGAAGAGGGCGAGGCCGAGGATCAAGGAGGAGTGCAAGGGGTGCTGCAGGCCCTGCAAAA---GCTAAAGTTAAAAAGGAAAAAGTACAAGAGGAAGCC------AACAATGATGATATGAACTTGATGGAGGGCTTTGAGGTTATAGATGAGATTGGTGATGGAGAAGAT------------------------------------------------------------------------------------------------------------------------------------------------------------------------------------------------------------------------------------------------------------------------------------------TGTCCATTAGAATGCCATGACATTCCACTCAATACCAGTGACAACAATTTACCAGAAGATCGTATGTGTGTCGAAGAAAAACCACCAAGGTCATCATTGACAAAAGTGAAGGAAGCTCATTCTAAGGGATTTGAGTGGGTACCTGCTGGCCTGACAAGTGAACAGATCAGGGAGTTTATGTCCAAGCTTCCAGATGGTAAGGTTCCACAGCTTGATTCTAAAGGGGCGAGGTATTGGCTGAAGCAGCGGGTGTACCAGATACCACTGCAAGATTTCTCTACCAAGCACTGCCGCAAACTGGCCCTTGATCAAAAAATGGCAATGGATGACATTTGTCAAAAGAGGACAGAGAAGGCATTGGGTGTTGGGGCAGTGAAGACAGGCCTTACAGTGCCAGCATCCTGTCAAAGATGCAGCCTGCCTATGAATATTGATGAGATGGCTGTGTTTGCATTGCGTGCAGGACCTGACATGTGCTGGCATGTGTATTGTTTTGTGTGCTATGAAGATGGTGAGCTCTTAGTTGATCATGTTTACTGCTGGGATGATGAGAAACAGAAGATGTACTGTCCACGGCATTGGAGTGAATCACTGAAACCCCGGTGTGCTGGCTGTGAAGAGCTCATCTATGTTGGAGAGTACTCCCAAGCCATGGATCAGAATTGGCATCCTGGTCACCTCTGCTGTTACTTCTGTGACGAGTCCCTGTCACAGCAGAGATTTGTGACTGTTGAAGGACAGCCAGCTTGTGTCAGCTGCTATGACAAAAAGTTTGCCAATAACTGTGAGAATTGTAAGAAACCCATTGGTCCTGGCACTAAAGATGTTGATGTGCGTGGAAAGCACTGGCATGAGGAATGTTTTGTATGTTCTCAGCAAGACTGTAATAAACCTTTGCTAAATCAAGGCTTCACTTTTAAGGATGAGAAGTTGATTTGCCATTCATGCCGTGGCATAACGCCATCCAAGGTTTGTGACGCATGTGGCGGTGACTTTTCCCAGGGAGAGAAGAAGGTTGGATACCAGAGCAAAACCTTCCACGAGAAATGTTTTACGTGTGATGAGTGCAAGCAACCCATTGGCACTCAGCAGTTTATCAGGAAAGACGACAAACGCTTGTGTGGAAAATGCTATGATATGGGTTACGCTAAGACTTGTACCAGTTGCAATGAGACCATCAAGTCTTCATCAGTAACCCATGATGGCAATGTCTACCACTCAAAATGCTTTGTCTGCACAATGTGTTCACAACCTCTTGCTGGAAAGCCATTCACCAAACACGAGGGTAACAATGTCTGCCAAGATTGCTACCGCAATAATTATGCCAAGCGTTGCGAAGCTTGTAATAAGCTGATAGAAGGAAGCGTCAAGTTTGTAGCTTATGATGAGAAGTTCTTTCACCGAGATTGCTTCACATGTGTAAAGTGTGGCATTCCACTGGCTGGAGAAAAGTTCCGTGTTGTA---GAGGGTGAAAAAATCTGCATACAATGCAGTTCT---------------------------------------------------------------------------------------------------------------------------GCTGAACCTCCGTTAATCTGTTTGGAAACTTCAATGGGTGAAATTGAATGTGAACTGTACTGGAAACATGCACCTAAGACCTGTAGAAATTTTACAGAATTGGCACAAAGAGGATATTATAATAACTGCAAGTTTCACAGAATCATAAAGGATTTTATGATTCAAACT---------------------------------------------------------------------------------------------------------------------------------------------------------------------------------------GGAGATCCCACAGGAACTGGCCGAGGAGGAGCATCTATATATGGGCCTGCATTTGAAGATGAAATTACAAGAGACTTAAAACATACTGGAGCTGGAATCCTTTCAATGGCAAATAGTGGTCCAAACACAAATGGCAGCCAGTTTTTTGTTACATTGGCTCCAACA---------------------------------------------------------------------------------------------------------------------------------------------------------------------------------------------ATGTTTGGAACGCTTCTTTGGCCGTTCATCTTCTATCTGGTCGCCAGCTCTTCCATTCTGGATCATATTTTCTTCTGGCTG---TGTCGTTTGATGCCGGGAGGGAGAAAATTTGCCACTTTAAAGGCCAGTTGCCCGCCG---AGTATTCGAAGTCTTCAGAACGCCGTGCGAGGTTATCGGAACGGATCTCCTCCATCTGCT------GGTGGAATACATTCTATTTCTTCATTATTGACAATACCTCCATTGTACCACTACCCTCATCCAAATTTGCCTGTGTTTACCTCAATGGGTTTCGAGGTGCTATTCCTATGCTATCTTGTCAGCGCTCTTGTACTTCAACATGTCAATATCTACAAAACGAATATTCACATGGTTGATGTGCACCTTTTGTGGTTTGTTGCTGTTTTCCTAAGCCGGAGAGTAGCATGGCAGGTTCTTGGACAGACACTGGCTTCAGAGGTGTTTTACACTGTTAAGTATTTTGTTGGTGTTTTCATGAAGGGTGCAGCACTTCTCACACTTGTGTCAGGTTTTGCGTGGTTGTCATGGAGACTTATTCAGCAGAACAGCATTCAGAATTGTCTCTTCCTT---TGTTACCCGTTAGTAATGTACTTATTTACATTTGGCTTCACCTTGGACCCTCAAGGAAGTAAAGTAATGCTTAAACTAAGCCCTCATCAGGAATTAGGACCTTTATCACAGCTGCAGCTCTTACAAAGCAGTCTTCTGGAT---AAAGGTATCATGGTGAATGGCAACGCTAAA---CAGGAAATTCCAGCGCCACAG------CCATGCTCTCTGCCACCTGACGCCGTCAGGTACGAAGCGGAATGCCTACGGACAGATTTTAATCTTCGCATAAAACAAGTTCTGTTTCAGTCGCTTGTATGCGCGTACTATGTTGGGTTTATTCCAATGAAGTTTTCAGAGCAACATTACGTGTATTACGACATGTGGTGGGCTTGTCAACACACACTGTTTGTATGGCTGAGTTCTCTTCTAATGCTTATGATGTCTCTGTTACCGCTTAACTACTGTGACGCCTTACACAAGTGTGCACTGCATCTCGGGGGATGGGAAAGATATCCATGCGGCCACCGAGAC------------ACGCCACACGTATGGTCCGCGTTAACAGTATGGCCCCAGGGGGTCCTAGTGCGACAC---GGTAAACTACTTTACAGAGCGCTTGGTATTCACAATGTAGCTATCCCAGGAGACTCACATCATGGGAGATTTTTTTTCATGTTTGAATCTCCTTTACGGCTTATTAACTGGATGTCTGCAGTTCTTCTGTTACTCGTCCTATATCAGCTCTTTATGATCACGCGGTCCCATTCTTGGCACCAGCTCCTCTCGGTCACAGGGCTTCTGGCGTTTAACTACCTGATACTCTACCGGCTCTTCCGAGACCGCTGGGCACTCCAGGCAGTGGTGCGAGAGAGAACGGGAAGT------------------------------------------------------------------------------------------------------------------------------------------------------------------------------------------------------------------------------------------------------------AGAGTTAGACATCTGAAAGGACTCTTAGATATTCCAGTTTGTACTGTTATTGATTCA---GGCGTCGAGGAGAACGTGGGAAGGTACATGGTTTGCACTCCGACCATCGACCAACTGCGACAAAGGCCTCTGAAATCGAGCCACGGATTGCGGCTGCCGATCAATGCTGATACAGTTGTCTTCGCCAAAGAAAAAGCTGTGCCAACTATCGGATTAGTTCCTATAACCCAAACCTGGCGAGAGGAGCTAAAGAGATTTACCGAAGCTGCTGGCTTCAAGGGCAAGAACCCTTACACAAACACTACAAGTTATCAGGTACCACCATCAAGACATGGGTCAAGACAAGGAGAGCGACCACCACCATCCAGG---GGACGTGAG---TTTCCTCCTCCATCAAGGAATGGGGAGAAGCCACTTTCAAGGAATGGAGAAATTCCTCCATCACGGAATGGTGAGAAGCCACCCTCAAGGCAGGGAGAGTCTAGACTGGGAGAGAGACCC---TTGCTGTTACAGCAAGGCCTTCCAATGCAGCACATTGCTCCAGAATCTGATAGTGATCTTGCTATGCTTGACATGTTGATGAGCATTCTTCAAACAGATCATCCTGATGGCATTAAATCATGGCTGGTTTATGCTCCTGAAAGAGAGAAGGAACTTGTCTTGGACATGATCCGAGCAGTGTGCACATCTGATCGTGAATTTAGGGAAGGTTACAATGAAGCAATGAAATCCCCCATGTACGATGATCAACTGCTACAACAGGAATCAAGTCTTGACTTGGATGAGATTCAAAAGTACAATGATGTAAAGAGGAAGGAAAGGGAGGAAATGGAGAGGAAGAAACGA---GAAAAAGAAGATGCAGAAAAACCAAGA---------ACACCCCGCACGGCAGGTTCC---CAGGGCTACACGCAGTATCAATGGACAAGTCCCGGATTTAAGCCCAGTTCCCCGTTTATTGCCACAGAGAAGAGGAAAGAAGCGGTGATCGAGCAGAGTAAACCAAGGCCTGGTACAGCCGAAGCAGAAATTGAAGAGATTCGAAGTCGACTCCAGTCTCGCTCGTCTCCACGGGTATTCACTCATCAA---AGAGCCTCGGTGTCGCGGCACTCCGCTCGTCCCCAGACCCAGCAAAGTGTGTATGTTCCACCTGCGGAGTGCCTGGAACCCGCTGCCATCAGGCCGCCTAGTCACCAGTCCATCAAGTCACAACAGTCGGTGATTCGTAGCATCTTGTCATACAAGCCGCAACAGAAT------------------------------------------------ATGGAAGCGTTCGAGAACGTCACGGTAGCGAAGGTTGAACCGCCAATTTTAGCGTTTTCCACCGATCAAGTTGCTTGCGTATGTGATGCGCTCAGACAATCAGGAGATCTGGAAAGGTTGACTCGATTTCTGTGGTCACTCCCCCCGAATGAACTTCTAAGCGGAACAGAGAGTGTGCTAAAAGCTCGAGCTTTCGTCGCGTTTCACCGTGGACGTTTTCGCGAAGTGTACACGATCCTCGAGAGCCATGAATTTGATCCGTCTTCGCACGAAATGCTTCAGAATATGTGGTACAAAGCGCACTATTGCGAGGCCGAAAAGCTCAGAGGAAGAGAATTAGGCGCCGTGGATAAATATAGGATTAGACGGAAGTACCCGCTTCCTCGCACTATTTGGGACGGCGAAGAAACCGTGTACTGTTTCAAGGAAAAATCAAGGCAAATGTTGAAGCAATGCTACGAACAAAATCGCTACCCTACCCCGCAAGAGAAACGGCTCATCGCTAAACAGACGGGATTGACCTTGAAGCAAGTCAGTAACTGGTTTAAGAACAGAAGACAGCGCGACAGGATTCCCTCAAACAAAAGCGACCACTCACTGAGGAAAAGCGTGGAT---TCGATGGGACCAGACTCTCCTAATAATGAAGTCCACGAGACCATTTTGGACGGGAAC---------------GGCGAGTGTGAAGATGACGATATGCCACCACCGCTTACGAAAACTGAGCAAGAGTTACTAAATAACTGCTTATACCCCTCCGCGAACCTCAACGCTGGG---------GAGACA---GTACAGCTTGTGTGCGTCGAAATGCCAACCGGG------------GAGGAACTAAGCCAAGAAGTCATTGTCGTGAAAAAA---GAGCAATTT------------------------------------------------------------------GTGGGAGGCATGGGCAGCTTATCTGAAGCTCTTACCAAAGTTGCCAACCAGCTCATTGCTATATCCGTGGGTTTAGGTATTGGTGGAATTTTTATTTACAAGAACGCAGCCAATGTGTTCCCTAATCAAGTGTGCAAACCGATCGTCGCTTTGAGG------GAAGAAGATGGAAGCTATGCGAAAATTCCCGAACGCTGTAAAACACAGTTTAATGAGGTCCTGACGAAGTTTGGCTACAAAAACACCGACAAAATCACCTTGTTCATAAATCAAGGAGTGCACCCGATTTCGGCGGGTTATCCATCTTTTCCAAGCGGAGCAGTTGTGAGCCTTCCAAAGTGGTACATTTTTGAAAATCACGAGGACGTAGAGAAGTGTGGAATAACTTTCCAAGGAAGAGACATCAAGTGGAACTCGGAACTAGGTACTATGATTAAAGAAACCTTATTACCCACAGATGATATGATAGCTTTTTGCATTGCTCAAGAGCTCGCGAAAATGCAACGGTTGGATTATATGGCTGTCAATGCCTTCATGGCACCGGCATGGTTGTACACTACATTTAGG---ATAGCTTATGCTACCCCAAGGCTAGTGAAACTCCACGTACTGGTAGATTTTATCCTCAAGCTTTGCATTTTAAGAATGAGTTACCTTTGTTACAAGCAAGTCAATGGAACACTCTATCATGATGTAGTTTACAAAGCAGACATCACCGCTGGAAAGTGCGCGCCTAGGATGCTACAAGGCGGCGTTGATATGCTCTCCAAAAAGCTAGAGCTGAACCGAATTCGACGGAGGTTGCTTGGAAAGAAAGGAAAGCACTGTTTCACAGAGGAAGGTAATGACATTGGATCCTACTTGTACCCTCTGATGACAGAGAGACTTGAGAGACTAAAGGCGCTAAACACAGGATCAACCAGTGTATCCAGTGATGAGCTGCTTAGTGAA------------------------------------------------------------------------------------------------------------------------------------------------------------------------------------------------------ATGCCCGCGGAGAGACTTCGTCTGCGAGCATGGATCGAGAAAGAAGCAGACGGTGGCAAGCTA---CCGGGTCTAGAGTGGGAGGACCGTGACAAAGGCATCTTTAAGGTCTCCTGGAAGCACGCTTCAAGACAGTGCTGGTCGTTCCCTAAGGACGCCTGTGTTTTCGAAGGCTGGGCCATCCACAGTGGACGGTACAGGAAAGGTTATGACCGCCCCGATCCGCGAAGATGGAAAGCGAATTTTCGATGCGCTCTCAACGCTCTTCCGGATATTATTGAACTTCCAAACCAGGGAATTGCGCGGGGCCAAGATGCTTACAAAGTCTATCAAATAGTCAGGAAATCGACGAAGAAAGAC---GGCCACAATAAACGT---CATAGCAAA---------TCAAGCGCCCCAACCAGTACGGTCACCAACCCAAACGTAACACCAACACCTAGAGAACAC------------GCAGCTGCGAAGAGAGCGAGGAGAGAA---CCAGAGCCAGCGAGATTG---AAGAGAGCAGTTTCTGGGGAACAGCCTAGAAAGGCTCCATACTACCCTTTGCCGGGCAGTAAACCATTCAGTGGCTTTGGATTCTGGCCAACGTTCCACGCCTGGCCA---CATCTGCTTGATCATGACTAC---ATGAGTACGTGGTTCGAT---------------CCAAGACCCGAGATGAAAGACATTGGCGTTATGACTCAACCAGGAATTAAGCAAGAGCCTTTGTCTCCAGGAGATAACATGATGCCATCATGTTCACGGGAACTTGTTGACTTGGAAGAGAGTTCCCCA---GGAGGTGCGAAAGTCATCGTGAAAGAAGAAGATGAGGTACCCAGCGATCAAGAAATCATCGATCTGGTAGATCAAATGTCAGACCAGAGTAACTCCTCACTAGAAGAGTTGGACGGTATG------------------GAGGGTTCAAAC------GAGGAAGATTTTTCG------------------------------------------------------------------------------------------------------------------------------------------------------------------------------------------------------------------------------------------AAAACTAATCGCAGAAAT---TCAACAGGGAGTTCATGTCGCGATAGAACCGAAGATCGACTGAAAAGGGAACATTTTTTACACCCAAACTCTGATCAGATAGATTTGAATCTACTTCTTCAGGCAGTTCTTGACATTAATGAGAAATTGAACGATAAACAAGCAGACAAG---------------------------GTGGTGGAAGGTGCTAGAACAACGGCTTCAAAGAATGATTGGGAGGTTGTTAGAAAGGAAAAAGATTTCGACGACACTGCC---------------------------TCGCGACGTTCTTCGATGTCTAATGCTTCTAGA---TCAAGGCCTAGAAGTGCTGTACATCTAAACGAATCTCGCGGGCCCCTGCCTCTT---GAACGCAAAAATATGTCGTTTAGCAATGCAAAAGTGGATGCCATTGATCGAGAGAACCAGAGACTTTTAAAACAAATTACAAAAACCAGGGGAAGGCCAAAGTCTGCTCAACCGAGGAAA---------CTTATATCAGATCCCTTGAGGGTACAAACATCGTCCGAAGTTAACAGACACAGATTTCAAAGAAAAGTTGATATGGAGAACCAGAAATTTCTTGAGAGACTCCAAGCAGTAAAACCAACAAGGAGTTTATCCAAGGACTCATTGCTTAAAGAACATATTAAACAGAAACAGTACTCAAAAACTGCGTCGAGAAGTCGACCAAGTAGTGCAAAGAGCACTGTATTAAGT------GCTGCCCAACTTTCACGTTCTTCTAGTGAGTCAAGTTTAATGATTGGGGATTCTGTAAGTGTAGCAAGTTCTAGGTTATCAAGTGGCTCACGTCGATCAGTGCAAAGGAGAGCAATCTCTAAACCTGTGTGGGAATCTGGATGGATGCCGTCAATAGAAGATACATTATTTCAGTTGAAGTTTACAGCCAAACAGTTGGAAAAGTCTTCAAAA------------------------------------------------------AAGTGCGAAAAAGAAGAGAAGGCACAACAAGCAAAAGTAAAAAAGGCTTTACAACAGAAGAACATTGAAGGAGCAAAGATTTATGCAGAAAATGCAATAAGGAAGAAGAACGAAGGATTGAACTATCTAAGGCTTGCTTCTCGCGTGGATGCTGTCTCGTCAAAAGTTCAAACTGCCATGATGATGAAACAGGTTACAAAGAACATGGATGGTGTAGTGAAGGGCCTGGATAAAGCTATGCAATCAATGGATCTTGAAAAGATTTCAGCCACCATGCAAAAATTTGAAGGCATGTTTGAGGATCTGGATGTCAACACTCAGGTACTGGAGAGTGCAATGGGAGAAGCCACAACATTGTCCACACCCCAAGACCAGGTTGAGGCATTAATTCAGCAAGTTGCAGAAGAAAATGGCCTGGAAATTATGAGTCAGCTAGAAGCTGTACAGCCTGGCACATCCTCCCTCAAAAATCAAGAAGCACAAAGATCTCAAGGAGAGGAAGACCAACTTAGCAAAAGGCTTGCTGCTTTGAGAAGT---------------------------------GCCGACTCAGCGAATGTTGTAAAAGTTGGATCGCGTAAAAGTCAGCTTGCACTCATTCAAACTAACGTAATTGTGGAAGAACTTAAGAAGTTTTGTTCTGACGCATCATTTGAAATTGTGTCCATGTCTACTGTAGGGGACAATATTTTAGATAAAGCATTACCTAAAATAGGAGAAAAAAGTGTATTCACAAAGGAATTAGAAGTTGCTCTAGCTAATAAAAGTGTCCACTTTGTGGTTCATTCACTAAAGGATCTCCCATCCACTCTACCACCAGGCATGTTGATTGGAGCTGTCTTCAGGCGAGACAGTCCCTATGATGTGGCTGTTTTTCATCCAAAGCACAAAGGTTCTACTCTTGCTTCATTGCCTGAAGGAAGTGTGATTGGAACAAGTTCACTGAGACGCAGTGCACAGCTGAAAAGAGCTTTCCCACATTTGATCATAGAAGATGTTCGCGGAAATCTCAACACAAGGTTAAACAAGCTTGACGCAGGTGATAAGTACGATGCTCTTATCCTGGCAGCAGCTGGGATGGAGCGCATGGGGTGGGCTGAACGTATTGAGCAGGTTCTTGGTCCTGATGAATGCTTGTATGCTGTAGGACAGGGAGCTCTAGCAGTTGAAGTCAATCTTGATGACAATCAAACCATTGAACTTGTGTCCAAGCTCATAGATAATCACACAAGCTTGTGCTGTGCCGCCGAGAGAAACTTCTTGAGAACCTTGGAAGGGGGATGCAGTGTTCCAATTGGAGTAACTTCTAGCCTGGAT---GGCAATGAGTTAACCATTACAGGTGCTGTGTTCAGCTTGGATGGAACCGAGTGCCTGAAGGAGACTGTATCCGGGACCCTTCCTGAG---CCC---GCTGTTCAAAGCGGTAGCTGCCCTCATGCCGTCCTAACCCAGTCCAGTATTTACGTCCCTGATGGATTGCGCGACGGTCTCGTCGCAGCTGAGAAGCTGGGAGAAAAGTTAGCGCGAGCTTTGATCGCCAAAGGAGCC------------------------------------------------------ATGGACTCCAAGAAAGCTAGGAAGTTAAAAGAGGGGTTTCTGGTAAAGAAGGGTCATGTCCGTCACAACTGGAAAACAAGATGGTTTATTTTGTATGATGAAGCATTGGTGTACTTCAAGAAAAAAAATCAGATTATGTACGATGCTGGT---GAGATTCTACTAAGAGGATGCTTTTTAGTTTCACCTTGCACAGAGTACACTAAGAAGGAGGGTGTCTTCAGAATAACAACCAAAGAAAATGTGGAATACTTACTCCAGGCAGCAAATGAAGAAGAACGTGAAGAATGGACCACAGCAATTGCAAATGCAATCAGAAGATTGGACATAAAATCTAAGCGTACT------------GATTCGGAGGAAGTTCGC---AGAAGTGCTTACCCAAGGACA------CCTGTTCAGTTTACACCAACACAAATAAGGGAGATGGTTGAGGCCATGCAAGATGCTGATGCTGGAATACCACTTGGCACTCACATGTGTCACAAAGAAAATAATAAACCACACAAACTGTGTTTCACTGGAATTCAAGTGATTGACTGGTTGCTCAAATGGTGCTTTGTATCAAATCGAGACACTGGTGTTGACTTGGCCTGTGCGCTGTTAGAAGATGCTCATCTCCAGCCAGTCGGAATAACCAGCAAAATGTCATTTAAGAGAAAA---AAGGAATTTGAAAATGCCACCACCTTCTTGGACAACCCAGATGCTCTTTACAGATTTTGTGCTTTGAGATACAGCGCT---AATGAATTTCGAGAGTTTGAATTGTCTGATGACTCCAGTGATTCTGAGGATGAA---ATTCCACGAGATCAGTGTGGAGCTATCAAAGGAAACGTTGTTAAACAAGGCTTCCTGCAGAAAAAGGGTCATGTTCGCCATAACTGGAAGACAAGAAAATTCATTCTTTGCACAGAGCCAACGATGCTGTTTTACTGCCGACCTTCTAAGGCTTCTGTGCCAGTTGGACAGATAAAGCTTGTCAACAGCGAGGTCAAGACTCTTAAAAGCGACGATGAGTTTGCCGGAGCTGAATACGAT---CCCGGGAACAGAAAACAAACAGCGGAATACACATTT------------------------CTTCTGCGAACACGAAAAGGAATCAAATATATTTTTCGAGCTGCGTCCGAGGAAGACAGA---------------------------------------ATGGACTGGGTACAAACTCTACAAACCGTCTGTGAAAATACC---------------------------------------------------------------------------------------------------------------------------------------------------------------------------------------------------------------------------------------------------------------------------------------------------------------------------------------------------------------------------------------------------------------------------------------------------------------------------------------------------------------------------------------------------------------------------------------------------------------------------------------------------------------------------------------------------------------------------ACGATCACCGTTCTGATTAAAGCTCAAGGAAAAGGTTGTGTGAATCAAAAAATCTAC---------CGAGCTAAAGCGGGC---TTGCTACCCGCTGAGTTTCACGATGGAACTCGGCAAACAGGACCATCAGATTGCGCAGCGAAAATCTATCGCCGTCAAAAGGGACCA------CAAGTTCACATCGAGATTAAAATCTGTTACATTAGCACGACGATAATCATCCGACAGGTCGGTGAATATCTGACATTTCATGTAAAAATCCCTGAACAGCTTCTGTTCAAA---GCTCCGACCGCAACAGGACTTTGTGTAACGGGATGCCCGAACCGCCAGCGAATCGACTACAGAGAG---------------------CTGTTATCTTACACGGACGAGCAACTAGCGCGAATGCATCCAAGAAGAACTAAAATGTCTCGTAAAGAAGCCCATGGTAAGTGTTCAAAGACGAAAATCACGGGCTTTTACCTTGACTCATGTTTATTCGATCTCCTAACAACGGGGGACGAAAATTTCAGCGCTGCGGCGTGGCATGCTTTAGACGAT------TCATTTCTGCTAGATGAAATGGGG------------------ACCTTACGAGACCTTCAGTCCTACAACACTACTGAACCTCGGTTAGAAACTATT------CCAGCTATCCGACCCACGCGACAAGCTCAT---AACGGAAGCCAACATAACGCTTCTCATTCATCCTTCGTTCTCTGGGTGCTGTTGATTTTTATGTACATTTCA---GCGAGA------------------------------------------AAGAAATCCAGCATGGCGGCCGGACCGATCGCCGAACGAAATCAAGATGCCACAATTTATGTTGGAGGATTGGATGAGAAAGTCTCAGAGACTCTTCTTTGGGAACTTTTTCTCCAAGCTGGGCCAGTTGTGAATGTTCACATGCCTAAAGATCGTATCACCCAGCTGCATCAAGGTTATGGATTCATTGAATTTCTTGGTGAGGAAGATGCTGATTATGCCATCAAAGTGATGAACATGATAAAAGTGTATGGTAAACCAATCAGAGTAAACAAGGCTTCAGCACACAATAAGAATCTTGATGTTGGTGCAAACATTTTCATCGGAAATCTTGATCCAGAGATTGATGAAAAGCTGCTCTATGACACATTCAGTGCTTTTGGTGTTATTCTCCAAACCCCTAAAATTATGCGAGATCCTGAG---------------------------------------------------------------------------------------------------------------------------------------------------------------------------------------------------------------------------------------------------------------------------------------------------------------------------------------------------------------------------------------------------------------------------------------------------------------------------------------------------------------------------------------------------------------------------------------------------------------------------------------------------------------------------------------------------------------------------------------------------------------------------------------------------------------------------------------------------------------------------------------------------------------------------------------------------------------------------------------------------------------------------------------------------------------------------------------------------------------------------------------------------------------------------------------------------------------------------------------------------------------------------------------------------------------------------------------------------------------------------------------------------------------------------------------------------------------------------------------------------------CCG---CCATTACCTTCTTACAGCGAT------TTAGATCGTTCAGAGCCGCCTCCAGCTTATACGCCCAGAAATGGCGAATCT---------------------------------------------TTGACGGAGTCTTCAACTCCTTCTCGCCCTCTGCCAGCAAGGCCTTACTCCGCATGGAATCCGCCATTACTAGGCAAATTACCGGATGATTTTTTGCGCCTTGGGCCATCAACGACGCTTTCTCCTTCTTGTCCTCGAGGCTTT------------GGCGATAGCATGGGCGACAGAGAGCTAGAACGGTTTCTGGAAGATGAGAAACTGGCCATGGTATTACAGAACGAGGAATTTATGCGAGAGCTGAGACACAATAAAGATTTCATG---TTGTCATTGGAGAAAGACAGACAACGGAAT---ACTGCAGCTGCAGCTAGGAACATAGCA---CCAGTAGAATCCCCGGCCAGC---AATGTTCCAACACCAGCT------GCAAGTAATGCCAGCAGGGGACATTTCCCTCAACCTCATACGGTGACATCTTCACCTACAGCAAATGTGGAGCCT---GCTGCT---------GGAGCAGTGGGTGGA---CAT------CCA---GCCACCAGCACTGCCACTCATGATGATGCTGTTCTCAGAGAAAGACTGAAGCACATGGGAAAGAGTACAAGA---AAGAAGTTTGATAAGCTGGCCAAAATGTTTCACAGGAAGAATGTGAACAGGGCAAATCTCATTGCAACTGGGACTGCTGCATCTACTGCCAATCTTCTCGATGGTTATAATGAGGATGATGACGATGATGAACTTCTTAATGCTATGGGGTCAGCCAGGCTTGAAATCATGGACGAGAGAGATGAAGAGAAAGAG---------------AATAAGACAGTCACACAACAG------------AAGCCGTCAGAAACTGAACAGAAGAAGGCACCAGGCAGTGTTGAGCCAATTGTTTTCTTTTCTGAAGATAATGAGTTTGAATATAAAGAGGAAAAG---------------------------------------------------------------------------------------------------------------------------------------------------------------------------------------------------------------------------------------------------------------------------------------------------------------------------------------------------------------------------------------------------------------------------------------------------------------------------------------------------------------------------------------------------------------------------------------------------------------------------------------------------------------------------------------------------------------------------------------------------------------------------------------------------------------------------------------------------------------------------------------------------------------------------------------------------------------------------------------------------------------------------------------------------------------------------------------------------------------------------------------------------------------------------------------------------------------------------------------------------------------------------------------------------------------------------------------------------------------------------------------------------------------------------------------------------------------------------------------------------------------------------------------------------------------------ATGAGTGAAGTAAAGTCAAAGCTTCAAAGTGGTTATGGAAGGGAAGATCTCTCTTTTGTGGAGAATCTGTTTGAGCAGAAAGATTTTCAAGATGCTACTAAAGTTTACACAAAAATGATTGAACTGGAGAGATCAGGAAGAGGGCCCAGTGCTGTTAGACCTGTGGCCACAAATTCACAACACCTCTCCTCTCAGTTGAGACATTCTCTTGAAGTGGCCAGAGAT---TCAAGGGATGCAGAAGAATTAATACAAATATTACAGTCGCCAAACTTTCAGGGTCTTTTGCTGGCACACGACAGACTGGCATTC------AGGGAAGCGTTACCCAGCGAGGAAGAAGAACAAGAGGCTGAAGCCGAAGAATCTCAAGGGCAGCAGGAACCTCAACAAGTCACGGACGAGTATTCACTCGTGGAAGATGACAATGTAAAGATTGTGAGAATAGACAAAGCGACTGAACCACTGGGAGCTACTGTCAAAAATGAAAATGGCACTGTCCTGATTGGGAGAATTGTCAAGGGCGGTGCAGCAGATAAGTGTGGTCTTCTTCAAGAAGGCGATGAAGTCCTTGAAATAAATGGAGTTAACATGAGAGGTAAAACTGTAGCAGAAGTTTGTGAGCTGCTGGCGGACATGAACGGGACGCTAACATTTGTACTTAATCCCGCCAATCGATCCCGC------GTCCCGTCCGACAGAGAAGTACATGTGCGCGCGCACTTTGACTACCATCCTTACGAGGATGACTTGATACCGTGCAGAGAACTGGGACTAGCATTCAGACGAGGCGATATTCTTCATGTTGTCAAACAAGAGGATCCTAACTGGTGGCAGGCCTGGAGAGCAGGCGAGGAAGGAAGAACTTTAGCTGGACTTGTTCCATCGAAACATTTCCAACAACAGAAAGAATCCATGAAGAAAACAACTGGAGAAACCGAACCCACACACAAAGAAAAGCAAGGATGCCTTTGTTTCAAGCGAAAGCGAAGGAAAAAAGTTCTTTATAACGCGAAACATAACGAAGAGTATGTTGCCGATGAAGTGTTAACATATGAAGAGGTAGCGTTCTTACGGCCAGATCCACAAAGAAAACGACCTGTGGTACTTATAGGACCTGACAGAGTGGGTCGGAAAGAGCTGAGGCAGAAACTGATTCTCTTTTCACAAGAACGTTTCGCTGGAGTGATACCGCACACCAGCCGGCCGAAGAGAACAGACGAGGTAGATGGAAGGGACTATTATTTTGTGCCGCTACCGACGTTTCAAGCGGACATTGTGGCCCATAAGTTCGTGGAACACGGGGAATTAGAGGGTCACTTTTACGGTACAGCTCTGGACTCCATAAGAAGAGTGATCAACTCCGGAAAATACTGTATTTTAAATCTTCATTGTGAGGCGCTGAAGTTGCTTAAAGCTTCTGATGTGAGACCTTACGTGGTTTTTATTTCGCCGCCATCTTACGATAGAATTTTAACACTTAGAAGAGGAAAAGTGGATCCATTTAACCCGCAACCTGCTGCACAAATGTCTGACGCTGAGTTACGCGAAATGGTGGACAAAGCGCGAGAAATGGAAGAAACTTACGGACATTACTTCGATAAAACAATTGTAAACACAGATTTGGAAAGAACTTTTGACGAGTTGAGATCAGCCATCGATAAACTTGATACCGAGGCTCAGTGGGTACCAGCCTTCTGGGTAAATGAAGGTCGTGGCGCCTTG---------------------------------------------------------------------------------ATGCCGAAGGATAAGCATGAAAATAATGATCTTCGAAGAAATTATACCCTAATGAGTGCTGAGGATGTAGCTAACGGCAAAAAGTCGAAATGGACCGAACTGGAAATTACGGCTCGATCGATTCGTAATTTGAGCCCGACACTATGGCAGCTGGATTTTTTGACTGCGTTGTTTCTAAACGACAATAATCTTACAAAGATTCCCCCGGAGATCTCCAGGCTTGCTCAGCTCAAGCACCTGGATTTGTCGTCGAATAAACTGCGAAGTTTGCCCAGCGAACTTGGAGATCTGGTCACATTACGTGAGCTACTTCTATGCAACAATAATCTGAGAGTTTTACCAAACGAACTGGGAAAACTTTTCCAGTTACAGACTCTTGGATTGCAGGGAAATCCCTTGCCCCAGGATGTGTTAAGTGTAAACGCAGAGCAAAATGGAACAGCAAAACTTCTGAGCTTTATGCTGGACAATTTAACTGTTTGTCCTCGGCCACCAGAGAGACAGTGGATCTCACTGCAACCTGACAGATCAAGAAATCCTGCACTTACATTTAGTGTCATGTGCTACAATGTGCTATGTGACAAGTATTGTACAAGACAGATATATGGATATTGTCCGTCGTGGGCATTAGATTGGGAATACAGGAAAACAGCAATTTTAAAAGAGATTCTTCATTACGAGGCAGATATTCTTGGCTTACAGGAAATTGAAACAGAGCAGTTCTTAAACTTTTTTCTTCCTGAACTTCAACGTCATGGATATAATGGAATTTTCAGTCCAAAATCCAGAGCGAGGACAATGACAGAAGAAGATCGTAAATATGTTGATGGCTGTGCAATATTTTATAGGACATCAAAATTCACCTTTGTGAAAGAGTACCTCATTGAATTCAATCAACTAGCAATGGCGAATGCATCAGGTGCTGATGACATGCTCAACAGAGTCATGACCAAAGATAATATTGGCATTGCTGCACTGCTGGAGCTCAAAGAGGGCTACCTTAAC---TACAGCAATGATGTGAACATGCCAAGGCAGCAGGTGCTTGTATCCAATGTTCACATCCACTGGGATCCTGAGTTCAAGGATGTCAAGTTGATTCAGACAGTGATGCTTATGCACGAGTTGATGAACATCATGCAAGAGATTAATCCAGGTTTCATGGTTCAGGGAGCAGGTAAAAATGGCACACCACCAAGCAAGTCCATTCCATTGGTGTGCTGTGGTGATCTTAACTCCTTACCTGAATCAGGTGTGGTTGAATTCTTGGATAATGGAAGAGTACGGATCGACCATGGCGACTTCTTGGACATGAAGTATGATGGTTTCCTCTCTCGTCTCAGCAACAGTAAGAATGGTGAGAAGTGTGGGGATCTAACTCACTGTTTCAAACTCAGTCGTGCCTACTCTGAGGAACAGATGTCATACAGCAACCTTACCTATTCATTCACTGGAGTCATTGATTATATTTATTACACGTCCGACCTGCTTGTTCCTGTTGGGGTGCTCGGCTCTGTCAGTAAGGAATACATCAAGGAAAACAAGGTCATTGGCTGGCCACACCCTCATTTCCCATCAGATCACCAGTCTCTACTTGTAGAATTCGAGGCGCTGAGCTTCAGTAAT---GGGGTTCCAGTTTAC---GGGTATATGCCAGGCGCA---CATCATCCCAGG------------------------------------------------------------------------------------------ATGCCTAAGAAAACAGGA------------ATAAAAGCTGACGATTATGGAGGTCAGCTCCGGCGACCTGGGGAAAAA---CTGGGGAGTTCGACCACACAAGATGGCGTTCAACAAGAAACCTCTTCCGCCTCAAAAGAAAGTGAAAAAGAG------------------AAACCACCC---TTAGCAGTAGCA------------ACTGAAGACGCTAAGGAAAGCCAAGCTTCTGAGGAGAAACCTGCTGAG---------------------------GAAGCAGCAAACAGCAAGCAAAGTGAA---TCAGAT------------------------GAAAGTGACAAGGTCGTTTTGACACAATCAATTGCTTCAAGCGAAGGAACAAAGGAACTTACAGAA---CATCAAGAGGACAATGTGTCAAGTGGTAATAAAAATATTGAGGAATGCCATGTTCAAGAACCTGATGCG------------------------------------------------------------------------------------------------------------------------TCAGTAAAATATGAAGAAGCTTTAACACCTGAAACTACAACGCAAGCTGTTTCCAAGTTATCACCCCATGCAGATGAGTTTGTTCCT---AAAGGGACCTATAATCTGGTGTCTGCAGTCAATGCTCCTGAATTTGTTCCAGCTCCAGTGCCACAACAAAATGACAGACCTCCACTACTTCGTCAGAAGAGTAACACGCCTGAAAATGAACTGATGAACTGTGTAAAGGATGTTCTGTTTGGTTTAACACAGAGCCCTGGAGAGTTACATTATTATGTTGACATTTTGATAGATATGTTGAAAAAATGGTTGAGTACTTTGACTTCCTTGAAGGAAGTTGTGGATGTTATCTTTGAATATTCAATAACAGAACCTAACTTCCAATATATCGCCGCCAGACTGTGCAACTTGTTATCT---ATGGACCGTAGCATTGTACTAAAGAATGATGAAAAGTTCCGGAGTGTATTGATGAACAGATGCAGAGATGAACATTTCAACAGAGAGGCATCTCTTCAAAATCCTGAAACCTTACCAAGATTGCTTGGTTTTGCAATGTTTGAGGCTGAACTCTTTTGTAACTACAGGCCCTTGGGTGAGAGTCAACCTTTAAAAGTATTTCACAGAGGATTGTTAGAAATGTTAAAAACCCTTTTACAGAACCACTCCGAGGACTGTCTTAAATGCATTGGGAATATTTTAAAGATGACAGGATATCTTCTGGATGATCCCATGTTTATGGTGGAGGACAAG---------------GAAAGGAAAGAAAAAGTTGACAAAGTTTTCTCTGATGTAGAACAACTGGAAAAGGAATCCAAGTTGTCAGACAGTGTAAAGACTTTACTTTCTCAAGTTCGTGAACTACGATCCACAAACTGGGGTTTTAGTGGGACTGAAGGAAGTGCAGAGGCATATTTGCCTCACCCTGCAAATGATGAA---TATTACATCTCTGACTAT---AATTTAGCCATGGATAAACTATCCTTGGATGATGACTTAACACCAGTTACAAACCCAGAACAATGGAGTGACTACTAT---GGTGATGATGGGGAAGAAGCAGCTCATATA---CATGATACCTACAAGTACTACTTTCCAGAGAACTATAATGATGAAGATAGT---TATGGGCATGCTGAAGCTAGC---AGTTATTACCTGGATGATGATCCAGAATATGATGACGAGATTGATGAAGAGTTTGAGAAGTTCTTACTAGAGCAAGAGGGC------------AGAATTGAAATTTGCTTTCCGCGTACGCCCCGTTCTTTTCTTCAGCCGCAGAAATTTGGGCTAGTTGCCGTTGGAAGACCTTTAGAGGAA---TCCTCCAGGCACTTAAGCTGCAAAACTGCAGTCTCCCAGAATTTCATAAGAATGGCTGTCCAAGTCGAG------------TGCAAACCTTTTGCGCTGGAAAACTAT---CCGGACGCGACTTACTTCTTT---------CACTCCGAAAAAGACGAGGACGAAAGTGAAGGATACAGT---ACATCAGTCCCAACTCATGATATTTGGAAAAAGTTTGAACTTCTTCCAACACCTCCTCGCTCTCCCTCCCGA------TCACCTCCACATTCGCCGGTCGACTTCGATTCATTCGAAGGTGGCTGCTGCTCAGTTGCTGACACCCTACAAATTGTGACCGAGAAA------CTAGACGAAGACAGCTGTTCTCCTGCACCCCTGGCCACTGTTGAATTCTCTCTTTGCAGTTTGAAGTCGAAGCTCATTCAAGATTGTATGTGGAACGGTTCAAACTACGAAAGTACCTTG---GATATTAAAGTTCTTAACCTT------GTGAACACAGACGATATT---TACGAGACTCCCTGTTCAACTCCGCCGCCAGTTGAATATGTAAGCTCCGATTGTGTGGATCCAGCAACGGTGTTTCCCTACCCTATAAACGAATCACATCAAAACTTATGTGGATCTCAT---ACTTCAAGCGATTCAGAAGAGGAAATAGACGTTGTCACTATCGAGAAACCC---AAGCGAAAGCGT------TTGCCGCAAGTCACTGATGAACCG------CCGGCAAAACGGCTTAAACCGGTGGCGATGAAACCGAAAGCGGCTGTGTCGGCTGCAAGTCCAGCAAAAGAAAGCAGAAAAGAT---TTGAAACGACAAAATAGCTCAACTTCAGACGAAGAG------GGAGACGTGAGTAAGCGAGCGACTCATAATGTGCTTGAACGGAAACGAAGGAATGATCTGAAGACAAGCTTTCACATTCTCCGAGAAGAGGTTCCAGAAATAAAAGACAATGAAAGAGCTCCCAAGGTTACAATCTTGAGAAAAGCGAGGGATTGCGTCGATAAACTGAAGAAGGACGAAACTCGATTGCTTGCAGAACTTGCCAGAGAACGCAGGAAAAACCAAGATTTATTAGACCGATTTTATGCCCTTGGACAA---AAGCGAAAA------------------------------------------------------------------------------------------------------------------------------------------------------------------------------------------------------------------------------------------------CGTCAAGATGTGGTTCATTTGAGCGATATGGACCCGCAAGCAGTGGAAGCCCTCATCCAGTATGCCTACACTTCTCACATTGAAATTCGAGTGGATAACGTCGAAGGACTTCTCTCGGTGTCTTGCATTTTACAGATCGATGAAGTGAAAGAAGCTTGCTCGGAATTTATGAAGCATCAACTACATCCAACAAATTGTTTGGGCATTCGTGCCTTTGCTGATGGCCACAACTGTACTGAACTTTTCAAAATTGCTGATGCTTTCACAAAAGAACGGTTTGTGGAAGTTGTCAAAAATCAAGAATTCCTGCTTTTAAATGCTGAATGCGTGGCACAGCTTCTTTCAAGCGATGATTTAAACGTTAACTCGGAATCACAAATTTTTGATGCTCTATGTGCCTGGGCAGAACACGATGAAGAAAAAAGGAGAAAGGTTTTGCCGAGATTGCTTGGACTAGTTAGGTTGCCGCTGCTCGCACCAGAATTTCTTGTTGATAAAGTCGAGATGTCATCTCTTTTTCGC---GATATG---CCCTGCAGGGAGCTGATTATAGAGGCCATGAAATACCAGCTCCTCCCCAAACGACGCTTTCAGTTTCAAAATTCAAGGACAACTCCAAGAAAATCAACAGTGGGAAAACTTTATGTAGTCGGT------------------------------------------GGAATGGATTCCTCCAAGGGAGCAATTCAAATTGAGCATTATGACCCTCGCAAAAACCTGTGGTCTGTGGTGTCACCAATGGTCACCAGAAGACTGCAGTTTGATGTGGCTGTGGTAGATGGCAATTTGTATGTTGTTGGAGGAAGAGATGGGCTGAAGACACTGAATACTGTGGAATGTTACAATCCAAGGACAAAACAGTGGAGTCCTGTGCCATCCATGAGCACCCATCGTCATGGACTGGGCGTGGCAACTTTGAATGGCCCTCTCTATGCTGTCGGTGGTCATGATGGTTGGTCTTACTTGAGTACTGTTGAGAGATTTGATCCAGATACCAAACAGTGGAGTCCTGTGCCATCCATGAGCACCCATCGTCATGGACTGGGCGTGGCAACTTTGAATGGCCCTCTCTATGCT---------------------------------------------------------------------------------------------------------------------------------------------------------------------------------------------------------------------------------------------------------------------------------------------------------------------------------------------------------------------------------------------------------------------------------------------------------------------------------------------------------------------------------------------------------------------------------------------------------------------------------------------------------------------------------------------------------------ATGAGCCGACTGCGGCTTGGTTTGTTTATA---TTCTTATATGGTTTAGCTTGCGAAACAAAACAACACCCAGAAACCGGCTTCTGCGAGGGTAGAAGCTGCCCA---------GAACAAGAGGCCCAGGCAAACCCGCGGCTCGAGCAAGCAACGGTCCGTTCTTCT------------GGCATGGAGTGGCGCTCGCATGGAAGAGACAACAACGACTTGATCTCGCAACTCAAGCGCAATAAAATCATCAAGTCGCCGCGAGTTGAGGAGGCAATGAAAAAAGTCGATCGTGGAAATTATTGTAGTTTTTCACCGTACATGGATTCACCCCAAGCGATCGGTTATGGCGTGACCATAAGTGCCCCTCACATGCACGCCCACGCTTTGGAGATGTTGAAAGATCATTTGTTCGAAGGTGCTAAGGCCTTAGACGTTGGT---------------TCAGGTAGTGGTTACCTCACTGCCTGTATGGCAGAAATGGTTGGAAACAGCGGTAAAGTAATTGGCATTGATCATATACCAGAACTTGTGGAGAAATCAAGGCAAAACATAAAGCGAGGAAATGTTGATCTTCTAGAAAGTGGAAGGGTTCTTCTTGTGACAGGGGATGGAAGACAAGGATATGCAGATGATGCTCCATATGATGCAATACATGTAGGTGCTGCAGCACATCCCATCCCTGATGCTCTTATACATCAGCTGAAACCTGGTGGCAGACTTTTCATACCAGTAGGCCCCACTCATGGTGACCAATGGCTTGAACAGATCGACAAGGATAAAGAAGGAAACGTAGTGCGGCAAAAGTTGATGGGTGTGCGTTACGTACCCCTCACAGACAGAGAGCGACAA---CATAGACCT------------------------------------------------------ATGTTTGCTTTGCTGTCTGGGCTTTGGAAGTACCTTTTCCAGAAAGATGAATACTGCATTTTAATTCTAGGCTTGGACAATGCTGGAAAGTCGACTCTCCTGGAACAAATAAAACGAAGGTATGGCAACAACTACCCTGGCCTGCCATTTGAGAAGATCACAACAACAGTAGGACTTAACATTGCAAAAATTAACATGAGCCATGTGAAGTTGATATTTTGGGATTTAGGAGGCCAACAAGAGTTGCAGTCCTTGTGGGACAAGTATTATGAAGAATGCCATGGTCTCGTGTTTGTAATTGACTCCACTGATGAGAGGAGAATGGAGGAATCTCACCAGGCTTTCAATGGTGTAGTTCAAGATCCTCATTTGGAAGGAATTCCTTTGTTAATCCTCATGAACAAACAAGATTTAGAGGGTTCTCTTGAGGTGGAAGCTATTAAAAGCATTTTCAATGGCAAATCACCAGGCATGGGACATCGAGATTACTATATTCAGCCAACATCTGCTCTTAATGGAGACGGGATAAGTACTGGAATTGAATGGCTTGTACAATCAGTAAAAAGCAATCTGGAACGACCACCACGACAAAAA---GACATAACA---------------------------------------------------------------------------------------------ATGATCAAGGCAATTCTTGTATTCAACAACCATGGAAAACCACGGATGACCAAATTCTTTACTCATTACTCGGAGGACATGCAGCATCAGATCATTAGAGAAACATTTCACATTGTCTCTAGGAGA---GATGATAATGTTTGCAATTTCCTGGAAGGAGGAACGTTGATTGGTGGTGCTGACTTCAAGATTATTTACAGACATTATGCTACCCTTTACTTTGTTTTCTGTGTGGACTCTTCAGAGAGCGAGTTAGGAATTCTTGATCTTATTCAGGTATTTGTGGAAACATTAGACAAGTGTTTTGAAAATGTTTGTGAGCTGGATCTCATATTTCATATGGACAAGGTTCACTATATTTTACAAGAAATTGTGATGGGAGGCATGGTGCTAGAAACCAACATGTCTGAAATATTGACACACATTGAAGCACAGAATAAAATAGAAAAATCTGAAGCTGGAATAAGTGCCGCACCTCAGAGGGCCATGTCTGCTGTCAGAAATATTAGTCCTAACTTACATAATCTTCCAAAACCAAATATAAATTTACCATCTATGCCGTCACTTCCACACATTAACTTGCCGTCCTTTAAG------------------------------ATGTTGAACACACGCCATAAAAAAATGTCTAAAGGGAAAAGAACCCTGTTATTTTGGCATCTTGTTGTA---TCTGTCTATATT---------------------TCGTGGTCCGAAGCAAACTTA------GGGGTTGCCGTGAATAATCCGTGTTTCTCGAATCCATGTTGGAACGCGGGAACTTGT---GTGTCGAACGGCTCTGCGTTCACTTGTAGTTGTCCGCAAGGATTTAGCGGGGAGAAATGCGAATTTCATGTTACGCATTGTGCAGTAAACCCGTGTGTTAACGGCATTTGTAGACTAAGCAAAGATGGGCTCCCTGAGTGCTTCTGTACTCCTGGATTCACCGGTACACGCTGCGACATTAACGAAGATGAATGTGCTTCGTATCCTTGCAAGAATGGCGCTCTGTGCGTTGACGAAATGAACGGGTACAAGTGCGTGTGCAAAGGCGATACCTATGGCCGTCATTGTGAAATTCATCAACGTGATATAATGCAGTGTGTTACACGGTGTGATGAA---GAACCTTGCTGGCGTAATAACTCTGCTGTTATACCAGTAAAATGGGGATATGGCGTC---AGTATCTGCAGCACAAGTCATTCTTGTTTTGGTGGTGAAAATGATACCGAAGCTGATGTGTTCGACACATTTGTGGAAGTCCAGCTAAAGCCTTTGCAGATTCAACTGGGGGACACACTTAATTTCACCGCTGACGAGGAAATTGTGGCTTATGTTGACGGATTTGTGCCTCATCACGTC---GTTGCTGCAAACGGA---TCTTCTGCTTTCCGAGCCTGTAATGAAAGCAATGGGATTCCGCTTGTAAATAAACCGACTAATAGTGTTGTTGTTGGT---TTAGACATTTTAACGCTTGGGACAAAATATTTTATTGCCAACATAGACTCTACGTTCCGTTGCAACTTTGGTTTACGTCTTAATGTCAGCGTGAAAGAAAGTCACTGCAAAGCCCCATCCGAA------AGCGAGATTTGTTCTGGCAGAGGGCAATGCTCTACAAACTTCAGTTCACCAGACTTCCGCTGCAAGTGTTGTGGTGGCTTTAGGGGTGAATTCTGTGAAAAGGTTGACTACTGTTTTTCGAAACCTTGCAAAAATAACGCTGTTTGTCAGAACAGGGAAAGTTCAGCCGACGGTAGCACG------CATCTGTGTATTTGCGAGCCTGGATATGAAGGACGGGATTGCTCTGAAATAAAAGATTTGTGCTTATCTTCTCCGTGTCTTAATGGAGGTAGTTGTGTTCCAGAGGTCAATAATTTCACGTGTCATTGTGCGCGGGGATTCAGTGGCAGGAACTGTAAGGTGGATATTAATGAATGTGCATCCAATCCTTGTGTTAATGGTGGTACCTGTGTGGATGGTGCTGGGTCATTTTCATGCCACTGCTCAGCAGGTTTCACAGGTTCTCACTGTGAAGTTGACATAGATGAGTGTTTATCTTCCCCTTGTGTTCATGGTACTTGTATTGATCAAGTAAACAGTTTTAAATGTCACTGTTCACCTGGCTATGCTGGTATCAAATGTGATTACAACCTCAAGGAGTGCTTATCC------------AACCCTTGCTACAATGGAGGAAGTTGTGTCGATGAAGTGAATGGCTTCAGATGTGACTGTGGACCAGGATACAGAGGGGATCACTGTCAGATTGATGTAGACCTCTGCAAGGAGCCCATGATGTGCGTCAATTCACTCTCTTGTATAGAC------AAAGGTCAAAGTGTTGAGTGCACTTGTAAAGCAGGCTTTACAGGTTACAACTGTGCAATAAATATCAATGACTGTCTCTTGCATCCCTGTAAGAATGGTGGCACTTGTAGAGACAAAGTAAATGATTTTGAGTGTATCTGCCCTGATGGGTTTTCAGGAAAGGCATGTGAAGTTAATCTCAATGACTGTCTCTCACATCCATGTAAAAATGGTGGCACTTGCCAAGACAAAGCAAATGATTTTGAGTGCATCTGCCCTTATGGATTTACAGGAAAGGCATGTGAAGAGTCAACAGAAACAACACCTGCTCCA---CAATTTAACCGGCAATTCACTCTCAAGTTAATGACTGAAGAT---TGCAACCTTGTA------AAGGACTCCCTTGGAGGATCGCATATCATCCAAGGAATAGCATCTGGCGTGGCAGAAGCATGCAACTGTAATTTTGGCACTGAGCACATAGTGGCTGGATCAGTTTTTCTTCAGTGTAGAGACAGAATCAGCGCTGAAATCAGTATGGAACTCAAACCTGTAAACCAACATTCGGTTAACAAGTTGATTTGTCAGTTCAGTGAAAGCCTTACCATTCAACATAAGAATGTCATTGACTTA---GGTAGCAATACATATGCAGTAAGGGTTCTTAGTGATCTCACAACATGTGGTCACCTTAAT------GAAAAGAAAGAC---------------------ACGTTA------------------------------------------------------------------------------------------------------------------------------------------------------------------------------------------------------------------------------------------------------------------------------------------------------------------------------------------------------CGGTATTCTGGGTGTTCCCTCGCTCATCGGTCTTTCAGAGTGCTGGTGTATCCTCGAATTATACCGCAATTTCGGCAAACACACATTGTTTTCATTATGGGATTCGACTTGGATGACTTATTTCCATGTCTCGAAGTTGTTTCCACTGTAGCGGCCGGCATGTTTGTCGGCGGCGCGCTGTACATCAACCTCGTGGAGCATCCAGCGAGAATGACGATTGCCGATACCAAGTCCTGTCACAAGGAATGGAAGGAGAGTTTTGATCGAGCAAAGGTCCTTCAAAGTCGTTTGGCGTTGGTCTCCATA---GTGTCTGGAGCTGGAGCGTATTACTGCAAC---CCGAAGAAAGGTCTGCCATTCCTTGTCGGCGGGGGGTTGATTGCAACGATTTTTCCGTACACGCTGTTCATACTGAAGCCTAACTCGATTGACCCCATCTACGATGAAGAGATAACAAGCAAGAAGAGCGAAAGTGTTGTGAGGGAGACCATAGACAAGTGGAATAGTTATCACATGGTGAGGAGCCTGATCACTTTACCGGTCTTTGCTGGATACGTCATGTACTTGGCCAGCAGTCACAAGAAATTCTGG---------GCGTTTTCCGCCCAGATAGATCATGGGCAAAATGAACGAAAGGACACAGTTTTGTGTGAAATTAGCAACGAAACCTCGAAAGATAAGGGAAAG---TTTGTGCCGAACCCTGCCGCCAAGCCGTTTGTACCTTCCAACTTGAATTCAACATTGGGTCGCTCT------AGCAGGACATGGACAACTATCGAAGGACAACATTCTAAAGTCTTTGGCCTGGGTGGAAATATTGCCAATCTGAAGGCTGCCAGACACATA---------------------------GTATCATCATCATACGTGAATGATACACATGGCTCT---GTGAATGATCCAAATAGTACAATACCACAGGAAGAAGTCAAAACACCTACAACACCTCAGTCCAGCAACCACATAGCCCTTCATCTTGTATCTAAAGTTCTTGAGGATGAGAGTATTTTTAATTTTACAAGCTTTGAGGAACCAACTTCCTGTGTAGAGCCATGTTCTCCTGTTTCCTGTGTTCATACTGACAGGTTTGATGGTACTTCTCATTCCTGGCCTCTCCAAGTGGTACCCAAAGGTTCTATTCCAGTGCCAGCTGTGACATCC---AATGCTGGCAGT---------ACTACTGGCAGCTTTGGTTCGTTTCCAGGACAAACCATCTGGTCAGCAGCAGAAGTGAAT------GCTCATATTACCCCTCCCTTATCACCCCTTGACATGTCCCCACCATCCAGCCTGACAAATTCGTCATTAGGAACCACTCCTCCACTACCTCCAACTCCTTTAATACCTGCAAGCTCTTTGACAAATTCATCTGGTAGTGCTTCACCTACAGTGAATGGTTATCATGATGAACTCTCTCCGTATCCATCCCCAACTGGACAGCAA------TTTGGCTCACAAGACACATTATCTCATACTTTGTTCATGCCC---ATTAAAGATACGACTACTGGAAGTAAGGGGTGGAATTCTTCAGAATCTGGCTACTATTCAAGCAATGGCTCCTGTCGCCGTTCTCAGCCATCTCCAAGTTCAGCTCCAGCACATGCATACTTTAATTCTTCACCAAAGGCACGTCCACAGTCTCTTACATTTACCAATGGTCATCACTACTGTAGCTCGCCAAGCATGTCACCATCGTCACCACCT---GGACCTGTTCATAGCCACTCTGCTCCAAAGCATTTAAATTCAGGCCACGAGATGAATGGCGGACCTTGGTACAAACATGCTTCA---GCTAGAGAGCATGTTTCGCCAAGTTCTTTACCGAGGGACACCCAAACTTTCATAAAAGAGAATGGACACTCA---GGGCACCCCATTCTGCATCGCACAAAGAGTCCGCTTACCAGTGAACTACATTGTAGGCTTGAAGAATGTTATGAACAACTCCGGAGCCTGGAGAAAGAAAGAAAGAAGACTGAGGGAGAAATCTCTCACTTGTGGTCTGGTAGAAGGCTGTCT---TCTGGAAATGCTACAAACCTAAGACTTCCTCCTAATCCATCCAGAGTGGACAAACTAATTGTGGAGCATTTGCGGGAGCATGCTAAAGTTGAAGCCTTGGTTGGACGTATTGAGCGGATTCGTCACTCCCCTCTCCATGTCAGCATTAGTGAGGGAGTAGATCAGTGGCATAGTGGCATACGTGAGCTACAGAATCGTCGTAAAGAAGAGCTTACTATTAGTAGC------AGTTCCAGATGCAGGGTGAATTCCTCTATACGGCATCAAGATACTGCAGAACTCTCTGCCTTAATATCAGCTGTAAAGACACTGACACTAAACACTCGTGCAACCCGTACAATAATTTGGTGTGCTAATCAGCTTGTTATGACCAATTCCATGCAA---AATCGTAGCAGTTTTCATGAGGGAGAGAACTCAGCTGAGCCATCCAAAGAAGGT---------------------ACTGGGGATGTGTCC---------------------------------------------------------------------------------ATGGCTGCATCGAAAGGTGTCGAAGAACTTGTCGTTCTTTTTTCCGATTTACGAGAAAAGTCGTTGAGAGGAGGTGAAACTCTTGAGAACGTTCGTTCGGAATTTCTTCGGCAGGTTGGGAAGGACCGCGAAACAACCTCTTCA---AAGTGGAGAAGCTTGAAATGGTTCTTGATTGTCATTTTACCTGTTGTTTTGGCGATAGCTGGGTACTACTTCGACGTGATCGAGCTGCTGAAAGTGAAAGAAGAACTATGTCTCGTTGATGTCAACGAAATTTTCATCGAAGTAACCCGTAAGCGTACAAATTGCACGCTTTTGTGTGAAGGCTTGACCGAGATTCCTCGCGTTTCTAACTTGTCGAAAGAGGAATTTATCTCCAAGTATGCCTACAACGGACGACCAGTTGTGATTACTGACGGTGCGAAGAACTGGTCGGCTGTCGGGCGCTTCAGTTTTACGTTTTTCAAGGAACTTTTCGACAAGAACAAAGAAGCCTATCGTGTGAACGAAGATGAGTGCCAGTTCTTCCCTTATAGAACGGAGTTTATATCTCTGGAACAGGCGCTAAATATGTCAAAAGAAAGGTCAGAATGGAAAGCGGAGCCATGGTATTTTGGCTGGAGTAATTGTGACTCTGCGATCAGAGAAGAATTGCGTACTCACTATCAGTTACCATATTTCTTGCCAAGCCAATCAGAGACCAGTGAACAGGACTGGATCTTTATGGGAGGACCAGGGCCTGGAGCTCAGATCCATATTGATAGTGTAGACCGTCCATCATGGCAGGCACAGCTGTCAGGCCAAAAGACCTGGACTCTGATCCCTCCCCCAGAGTGTGAACAAGTCTGTCAGCCCATATTCACAACAACAATGAACAAGGGAGAAGTCATTATTGTGGACACAAACCAATGGTATCATTCAACACAGGTTTTGCCTGGAAATCTCAGCATTACCATTGGGGCAGAATATGAC---ATGTCTTGTTCTGTCGCTTCTTCTGAATACCTTAACGAACTACTGAGCGACAAAACAACAGTATCGAAAATGCCCAAGATATTTCTTCACGCCGAAAGGTTGCTGGATCAAGAAATCAATCGAGTAAGAAATGAACTTTTTCATGGAGTGGTAAAAAATGCAGAAGTAGATGGAATGTTCACAGAACTGCAGCTGCCGACACCATCAGGGCCAAGAGTTAAATTGAGTGAAAAGGTTTATGCACCAGTGAAAGAATACCCCAAGTTTAATTTTGTTGGTAGAGTAATTGGCCCTCGAGGTATGACATTACGAGAAGTAGAGTCTACCACTGGATGCAAACTTTTAGTCAGAGGAAAAGGATCAATGAAAGATAAAAAATTGGAGGAAGAAAAGCGAGGCCAACAAAACTATGAACATCTAGATGAGGATCTTCATGTGTTAATATCAGTGGAAGATACAGAAGACAGGGCAAAGTTGAGACTTGCAAAGGGTGTTGAAAAAGTGAAAGACCTTCTTCAGCCTGTGAATGAGGGAGAAGATGAACTTAAAAAGAAACAGTTAAAAGACCTAGCATTAATGAATGGAACTTTGAGG------GAACAAGCA------------------------------------GGCAAT------GCTACTCTTCTA------CACAATGGTCTCCTGGGAATGCCTCTTGCACCT---GCATTAGCTGGATATCCATTTGCAGCTCGACCTCCAGTACCCAGTGCATACCCAGCTGGACTT------------GTTGCACCATATGCAACAAGACCAGGA---TCTATTTTCGACTATGGACTAGAGCCTTCCATCATT------------------------------------------------------------------GGTGCAGTT---AAACCACGGAGACCTATC---AGGGAACACCCATATCAGAGA---------------------------------------------------------------------------------------------------------------------------------------------------------------------------------------------------------------------------------------------------------------------------------------------------------CACTGGAAGGTGAGTAGGTCCATTCGACAGGTCTGGAGTACGAGTAGTTTGCCCTCAAGCCAAGGGTCTAGTGCATCAGAAATTAACAGGTATTCCCCAAATCAAGAGGCAACCAATGATTCTGGGCCAGAATCAGCATCAATCAGTCCCACTACAGGACAT---GTGCGACCCGGTAAGCGTAGGAGAAGGTCTGACAAAGACAACATACCAGCAGGAATTAGAAAGTTGCCTTCTCCTCCAACAACACTCGAACAGGCTCAGATGGAGTGGGATTTGGTGGAAACTGTTCAGTCAGGAAATGGTCAAGCTGGAAGTCGTTCACCACTCATCACATTCCGGGATGCTATGGATCACTGTCAAGCAGCTAGTTACCTTGAGCAACACATGTCGCTCATTAAACCCACAATAAAACACCGTGGC------------------------------------------------------------------------------------------------------------------------------------------------------------------------------------------------------------------------------------------------------------------------------------------------------------------------------------------------------------------------------------------------------------------------------------------------------------------------------------------------------------------------------------------------------------------------------------------------------------------------------------------------------------------------------------------------------------------------------------------------------------------------------------------------------------ATGGCCGGTTGTGAAGAAAGCTGTGGCTTTTACTTTGTTTTCGCGCTTGTGACGTTTTTTGTGTGGATGGATCTTAGTTTCTTCGATGAACTCGCAGAGCACGGTTCATTCTACAATTCGTCAATGGCAGAAAATATG------ATGTTCCCCGTGAAATCCATAAAACTCCGGATGCAGGACCACACGGATCATTACGTGAATCTCCCATGGATGCAATTTTTTAACGAGAATACCGGCTTACACGCCGTTCCTGGCGTTACTCCCAATCTTATCAGTGGAATTCATCTCTTTCTTGCCGTTCTGGCTGCTAAATGCTTCATTTCCGGCTCCCTTGGTATCCGAAGGCTAGGAGTTATCCTTTATGAACTTCGTTGTCAGCTTGATATCTTGGACGGTGTTGTATTTCGTGCCCAGCAAAATATGAAGGGCAATTTTATGTCCGTTTGGGGCTCAATGGGTTATCTTGTCGACGCTTTCGCTGATATGTGTGGCGGTCTTTTAGTCGGAGGAGCATGTGCAGTTTTTCTAAATCGATACCCACCGTGGAAACGAATCAGGACGAAACCTCACGATGAACTTGAATCG---GGAAGAAAAGCTGTGTGTTTTCAAAACGAGGAGGAGGAGCGATAC------------------GTCCATGTTAGTCGGCGCTCAGTGAATATAAAAATGCTGCTTGTGGTGGTGCAAATAATTGCCAGAAGTGGTTTTTGGGACCATTACCTACATTCGTATGTGGAGTTACTGGAGACACCTAACCCAGATATACCAAGGGAATTACAGGCAGAGGTGCTGAGTTACCGGAGCACCTGGGCTGTGATGTGGCTCTGGAAAGTGTCCAGCGCTGATGCCTTTTTGCAATTCACAATCCTTGCAATTCTGTTTGACAAGTTATGGGTTTGGGTGCAGATGTTGAACTACTTTGGTCCTCTGGAGCTGGCATTTGTTATTGTGTTTTCTCAGCTGCATTTAATGGAGGTGAGAGCA------------------TACTTGCTTGGAACA---------------------------------------------------------------------------------------------------------ATGCCATCGGAAGGCGTT------------------------------------------GAAGTGTTCTCAAATCCATTAGCCCCGCCGTCTTCGTCAGGATCGTACGGAGGCCATCATGGCGGCGGAATA------CCAGCATTGACGAATGAAGATTTTCGTAAACTTTTGATGACCCCACGGTCTGGTGTACCATCTGTGGCTCCTCCGTCAGCCAGGTCATCAAGTCACAGCAGTAAGAGCGTGGCAAGCAGTATCCATTCTCATCGCAGC---------AGCAGGGATGATGAAGAAGAGTATGGTGAA------------GGAGATGATGATGATCCCTTGTCCAGAAGAAGGAAGAAAAAAAAATATTATGCAAAGCTTAAGAAGATGGAAGAGGAAAGAGAACAAGAGCTCGCAAGTAAATACAGAGATCGAGCAAGGGAACGAAGAGATGGTCTAAACCCTGACTATCAGTCAACAGAC---ACCCTCAGTGCAACAGCCAACTACCGAGCAGTTGGACCTACTGCGGAAGCAACAAACACTGCAGCTGAAAGACGTCGCCAAGCTATTCAAGAGAGTAAGTTTCTTGGTGGTGACATGGAGCACACTCATCTTGTGAAAGGCCTGGACTTTGCCTTGTTACAGAAGGTTCGTAGTGAAATTGCAGAGGAGGATGAGGAAGATGAGGAGCTGAATGTAAAG------------------------AAAGTGAAAAGCAAGCAAAAGGACAAG---GAAGAAAATGATAATGAAGATGAGGTCGAGTTCACAACAAAAATAGGTCAAAAAATATACAAAGCCTTGTTCAGGAATCGACCAGCAGAGAGAAATGAACTGTTTCAACCAGGACGAATGGCTTATGTGTTTGATGTAGAAGATGAATATGCTGAAAGTGATATCCCCACAACACTCATCAGGAGTAAAGCAGATTGTCCTGGAATTGAAACTCAAGCAACACTAACAACCAATGACATTGTTATCAACAAATTGACACAAATCTTGTTGTACTTGCGTCAAGGCACCCGGGGAGGAAAGAAGGTCAAGAAGAAGGAAAAAGCG------------------------AAAGAGAAGGAAAAGAATGACAAGCAA---GGACAAAAGATT---CGTCCT---GCAGCAGCT---GATGATAGTATTTTTGGAGAAATTGGAGATTAT------GATCCCACAGCAACAACAAGAGAATATGAAAAGAAAGAAAAAGCAAAA------------------------GAACGAGACAGGAAGAAATCCAAAAATTCTGCAAGCTACTTTGAGAAATCTGAAGGT---GGAGCTGATGATGACGCACAGTTTAGTAAGAAAGATGTTTCAGCTGAAGAGTTTGCTAAGTCTGTCACTCAAACCTTTGGAAAAAAGCAGGAGGTGGAGGAG------AGAGCAGCATGGGATTCAGTTGACCCAAAACGAAAGAAAAGGGATCGACACTCCCGCAAAGTAAAAGATGTCAAC------TATGTTCCAGACAGCTATTCAGAATGTTATCCTGGTGCTGTG---------GATATGCCATATGACAGTGATGAGGAGGCTGATTATAGTAAAATGGATTTGGGTAACAAGAAAGGTCCCATCAAACGGTGGGATTTTGAAACAGAAGAGGATTATCACAGCTATATGGAAAACAGAGAGGCTCTTCCAAAAGCTGCTTTTCAGTTTGGTATCAAGATGTCTGAAGGACGCAAAACACGGCGT---------------GCAGGCCCTAAAGATGAGAAAGCTAAGCTAGACAGGGATTGGCAGAAAATAAGCCAGATGTTGACTAAAAGAAAAGGAGATGAA---------GGGAAAGGTGAT------CACTCTGATAGCAAGAGAAGAAAACAT---------TCTGCAAATAGTACGTTTGGGGCTTTTACCACTTGGCTGTTTTCAAAGTTTTTATTTGGGTATTTATTTCGGGAGACTTCTCCTGAAGTTCCGGCGTTTCCTGACATCGAATCGCGCGTGAGTATGCCATCACAGAGAGACAGTTTGAAAAGT---GATCCACGAGAGATGGAGGATGCCGCGGCG------AACGGCGAAGCGGCGAACCTTCAGTGCAGTGAAAGCCCCGCGATTTCTTCAGGAAGAAATCTCTTGAGTTCAATCAAAACTTTCCTTTGGTCG------CCGTCGAAAGATAATGAGAAAGATCGCCCAGCA---AAACGCAAACGGTCCGACTCCGATAGCGAGGACGAGGAAGACGCGATAATCACTTCAAATCTCCTCAAGAAACGAAAATTTACTACCGAGACAACGGTTGTAAAT------------------TCTGTTACTACGAAGTCCATTACCGACGGGGAACCCTCAAAGCGCAAATCACTCCTTGGAACGTTGTTTTCGCCGGTTTTTACTTTCTTCGGAAAGAATGGTCACATTCAACCGGTTGGAAAA---GAAGGACAACTAGTTTCAGCTAATTCGACAACAAGTGGATCGCGGATTTGTGGCGCGACTTATGGC---------GAAGAAAACACTCAATGGCAG---AGTTCATCGAGCGTGAATAAGGGCGCTTTGGCCGCACCGAACGGCGACGTAAATGGAAATGTT---GGTGATGATATTCCGGAATCCTCATATTCTGAGTGTGAGTGGGAAGTGGATGATCCGTTTTATTTCATTCGGAACCTTCCTCCACCAGGGGAAGGCGAAGATGGAAAAAGTCGCGGCCCCGTTTTACCTTTACAAACACGAAGCACACCGGAATTTTGCCTCGTGCTCGATCTCGACGAGACACTTGTTCACTGCAGTCTTAACAAACTGGAAGATGCCAATTTGTCGTTTCCTGTTCTCTACCAAGACATCTGCTATCAAGTGTTTGTCCGAACTAGGCCGCATTTAAAGCGCTTCCTCGAGCGAGTGGCCAGCATGTTCGAGGTTATCCTTTTCACTGCCTCGAAGAAAGTCTACGCAGACAAGTTACTGAATATCTTGGATCCCGGGCGAAAATATTTTCGACATCGTCTCTTCCGCGAGCACTGTGTTTGTGTACAGGGGAACTACATTAAAGATTTGAATATTCTCGGTAGGGACTTAGCTAAGACAATGATTGTGGATAATTCACCTCAAGCGTTCGCTTACCAGATATTTAATGGCATTCCTATTGAAAGCTGGTTTGTGGATCAGGCCGATAGGGAGCTATTGGAACTTCTTCCATTCCTGGAGATGATTGCAACACGAAAAGACGATGTAAGGCCGCATATTAGAGATAGGTTCAGAATGCACGAGCTT------GCTGGGTTTACAGTT------GTG------------------------------------------------------------------------------------------------------------------------------------------------------------ATGAAGGTGTTTTCCAATGACTTGGTCTTTGAGGTCACATGGAAGCCATTCTTCCTGAACCCCACAACTCCAGAAAGTGGCGTCCCTCTTATCCAGTACCTGACACAGAAGTATGGACCCAGAGCAGGAGCCATGGCCAAGGATGGAACAAGTCCGCTGACAAAAGCTGGGTTGAATGTGGGTATAAACTTCAGAACAGATCGTTTCATAGTCAACACTTTAAAATCTCACTGTTTGCTGGATTATGCGAAGTCTGAAGGCAAACAAAATCTCCTTGCAGAAAACATGTTTGTGGCTTACTTTGAGCAGTGCAAGAATATTAACTCTGTTGATGTTCTTGCACAACTTGCTGTAGATGTTGGTCTCAATCTGGAAGCTATGGAAAAGCACATGAAAGATTCATCAGTCGTTTCACGAGTGCAAGAGGAAGCTATGGAGGCTCGCAGTGAAGGTGTTAGTGGAGTACCATTCTTCAACATTCAGCTCGAGGGTGAAGACCAGAAGATTGCTTCATTCTCAGGTGCACAACCACCTGAAACATTCAAAACCATCTTCCAGCGCTTGCTGACACGACTCAAGTCTAGAGTT---------------------------------------------------------------------------------------------------------ATGTATATCGTGCGTCGATCTGTGGAGTCGTTCTTGTACAATTCG---TACAAACGATCTTCAGTGGCTGTGGTGAAGTCGAGGCGTCCTGTTACGACACATTCTAGCTTGCCTATTCTGTACAGTAAAGTTTCTATCCTTGGATTCTATCCTTGTCGTAGATACCATACAGTGAAAGGGGCAAAGAGACTAGGAACTGCTGTGCGAAGCTATTTTGGAACTCTCCGTTGGTTTAGCATTCCAGCGAGTGTTGGTTTCGCTTACGTGTGTTATCAGCAATTCTGGCACATCAAGGAGAGAGAAAAACGAAAACTCGAAGCAGGCGAATCCGTTGAACCAAGTCAA---TGGCAG---------GTTGCTTTGTTCAAGAAGTTACCCACAAGGGCTTGTTCTCGTGCTTTGGGCAAAGTGTGTGATGTTGACTTGCCACTGTGGTTACGTAAACCGATTCTTGGCTCATTTTCATGGTATTTTGCTTGCAATGTTGCTGAAGCAGTTGAAGAAGAACTTGTAAATTATCCAAGTCTTGGAGCATTCTTTAGAAGACAACTTAAACCTGATGCCAGAAAGATCTGTGATTCCAGCTCTGTTGTGAGTCCGGCTGATGGGACTGTGCTCCATTTTGGTGAGGTGGAAAATGACATGGTTGAACAAGTCAAAGGAATAACTTATTCAATGAAAACCTTCTTTGGACCCAATCAACCATCCAGTTCTGCACTAAAAGAATTGGCATCAAATGACAATAAAAGCCTATATCACTGTGTTATTTACCTAGGACCTGGCGACTATCATTCATTTCATTCACCTAGTGAATGGAATGTCAAACTCAGGAGACATTTTCCAGGGGATTTGTTTTCTGTGCACCCCGGAATAGCTCGAATGATTGCTGGTTTGTTCAACCATAATGAACGTGTTGTTCTCAGTGGTTCTTGGAAACATGGATTTTTCAGTTTCACAGCTGTTGGAGCTTACAATGTTGGATCTATTAACCTCAAGTTTGACAAGGATTTGAAAACAAACTGTGCAGGAACTTATTCTCCAGGGTCATTTCAGGAATTGGTTTACCTCAATGATAAGCCTGAAGGAGTTTCTCTTGTACGTGGTGAGAGAATGGGAGCATTTAACCTTGGATCAACTATTGTGTTGATATTTGAGGCACCTAAGGACTTTGAATTTCATGTTCAAGCTGGACAGAAACTAAAATATGGTGAACCAGTAGGATCATGTAGAGAAGAATCAGAA---ATGTCCGCCGAAACTACAGAAGCAGCGGATAGAAATGTGGAAATATGGAAAATCAAGAAGCTTATAAAGAGTTTGGAAGCGGCCAGGGGAAATGGAACAAGCATGATCTCATTGATCATCCCTCCAAAAGATCAAATCTCTCGTGTAGCAAAGATGTTAGCTGATGAGTTTGGTACTGCTTCAAATATCAAGAGTAGAGTCAACAGGCTGTCAGTTCTTAGTGCTATCACATCAGTACAACAAAGACTGAAGCTCTATTCCAAAGTTCCTGCCAATGGTCTTGTTGTTTACTGTGGAACAATTGTAACTGATGATGGGAAGGAGAAGAAAGTCAACATAGACTTTGAGCCCTTCAAACCAATCAATACATCGTTGTATTTATGCGATAACAAGTTTCACACAGAGGCCCTGAATGCTCTCCTAGCAGATGATAACAAGTTTGGGTTTATTGTGATGGATGGTAATGGTGCACTGTTTGGTACACTCTGTGGCAACACAAGAGAAGTTCTTCACAAGTTCACTGTAGATCTACCAAAGAAGCATGGGCGTGGTGGCCAGTCTGCCTTGCGTTTTGCTCGACTGAGAATGGAGAAACGTCACAATTATGTCAGAAAAGTTGCAGAGACTGCTGTTCAGCTCTTCATCACAAAT---GACAGACCAAATGTTACTGGTCTAATTTTGGCTGGATCAGCTGACTTCAAGACTGAACTA---AGTCAATCAGATATGTTTGATCAGAGATTACAGACTAAAGTGTTG---AAGCTCGTAGATGTTTCCTATGGTGGTGAAAATGGTTTTAATCAGGCAATTGAGCTTGCGTCAGAGGTTCTTGCAAATGTCAAGTTCATTCAAGAAAAGAAGCTTATAGGAAGATACTTCGATGAAATATCACAAGACACTGGAAAATATTGCTTTGGTGTGGATGACACTTTGAAGGGCCTAGAAATGGGAGCAGTGGACATACTCATTGTATGGGAGAATTTGGAAATCCATCGCATTGTTTTAAAAAATCACCAAACCGATGAGGAAAAGATCCTACATCTTAATCCTGAACAAGAGAAAGACAAGACATACTCTCTCGACAGTGAGACTGGAGTAGAACTGGAGTTAATAGAAAAACTTCCTCTCTTGGAGTGGCTGGCAAACAATTATAAAACCTTTGGTGCAACACTTGAAATCATAACAGATAAATCTCAAGAAGGAGCACAGTTTTGTAAAGGTTTTGGTGGCATTGGAGGTATTTTGAGGTATCGTGTGGACTTTCAGACACTGGATGCGGATCCGGACTTG------GACTACTAT------GATGACGATGATGACGATGAGTAC---------------------------------------------------------------------------------------------------------------------------------------------------------------------------------------------------------------------------------------------------------------------------------------------------------------------------------------------------------------------------------------------------------------------------------------------CCATCG------TCCAATTCACAGCAAACACCTGTT------------GATGAG---GATCTCTTCCATGATATGACACCTGTCTTTCAAAAACCCAAAAAAATTGTTGTCAAGAAGAAAAAGGTCCATTCTGATGAAAATTATCATCCA---AGAACAGAGAATCCATCAAGTCGTTTGAATTTTGATATCAGTTATACGCCTACAGAGCCTGAGCTAGGAACATGGAATGATGAATCCATCACGGCGTGGGATGAGGAAGCTGTTTCAGAAAGAGACATTGAATGGGAAGCAGAGAAACTAATGAAAGAGAGAAAGCAGGCT------------------------------------------------------------------------------------------------------------------------------------------------------------------------------------------------------------------------------------------------------------------------------------------------------------------------------------------------------------------------------------------------------------------------------------GCATTGAATGAATTTCGCCCCATCATTTATGGTAACATCCTCAAGGGGATGAAGGTCCTAGCTGATGCCCGAAGGAAGTTAAGACTAGAATGGCAAGATCCTTCGAACCAAATGTACGCAGAAAAGATCTTGAATTTCCAAGCGATG------CAACACATCGACACGGATATGTTCATGAGTTACTTCGATTGTGTGAAGAGGCTTTGGCGGGATCGAGGCATCCAGGATGCGTACGACAGAAGAAGAGAATTTCAGCTGGGCGATTCATCTAAATATTTCCTCGACCATTTGGAACGGGTTGGTCGACCGGATTATTTGCCTACAAAGCAGGATGTTCTTCATGCAAGAAAAGCAACAAAGGGTATTGTTGAACACGAGTTCATCATCAAGGGAATCCCATTCAAAATGGTTGATGTTGGTGGCCAGAGATCACAAAGAGCCAAGTGGTTTCAGTGCTTTGATGAGGTCACATCCATTCTTTTCCTAGTGTCATCAAGTGCTTATGACCAAGTTCTAATGGAAGATAGAACAACAAATCGTCTTGTGGAGTCTTGCAACATCTTTGAGACAATAGTCAACAACAAATTCTTCGCCAATGTG------------------------------------------------------------------------------------------------------------------------------------------------------------------------------------------------------------------------------------------------------------------------------------------------------------------------------------------------------------------ATAGCT---------------------------------------------------------------------------------------------------------------------------------------------------------------------------------------------------------------------------------------------------------------------------------------------------------------------------------------------------------------------------------------------------------------------------------------------------------------------------------------------------------------------------------------------------------------------------------------------------------------------------------------------------------------------------------------------GCTGGGACTGTTCCT---------GTCCCACTCTGCATGCCTGATACGACAACTTGGAGAATTGAGGCTAACGAAGCAGGGGGTTCAGCGCCTGAAGTTGTG---ACATTACTAAGCAATACACTAGCAGGTGGGGTTGGCCAAGGAGGTGCAGTGAGTGTGTCTGCTGAAACCCTACAGGTGTTAACAGCAGGTCTCCATGCTGTTGATGATGGTTCAGCTGGAAGTGGCCAGGAAACAGTCACTGTAGATGTCAGTGCG---GAGACTGAAGGTTCAAGTGGTGGA---GGTGATTTGTCAGTAGAGGCCACTGTTGATATTGGTACAGACTCTGTTGCTGTGGTAGCTGGAACTCAAGCAGCTGTGGCACAACCAGTGGGTGAC---AATGCAGCTGAGCTGGAAGAAGGTGAAGTGGAGGCTACAGTTGCAATACAAAAGCCGATCACTGCC---AGGAACCCTACTGGAAAAAGGAAGCTGAGTGATGGTCCTAGGGTGTGTGAACAGTGCAACAAAAGCTTCAAGTACCCATCAGATCTGAAGAAACATTTGCAGATCCACACTGATATCAAGAAGTTCAAGTGTGAAGACTGTGGCAGATTCTTCCGCCGGCTTCATCAACTGAATGTACATCAAAGGATCCATTCTGGTGAAAAGCCTTATGTCTGCAACAGGTGTGGTATGGCGTTCCGGCACGACTCCACAGTCACCATGCATATCAGGACCCGCCATGATCACCTGCGACCGTTCAAGTGTGACGAGTGCGGCAGTCTGTTTGGACGACTCTCTCACCTCAAGAAACACATCCGTAAAGTGTGCGGCGACAACAAGAACAAGGAGAAGCCC------ATTGCACAGTGTCGCTTCTGCGACGTGACCTTCCCGACCAAGGGAGACTTGCGCAAGCACTTGCTGAACTGCGAGAAGAAAGAGGCCAAAGTGAAAGCCAAAGAAGTCACTCTGCACATCTGTGAAACCTGCAACAAAGAGTTCGCCAGCCCTTATAACCTTCGTCGGCACCAACTGACGCACACAGACGAGAAACCTTACCAGTGTGATGTCTGCAACAGGCAATTCAAAGAGAAATCGTCACTCACCAAGCACATCAAACGTAAACACACTGGGGTGGACCAGGGCAGCCAGACTGAC---GAGACTGGCGAGCAGGAAGACGGTTACGTCAAC------------GTTGACGTCATAGCCGAGTCTGCCGCAGCCAGCGGTGTTACCATGGAAACAGAGGAGACCGTGGAGGCGGGTATTGCGGCTGAAAGCGTC---GAAGGGACCTCAACCGTTGATGCCAGTTCGTTGATTTCGGGA------------------GAAGACGCC------CAGGGCGGTGGACAG---CAA---------------GTGACGGAGGTTGTGCAGGCGAGC------------------------GGCGAGGTGGAGATGGCGACGGTGGAGCTCAGCCTTGCCAAC---------GCTGCCGCAGGTTCAGCTCATTCCCATGAC------TCCGCT---------------------------------------------------------------------------------------------------------------------------------------------------------------------------------------------------------------------------------------------------------------------------------------------------------------------------------------------AAAAGCGCT------------------GTCTATCGTATCGGGACAAGTAATATCGCTCAGAAATCTTCTGCTGGAGGTTGTTCTGATTGTAAAGCCACCATGTCTTCTGCAATTATCACTGTGATCAAGGATGCCTTAATGCTTCTGTGGGTATTTTCTCTC------------------------TGCACGTTTTCAGCGCAG---GCAACATATCGCCGGCAATGCAGATGGAACCAACTTGCTTTAGGGAGACCCGGCAAGGCAGTTGAATGCTTGGACTGTCCCGAATGTCCCGAGGGTCAGGGCTTGGTCCCACAGTGCGGATCCTTTGCTGGGATTAATGCTACTGTACAGTGCGTACAATGCAAACTTGGTGAAACGTATTCCGATAAGCACGACCTCTCTTCATGTAAGCCATGCACTATCTGTGACATTAACGAAGAGAAGATTAGTCCTTGTACGAAGACAAAGAACGCAGTTTGCGGAAAGTGCAATGCTGGTTACTATCGAGCAGTAACCGGCGATTGTCATCCGTGTTCCTGGTGCTGTACCGACAGTAAAGACTGGAAAGAAGATATAGAGAAGCAGTGCAGTGAACAGTCCAATCTTCCAGCAAAGCAGATATGTCGTTACGATGTC---ACTATCAAATGTTCGTCTGTGGCAAATAACACAACTGCG------CATGTTTCATCGGCAGCT---ACCACAAAACCTGGGGGTGTGCAGGCCATGCAGGATACCGAGAGAGCCAAAGCG------------GACAGTGGACTGTGGCTAATTTTAGTCACTGCTTTTGCTGCTTTTGGTGCTTTGTGTGCCGTAATTGTCATACTGCTCATTTACTGTCGCAAAAAGCAGCAGACATGGTCCCAGTGGCTACGT---------------GATACACCATGC---------TACCAGGGGATTATACTTCCAATTCAAGAAGGTTATGAGCCACAGTCATCAGTCACAGTTGTAACAGGCGGCAAG------CAAACCAGTGCCGGGCAGATGGTG---------------------------------------------------------------------------------------------------------------------------------------------------------------------------------------ATGAGTATGGCGGCGGCAAAGACAGATAAA---GGGAAAGTAGCTTTGATCACTGGCATAACTGGCCAGGATGGTTCATACCTTGCTGAGTTGCTGCTCTCAAAAGGTTATGAGGTGCATGGAATTATAAGACGATCTAGCTCTTTTAATACTGGGAGAATTTCTCACTTATATGCTGATTCTAGGTCACATAAAATGGGAGCCATGAAACTACATTATGGAGACCTGACTGACAGTACAAACCTGGTAAAAATTATTAATGAGGTTAAGCCAAATGAGGTTTATAATTTAGGTGCGCAAAGCCATGTGAAGGTTTCATTTGATTTAGCTGAGTATACTGCTAATGTTGATGCCGTTGGAACACTAAGGCTTTTGGATGCAATCAAAACCTGTGGAATGGAAAATACTGTTAGATTCTATCAGGCTTCTACCAGTGAGATGTATGGAAAAGTCCAAGAAATCCCACAGACTGAGAAGACCCCATTTTATCCCAGGTCTCCTTATGGGGCAGCCAAAGTGTATGCTTTCTGGATTGTTGTAAACTATAGAGAAGCCTACAATATGTTTGCTACCAATGGAATCCTGTTCAATCATGAAAGTCCACGTAGAGGTGAAACATTTGTAACAAGGAAGATAACAAGAGCAGTGGCTAAAATTCATTTAGGACTTCAAGATAAGCTTGAACTTGGAAATCTAGACTCTAAAAGAGACTGGGGACATGCCAGAGATTATGTTGAGGCCATGTGGCTTATGTTACAGCATGAACAGCCAGAAGATTTTGTAGTGGCAACAGGAGAAGTTCATAGCGTGAGAGAATTTGTTGTGGCAGCTTTCCAACAAATCGGCATAACCATTGTATGGGAGGGAGAAGGTGAT------------------------------------------------------------------------------------------------------------------------------------------------ACAGAAGTTGGAAAAGACAAAGAGACTGGAAAAGTTTTCGTGAAGGTGAATCCCAAGTTCTACAGACCTACAGAAGTGGATTACCTGCAGGGATCATCAGAGAAAGCATACAAACTTCTTGGCTGGAAACCTAAAGTGCCTTTTGAGGAACTGGTCAAGGAAATGGTAGAAGGAGATATAGCCCTGATGAAAAGCAACCCTTTAGCT---------------------------ATGTTTGTCAGT------------------------------------GCACGACAGCCGGAACTCGTTCGTTCGAACCAAAAAGATGTGTACTATCTCGGTTTCTTGAGAGAAGGAGTTGGACAAATTTACAGGAATTTCCGAGGTCCTTTCTCTTGGATCAAATGGAAAGCAGAGTTGGAGCTTTTAGCTGATATCTGTTATTTTGGAATAACTACAATAAGTGGTTTTCAAACTCTTGGTGAAGAATACTGTAATGTTGTGCAAGTGGACAGAAGTAAAACAAGGGTTCCCTCATTGCTGCGAAGAGGGAGTCTGGTTATCCTTTATGTGTTTGGTCCTTATGTGATTGACAAAGCTCTGAGAAAGCTTGAACTTTGGCTCCATAATGAAGAAAATTGGTCCAAT---------------------------------------------GGATTC---AGTGCTAGGACAAGAGAACTGCTATCCACTCTTATTCCCATTCTTAGAACTGTGGTTTTGTATGTCCACAGAGCACACTTAGCACTGTTTTATTTGAACGGCGTTTTCTATCACATCGCTAAAAGGCTAACTGGAATCCAATATCTCTTGGTTCGAAGCAGTCTCAGAAATGATGGATCCAGACCTACTTATCGCCTGATTGGTTATCTGTCCGTT------------------------------------------------------------------------------------------------------------------------------------------------------------------------------------------------------------------------------------------------------------------------------------------------------------------------------------------------------------------------------------------------------------------------------------------------------------------------------------------------------------------------------------------------------------------------------------------------------------------------GTCATTAACAAGAAAAAGTACAACAAGCAGCATCTTATTCCACTGGAAGACATCAAACTACAGTCCTTGGATGATGAAGGAAATTTAAAGAATGGTTGGCAGATTATAAGTGCAAAGAAGTCGTTTGCAGTGTATGCAGCCACAAGGACAGAAAAGGCAGAATGGATGGCACATATCAACAAGTGTATACAAGACCTGGTGGCAAAAACGGGTAAGAAAGGCACAACTGAACATGCTGCTGTTTGGGTCCCTGATAGTGAGGCGTCAACATGCATGCACTGTCTGAAGAGCAAGTTTACAGCTCTAAACCGAAGGCATCACTGCCGCAAGTGTGGAGGTGTGGTGTGTAGCAGCTGTTCAACAAAAAAATTTCTTCTACCCTCCCAGTCCTCCAAACCGCTACGAGTGTGTGACAACTGCTATAATGTTTTATCAAGT---------------------GGCAAAGTTCAATCA------GATCAAGAACCCAAG---AGACACAACACTGTCCCCACTCCACCACAGAAGACGGACAAGGTGGAAGAT---------------GACACG---AGCTCAGGGGAGGATAACTCTGATGAGGAGGAATCTACTGCAGAGACTTCTGGCGTATCG---GAATACCAAGTTCCTACCACGCCCACATTTTACCAAGGTAACCAAGCTCCACCTTTGGGG---GAGGGAGGTGGTAAAACAACAGAACCCATGGAAACAAACTCCAATGAAGTA---------------------------------------------------------------------------------------------------------------------------------------------------------------------------ATGTTGCAGAAGTATAGCCTTCTTTGTTGCTTTGTGATCGCGTTCGCTGTTCTTTGCGTCGCTCCTCCAGTTCGGAAAGACAGAAAG---AAGGCAGACAAC---GAATCGGAAGGGAAAGGCGACCCAGAATATGCTAGATATCTGAAACAAGTGATTGAAATTTTAGAAAATGATGATGATTACGTCAAAAGATTACTTAACGCTTCTGAGGAAGAATTAAGAACTGGGCGAGTGGCCGATGACTTAGACCTTGTAAAACATGATGTAAGAACAAAGTTAGATGAACTGAAACGACAGGAAGTGGAAAGACAGCGAATGATACGACGACAAATGAACGATCACTTGAATGGGCTGAAGGAAAGGGAGTATTGGAATCCGCTTTTTGATGATGATAATCCCAATTTCTTTGGGCCTGAGGATTTTAAAAAGCTACTTTGGAAGCACCATGAAGAGATGGATAAGCAAGATAAAGAACGAAGACAAGAGTTTAAGAAGCATGAGATGGAGAAAGAGCACAAAAGAAGGGAACATCTGAAAGAAATGGATGAAAAGGCTCGCAAGGAAGAAGAGCTGAAATTTGAGGCATTGAAACAGAAACATCTGAATGCATCAAAGAATCTTCATCATCCAGGCAGCAAAGCTCAACTAGAACAAGTGTGGGAAGAAACTGATGGTCTAGATGCGAACGATTTTGAACCAAGAACTTTTTTCAAGCTTCATGATACAAATGGAGATGACTACTTAGACACAGGGGAATTAGAAGCTCTTTTTGTCAAGGAAGTTGACAAACTGTATGATGAGAAAGATGAAGACTTTGATCCAAGGGAAAAAGATGAAGAAATTGCAAGAATGAGAGAACATGTTATGTCAGAGATTGACAAGGATAAAGATGGCTTTGTGTCTCTGGATGAGTTCATGTCGGCCAGTAAGACAGATGAATTTGAGAAA---GATGAAGGCTGGAAAAGTGTGGAAGAAGAGCATCCATATACAGATGATGAACTGGCAGAGTTTGAGAGACAACTTCAAGAAGAGGAGAAATTAAAAATG---GCCCAAGACAAAGCTGCAGAAGATGTTAAAAATGTAGCCACTAAACTTGCAGAGGGTCTTCAACAGCAAGCAGCTGCAGCAGCAACAGTTGAAGGGCATAAAGAAGGAGAGCAAAAAGAGCAATTA---------------------------------------CAGCAACAGCATGGAGAATCCCAGGAA---------CAACAAACACCA------------------------------------------------------------------------------------------------------------------ATGGCGGAGTTACACGTGTATTTTATTTTAGTTCTGGTTTTGTCTTGCTGTTTACAAATTTTAGCGGGG---------------------------------------------------------------------------------------AGGGATTTTTATACCATCTTGGGCGTCCCTCGAGACGCCAGCAAGAATCAAGTGAAGCGAGCGTACAGAAAGTTAGCGATGAAATGGCATCCGGATAAGAACAAGGACGATCCTAAAGCTCAAGAAAGATTTCAAGACTTAAGTTCTGCATACGAGGTATTAGCTGATGATGAGAAAAGAAAGGTGTACGACAGACATGGTGAAGAAGGACTCAAGAACATGCACCAGGGTGGCGGCGGCGATCCCTTTGATCCATTTTCAAGTTTCTTCGGAGGGTTTGGATTTAATTTTGAATCAGGACATCATTCACAACATAGGGAGGTTCCCCGTGGTAGCGATATTCAAATGGATTTAGAAGTCACATTAGAAGAACTTTATAATGGAAACTTTGTAGAGGTGCTACGTTTCAAACCAGTTGCTGAGACAGTTCCTGGTACAAGACAATGCAACTGTCGGCAAGAAATGAGAACAACCCAGTTAGGTCCTGGCAGATTTCAGATGTCACCTGTTGATATCTGTGACGAGTGTCCTGCAGTCACTTATGTAACAAAAGAAAAAGTCTTGGAGGTTGAGATAGAACCTGGCATGAGAAATGGGCAGGAATATCCA---TTTATTGCAGAGGGTGAACCACACATTGATGGCGAACCTGGAGATTTGAAGTTCATCATCAAAGAATTGCGGCATGAGAGATTTCAAAGAAGAGGAGATGATCTTTACACAAATGTCACTGTAGCTTTAGTTGATGCCTTAAATGGATTTGAAATGGATATTGATCACCTGGATGGGCATAAGGTTCATATAGTGCGAGAAAAAATCACTTGGCCAGGAGCCCGCATAAAAAAGAAAGAGGAGGGAATGCCAAATTACGATAACAATCATGTTAAAGGAGATCTTTATATTACCTTCGATGTTGAATTTCCCCGAGGTGGCTTATCAGATAGTGAAAAAGATGCTCTAAAAGCCATTTTGAAGCAAGAGTCCCAACAGAAAGCT------------------------------------------------------------------------------------------------------TACAATGGACTC------------------------------------------------------------------------------------------------------------------------------------------------------------------GAGAAAATCGCGCTGCATACTCAAAAACAGGAGGAGGAAACGCGTGCTTTCGAACAGATAATGAAAGAGGTGTCCATGCTCGAGACGACCAGAAAGCCCCAA---CATCAGCAAATACAGTCACACTACCGCGGTGGATCACTGCCGAATGTGAACTTCAGCCTACACGCACAGAACCGCGGCCTTGATTTACAGAACGCATTAAACAATCTGGATGATCTCAAAGTGATG---CACAGTGTGGGTGAACGTATGCCTATGAGGGATAGA---CGATTTCCAGGCAGCCGAACTGTTCCATTTAACACGAACAATCGTTTTCGA------ACAATAGACCCA---TCGCCTTACCATGTATCT---GGGTGCCATTTGTCACCTCCACAACAT---------ATGGATCAAGGATGGGGAGAACGAAGAATTGCATCAGATTCTGCTCTTCATGATAGTGTACTGCGTGCAGAAGTGAAACCAAAAGAA------AAAACATTGCCATCATATGAAGTG---AGAAAGGTTCGTAGTCCTCAATCAAGACCGAAGTCATGTGAAGTCCCTGGAATG---ATGTACCCATCAGCAGAACACATGTCACAGACAGGACCCAACTTGCCAATAGCTGCTGCCAATACCGGTGGTTCTCTTCCAGATCTCACAAACCTGCAT---ATTCCATCTCCACTACAAACACCCATCGATACTGATGAACAAGTAAATCAGGTGTTGTCACCTACCCAGCCTTTTCCAGTGTCGCAAACAAGACAGAGTCCTGTTCGACGGCAACAAGTC---AATCAACAGCAGTTAAGAAAGCCACAATACACAAACCAAGTCCCACTAATGGATGCAAATCTCACACCA---CTTGAAAACAGATTGCAACAATTCCAGTTGTATCCA------------------AATAATGATTTCAGCTCACATGGTAGCTCACCCATTACAACAAGTGCATCACCTACTCTGTCTCCCACATCATCTTCACCAGTGACACCCCTCTTTGGTAACTTACCAACCAGTCCATTGTCTTCATTTAATCCAGATCTCTACTTTAAACAGCAACAACAACAGCAGCAGCAGTCACAACAGGCGAGCACACTA------GCATTACAACAACAACTTGAACAATTTTCAGTG------CAT------------------------------------------------------------------------------------------------------------------------------------------------------------------------------------------------------------------------------------------------------------------------------------------------------------------------------------------------------------------------------------------------------------------------------------------------------------------------------------------------------ATGACCGCCATGACGTTGCATCGAGGACAGATGGAGTATATTCAACCACCTCAG------AAC---TCTCAGGAAATCCAACCCTCTCCTCTCGCTCTACTCGCTGCGACTTGTAGCAAGATCGGGCAAGGATTTGAGGCACCAAATAGCGTTCTTCAAGCGCCGATTAACCAACTCGTACCACAACAAGAGTTCGCGACC---------------TCGTGGAGTTCCGAACAAGATGCTTCGCCGCACGCGAACGATGATGTGTTCCATTCGAGCACGGCGAACGTTCTCCAAGCTCAAAGTCACCCAAACTCCAGTTTATATACCTCCATGAGCCAGGTGGAACATAGCCAGATGTATTATGCAGCCGTAACA---ACAAGTCAGGGCGTACAAAACGTGGGCACACAGCTTTCGCAACAATCGCTCGCAACAACCAGC---GAGGCGAGTGTAAACCTTTCGTATGCGCCGGAATACGATTTATCTAAAGCGGTCGAA---GGCGCTTGGACGGCTATAAAATCGGACTCTGGGGATTCAAGTGGT---GGAATCGGCGCGCAGTGGTGGCAAGGAAAGCCGTTATCTTGG------------------GCGAAAAGCACGAGCAGCCCTTCGCAT---CAGTATGTAATGTCGCCC---------ACAACGGTTGGAAATAACGACGCAGGTATGCCGATTTTA------CAACAACAACCGCAGGAAGCAACGTTAGAAAGCCCATCACAA---AATCCAGCCTATGTCCAAGTAACAAGAACACCACAAGGACAGATAATTTTAACGCAAGAAAGCTCAGAACCGAATAAGTGGCTCTCTACCGCGGTAAACGCTGTAAATGTAATCTCGGCGCCAACAAACGCC------ACAAACGGAAGCACAACTATTCAA---------GTCCAAGTTCAGCCT---GAAACCTCACAGGAAACACAAAATGTCAACATGAGCGAA------------------------GTAAACGTGAGCCCT---ACCAGCAATCGGCGTCTTCGCCGTGTCGCTTGTACTTGTCCGAATTGTAGAGAAGGCGAAGGAAGGACGGCGGATGGTCGAAAGCAACATATTTGTCATATTCCCGGCTGCGGTAAAGTTTATGGAAAGACGTCGCATTTGCGAGCACACCTTCGATGGCACACGGGCGAACGGCCATTTGTATGCAATTGGCTGTTTTGCGGGAAAAGATTCACACGTTCCGACGAATTGCAGAGGCATCGGAGAACACACACTGGAGAAAAACGATTTGCTTGTTCGGAATGTGGGAAGAGGTTTATGAGAAGTGATCATTTGTCGAAACATGTAAAGACACATTCGAACGGAAAGACAGTGAAAAGCAACGCAGTGCAG---GGTGGAGAACCCATTGCAATTCGGCCGATT------------------------------------------------------------------------------------------------------------------CCTCGTCAAGAACTACAAGATATTTCATCCATCGAAGCA---------------AGGCCGGAAGAGATTAAACCTAGT---GAAAGCGAGCGTTCGGCAGTGGTTGGAGTAGATCTACCC---GGTGTTGCGGTCGCTGTTGAACAAAATCAATTGTCTGACAATGAATATTTTACCGGAGACGCTACTGAACATTAT---------------------TTGAGTGACATGAGCGTCGCGCACGAATTTGTTGCAGTCCGAATGGACGGTACACAAGGTACAGCTATTTTGGTT---GCGCAGAATATTAACATGGCCCCACAAGGTGTT---------------AGCACAGATGGCCAACAGACCAACCTGGCTTCTTTCTCTTTTTCTTCTTCTCTCCACGAATTCTGTCACCAATCCAGCCACATCGAGTGCTGTGTTCCCGGAATCATACCCCATACTTGCAGAAAGTTGAAATTTTCAGAGACGTCTCATGCACCAGCCAAGATTGTACTCAAGAGCAAAACAACCAAGACGCTGAATGATCGCTTCACTGAAATGGCCAAAAAGCAAGTCCGCTCACCGCCACAAGTCACCATCACTGGAGTCCGAAGCAATCAGTTTCAGATGTCACAAGCCTCCATAAAGAATCGCCGCCTTGCAGCACAGATGGCCAACAGACCAGGTGTCCAAGCAGCCCTTGGAGGAAAT---GCTGCAAGCCTTAAAAGTCGACTTGGTTCACCA------------ACCAGGGGTAGAGGACGAGGTGGAAAT---------GCAAAA------GGATTGTTAAAAAACAGGCTGGGTTCTAGCCCAACT---------------------------------------------------------------------------------------------------------------------------------------------------------------GTTGCAGGAGGAACTCGAGGTGGAGGACGTGGTGGTAGTTTTGGTGGCGGATTTAGGCGAGGTCGAGGTCTTAGTAGTAATTTACGTGGTGGTGTG------CGCGGTAAAAGAGGTGCTGGTGGAGCTGCCCGTGGTGGTCGTGGAATACAAGGTGCT------------GGACGAGGGGCTCGTGGTGGT---------------------------AGAGGGGCAACTAGGGGTCGTGGCCGGGGACGTGGCCGAGGTGATAAGCCAGTGTCAAGAGATGCACTAGATGAAGAACTTGATAAATACATGTCCAAGACAAAAAGCCATCTTGATGCTGAACTGGATGAATATATGAAGCATGCA---GAGGAAGACAATGAA------------GAACTCAAAATGGCGGCTGTAGACGTGATTACAACAATCATAAGGAGAAACAGGCCGGGAACCAAGGCTGCTGATCTGTATGGTTGGCCTGATGAACCGTTTGAAGAGATGGACAGTACACTGGCAGTACAACAGTACATTCAACAACAGATCCGAGCAGATTTCACAAATATAGAAGCCATTTTAGATTCACCCGAGGGTCAAGATGAAGGCGTGTGGAAATATGAACACCTGAGACAATTCTGTATGGAGCTGAATGGACTGGCTGTCAAGCTCCAGTCTGATTGTACACCTTCCACCTGCACACAAATGACGGCTACAGAGCAGTGGATTTTCTTATGTGCAGCACATAAAACCCCCAGAGAATGCCCAGCTATTGATTACACCAGACATACTCTGGATGGTGCAGCATCTTTACTTAATAGCAACAAGTACTTTCCAAGCAGAGTGAGTATCAAAGAATCTTCTGTGGCAAAGCTAGGATCAGTTTGTAGACGAGTTTACAGGATATTTTCACATGCTTTCTTTCACCATCGGGGTATTTATGATGAGTTTGAGAATGAAACTCTACTCTGCAAGAGATTTACAGTTTATGTGCTAAAGTATGACTTAATGGCAAAAGAGAATCTCATTGTTCCCATGGAGGATACCATGTCACCACCA---CCACCACCC---CCTGAGGATTCCAGAGATGACAATCGAATGGACAGTGAAGCC---------------------------------------CTTGATTTCAAAGCGTCTAAAAGTGAAGGTCGAAAGTCCCGATTTTCCCGTGCCTTTATGGCTTGGAATCAGCCTCCTCAAGGGCATCAGCCAGGTTATAATCCAGCTTATCAGGGTGGCCAGTATAAT---TATGGT------CAACCA---------CAGGGATAC------CAGCAACAAAGTCCCTATGGACCA------CCCCCTCCAGCATCTCAGTATCCTCCT---GGCTACCCAGGAGGGTGGGGA---GGTCGT---CCAGCCGCACCTCCTGGGGTCGATCCAGTGCTGTGGGAATGGTTCCAAACAGTGGATCAAGACAGATCTGGGAAAATAACTGCTGCTGAATTACGTCAAGCACTCTTTAACAACAACTGGTCCCAATTCAATCCTGAAACTTGCCGCTTAATGATTGGCATGTTTGACAAAGACCAATCTGGCACAATTGATATCTATGAATTTTCTGCATTGTGGAAGTACATTCAGCAATGGAAGCAGTGTTTTGACAGCTTTGATCGTGACCGATCAGGAACAATAGATGCTAATGAATTACAAACAGCCTTTACAAGCTTTGGATACAGACTATCACCAAATTTCTCCAACCTGTGTGTACGGAAATTTGATCGCCTGAATGTCCACACAATGAAGTTTGACGACTTTATTCAGTGCTGTGTCATGCTAAAATCCTTAACAGATGCTTTTAGAAAACATGATCACCAACAGACTGGTACTGTTACGATCAATTATGAACAGTTTTTAGAAATGGTT---------------------------------------------------------------------------------------CTTGGACAC------------------------ACGTTGACTGGCATT
>Favites acuticollis
[truncated: 2,759,126 more chars]
